# Supplementary material for: Chromatin accessibility illuminates single-cell regulatory dynamics of rice root tips
Source: BMC Biol. 2022 Dec 8;20:274. doi: 10.1186/s12915-022-01473-2 (PMC9733338; doi:10.1186/s12915-022-01473-2)
Supplement: Supplementary file 2 — Additional file 2: Table S2: Marker genes of each cluster. Table S3: ACRs of each cluster for Normal and HS. Table S4: List of genes with open chromatin accessibility but low/no expression. Table S5: List of genes with close chromatin accessibility but high expression. Table S6: List of overlapped marker genes between scRNA-seq and scATAC-seq. Table S7: List of GO terms for genes associated with cluster specific ACRs. Table S8: ACRs and corresponding genes detected in the bulk ATAC-seq experiment for Normal. Table S9: ACRs and corresponding genes detected in the bulk ATAC-seq experiment for HS. [file 12915_2022_1473_MOESM2_ESM.xlsx]

## Sheet: Table S2
Table S2 Marker genes for each cluster.
Chr	Start	End	Strand	Gene ID	Log2FC	FDR	MeanDiff	Cell type
chr10	16865942	16865367	-	LOC_Os10g31680	3.12082	2.52727e-106	1.827	C1 root hair
chr10	16883974	16883207	-	LOC_Os10g31720	3.4207	2.62266e-98	1.44845	C1 root hair
chr10	16875751	16874044	-	LOC_Os10g31700	3.10532	5.94475e-91	1.16142	C1 root hair
chr5	15717713	15719821	+	LOC_Os05g27000	2.813	1.06476e-88	1.3876	C1 root hair
chr10	16839649	16838751	-	LOC_Os10g31640	2.88446	1.54541e-85	1.4812	C1 root hair
chr8	18366522	18371886	+	LOC_Os08g30770	2.15409	1.11159e-83	1.1185	C1 root hair
chr10	16879143	16878405	-	LOC_Os10g31710	3.41474	7.32811e-79	1.33921	C1 root hair
chr8	8889129	8888659	-	LOC_Os08g15340	1.98335	5.77479e-75	0.884597	C1 root hair
chr7	24836503	24837060	+	LOC_Os07g41860	2.2009	1.33234e-73	1.1808	C1 root hair
chr10	16848434	16847595	-	LOC_Os10g31650	2.30458	2.28225e-72	0.98222	C1 root hair
chr2	32319464	32322005	+	LOC_Os02g53100	2.48656	5.89748e-72	1.0065	C1 root hair
chr5	16349863	16349153	-	LOC_Os05g27980	2.19414	5.80965e-68	1.60872	C1 root hair
chr10	16898130	16896254	-	LOC_Os10g31740	3.10564	1.7576e-67	0.747313	C1 root hair
chr7	8748963	8746264	-	LOC_Os07g15330	3.02272	1.7576e-67	0.80371	C1 root hair
chr10	16849578	16850387	+	LOC_Os10g31660	2.41695	2.01593e-65	1.10177	C1 root hair
chr4	30217396	30221168	+	LOC_Os04g50920	1.53714	2.29387e-63	1.11375	C1 root hair
chr6	2429227	2432956	+	LOC_Os06g05368	1.68172	2.29387e-63	1.11707	C1 root hair
chr8	8928928	8932912	+	LOC_Os08g15420	1.87349	3.75908e-63	0.93742	C1 root hair
chr7	24823931	24822702	-	LOC_Os07g41850	1.99697	3.93261e-63	0.535746	C1 root hair
chr8	3110427	3109401	-	LOC_Os08g05780	2.64984	4.28976e-63	0.910353	C1 root hair
chr8	8035504	8037104	+	LOC_Os08g14200	2.68545	1.16259e-61	1.17717	C1 root hair
chr7	358755	354538	-	LOC_Os07g01560	1.68818	4.11018e-60	1.02286	C1 root hair
chr8	1575316	1580551	+	LOC_Os08g03350	1.53394	1.79803e-57	0.869212	C1 root hair
chr10	16900948	16902632	+	LOC_Os10g31750	2.25483	9.86993e-57	0.816724	C1 root hair
chr8	8041036	8042491	+	LOC_Os08g14210	3.28068	1.25028e-56	0.675464	C1 root hair
chr10	1450920	1452188	+	LOC_Os10g03390	3.04146	2.40984e-55	0.704877	C1 root hair
chr7	8793854	8786536	-	LOC_Os07g15370	1.79895	3.22955e-55	0.687565	C1 root hair
chr4	30204333	30203770	-	LOC_Os04g50910	1.64971	4.20266e-55	0.800784	C1 root hair
chr1	12181398	12177916	-	LOC_Os01g21650	2.42467	1.35915e-54	0.470688	C1 root hair
chr8	4598377	4600988	+	LOC_Os08g08020	2.02437	5.5015e-53	0.758714	C1 root hair
chr6	6717427	6718170	+	LOC_Os06g12380	1.96828	2.75161e-52	1.18928	C1 root hair
chr10	16795040	16795761	+	LOC_Os10g31690	2.65156	3.54246e-52	0.94376	C1 root hair
chr2	10368607	10366920	-	LOC_Os02g17870	2.17113	8.45436e-52	0.473133	C1 root hair
chr11	18924252	18918335	-	LOC_Os11g32520	1.40299	2.48625e-51	0.789004	C1 root hair
chr5	26199475	26203989	+	LOC_Os05g44990	2.50331	3.46499e-51	0.491276	C1 root hair
chr8	8476659	8472973	-	LOC_Os08g14830	2.00392	3.85505e-50	0.596857	C1 root hair
chr12	16650792	16644522	-	LOC_Os12g28070	2.64479	7.6228e-50	0.422432	C1 root hair
chr10	16765457	16764701	-	LOC_Os10g31510	2.04131	7.63352e-50	0.794599	C1 root hair
chr2	7121918	7121030	-	LOC_Os02g13330	1.75961	7.92389e-50	0.83542	C1 root hair
chr2	18223241	18221813	-	LOC_Os02g30810	1.92701	2.0805e-49	0.962726	C1 root hair
chr3	22833412	22832578	-	LOC_Os03g40210	2.22601	3.39186e-49	0.883331	C1 root hair
chr12	15856135	15856735	+	LOC_Os12g26960	2.82949	6.52925e-49	0.996147	C1 root hair
chr4	29893702	29895063	+	LOC_Os04g49970	1.8838	6.70298e-49	1.01413	C1 root hair
chr6	10834453	10835187	+	LOC_Os06g19020	2.76881	2.92327e-48	0.738419	C1 root hair
chr7	27549311	27550482	+	LOC_Os07g46510	2.27841	4.16871e-48	0.889641	C1 root hair
chr8	21075445	21077708	+	LOC_Os08g34550	2.03055	8.02845e-48	0.640875	C1 root hair
chr9	13633118	13632720	-	LOC_Os09g23180	1.74262	1.39671e-47	0.774553	C1 root hair
chr1	35846528	35851142	+	LOC_Os01g61610	1.81004	2.49878e-47	0.878518	C1 root hair
chr12	9209625	9208358	-	LOC_Os12g16010	1.7996	4.49056e-46	0.798726	C1 root hair
chr6	11863092	11859551	-	LOC_Os06g20570	2.42846	4.53617e-46	0.560341	C1 root hair
chr12	16617377	16616032	-	LOC_Os12g28050	3.12482	8.45291e-46	0.539127	C1 root hair
chr8	7806792	7805639	-	LOC_Os08g13840	1.31888	1.91259e-45	1.12825	C1 root hair
chr6	2447993	2442335	-	LOC_Os06g05390	1.36936	5.70172e-45	0.434516	C1 root hair
chr2	19668859	19668257	-	LOC_Os02g33335	2.86852	7.01586e-45	0.582595	C1 root hair
chr3	3013179	3011999	-	LOC_Os03g06010	2.1238	1.73365e-44	0.833037	C1 root hair
chr2	35511319	35510526	-	LOC_Os02g58350	1.81955	3.99493e-44	1.01267	C1 root hair
chr7	257783	259100	+	LOC_Os07g01400	1.98839	9.9104e-44	0.81043	C1 root hair
chr10	16776881	16775980	-	LOC_Os10g31530	2.3787	2.47219e-43	0.87147	C1 root hair
chr1	4582451	4584862	+	LOC_Os01g09080	1.56318	3.57425e-43	0.768043	C1 root hair
chr4	27492584	27493570	+	LOC_Os04g46250	1.7201	3.57571e-43	0.859601	C1 root hair
chr11	775851	777959	+	LOC_Os11g02670	1.90431	5.7454e-43	0.598569	C1 root hair
chr5	3864218	3862512	-	LOC_Os05g07270	1.46535	7.81824e-43	0.975763	C1 root hair
chr1	13645218	13644572	-	LOC_Os01g24110	1.98154	1.31095e-42	0.761369	C1 root hair
chr4	591687	593269	+	LOC_Os04g01930	2.51443	1.69676e-42	0.382696	C1 root hair
chr12	15897688	15897335	-	LOC_Os12g27030	2.99133	4.82087e-42	0.527024	C1 root hair
chr7	8743926	8745800	+	LOC_Os07g15320	2.94846	6.02309e-42	0.48495	C1 root hair
chr1	41367794	41366354	-	LOC_Os01g71070	1.85567	7.65222e-42	0.80324	C1 root hair
chr11	28109492	28114931	+	LOC_Os11g47140	1.63007	1.00978e-41	0.596319	C1 root hair
chr11	23704522	23708540	+	LOC_Os11g40180	2.04184	1.11585e-41	0.320867	C1 root hair
chr8	22924775	22921644	-	LOC_Os08g37250	2.24291	1.70945e-41	0.508587	C1 root hair
chr2	12228856	12230028	+	LOC_Os02g20720	2.79631	1.90571e-41	0.650591	C1 root hair
chr12	10099604	10095386	-	LOC_Os12g17480	2.52632	4.00896e-41	0.440307	C1 root hair
chr11	5598328	5594613	-	LOC_Os11g10426	2.40883	5.47604e-41	0.393605	C1 root hair
chr1	40002313	39999751	-	LOC_Os01g68460	1.98324	1.0066e-40	0.724333	C1 root hair
chr6	10831635	10828702	-	LOC_Os06g19010	2.83681	1.54635e-40	0.446496	C1 root hair
chr7	364126	363668	-	LOC_Os07g01570	1.90307	1.59513e-40	0.694956	C1 root hair
chr12	6819306	6817641	-	LOC_Os12g12290	1.47622	4.41879e-40	0.739212	C1 root hair
chr6	5705437	5708714	+	LOC_Os06g10910	1.76141	4.49974e-40	0.572458	C1 root hair
chr6	3978855	3978505	-	LOC_Os06g08210	2.36919	4.59333e-40	0.791401	C1 root hair
chr3	35829042	35832713	+	LOC_Os03g62200	1.28722	6.06962e-40	0.702007	C1 root hair
chr2	28189393	28190670	+	LOC_Os02g46500	1.93161	8.17811e-40	0.72825	C1 root hair
chr11	25075993	25073798	-	LOC_Os11g42080	2.37711	8.28677e-40	0.477716	C1 root hair
chr2	28083565	28084997	+	LOC_Os02g46340	1.57454	1.70707e-39	0.713367	C1 root hair
chr8	7971467	7972536	+	LOC_Os08g14070	1.89517	5.05916e-39	0.246101	C1 root hair
chr5	21282851	21284584	+	LOC_Os05g35810	2.87609	5.68017e-39	0.46048	C1 root hair
chr11	2588143	2584546	-	LOC_Os11g05780	1.43929	1.27893e-38	0.742619	C1 root hair
chr2	880777	884576	+	LOC_Os02g02490	1.47992	1.48971e-38	0.610672	C1 root hair
chr6	8850103	8848228	-	LOC_Os06g15600	1.89707	1.53536e-38	0.71601	C1 root hair
chr8	8879000	8879320	+	LOC_Os08g15330	1.10129	2.00073e-38	0.931696	C1 root hair
chr6	28874321	28871091	-	LOC_Os06g47720	2.1421	2.04493e-38	0.484643	C1 root hair
chr12	17965560	17967750	+	LOC_Os12g29950	1.78734	2.82143e-38	0.617109	C1 root hair
chr7	4919000	4923086	+	LOC_Os07g09520	1.69765	3.50643e-38	0.578998	C1 root hair
chr2	4999120	4988802	-	LOC_Os02g09720	1.27762	6.69186e-38	0.410186	C1 root hair
chr5	21293932	21295136	+	LOC_Os05g35830	1.95812	6.82309e-38	0.668097	C1 root hair
chr5	6218962	6220875	+	LOC_Os05g11070	1.70077	6.89421e-38	0.470871	C1 root hair
chr2	30190517	30189034	-	LOC_Os02g49660	2.65258	8.68572e-38	0.480998	C1 root hair
chr1	8102377	8105835	+	LOC_Os01g14440	1.04038	1.3039e-37	0.785667	C1 root hair
chr3	21544363	21544833	+	LOC_Os03g37940	1.6259	2.3166e-37	0.653262	C1 root hair
chr5	7165865	7167588	+	LOC_Os05g12450	1.79607	2.84891e-37	0.561069	C1 root hair
chr12	26158182	26164481	+	LOC_Os12g42200	1.44156	4.49602e-37	0.467962	C1 root hair
chr5	11444862	11443461	-	LOC_Os05g19600	1.83933	6.05278e-37	0.943797	C1 root hair
chr4	27481765	27482721	+	LOC_Os04g46240	1.63875	6.93798e-37	0.63649	C1 root hair
chr11	20391333	20390656	-	LOC_Os11g35260	2.32421	1.00222e-36	0.715236	C1 root hair
chr1	14168281	14166997	-	LOC_Os01g25030	2.17044	1.44412e-36	0.652958	C1 root hair
chr3	2827395	2828007	+	LOC_Os03g05650	2.00646	2.28957e-36	0.702047	C1 root hair
chr8	3579614	3584152	+	LOC_Os08g06370	1.38728	2.28957e-36	0.751028	C1 root hair
chr11	25631962	25631262	-	LOC_Os11g42950	1.98671	3.18562e-36	0.78971	C1 root hair
chr5	27388877	27390524	+	LOC_Os05g47650	1.14347	3.31293e-36	0.73529	C1 root hair
chr11	232366	232836	+	LOC_Os11g01550	1.61998	5.85433e-36	1.01034	C1 root hair
chr4	4521623	4520342	-	LOC_Os04g08290	2.0696	6.18573e-36	0.565238	C1 root hair
chr1	41794975	41794571	-	LOC_Os01g71750	1.93947	6.76947e-36	0.905756	C1 root hair
chr6	10896690	10905234	+	LOC_Os06g19130	1.49601	7.01255e-36	0.550928	C1 root hair
chr3	11316988	11320425	+	LOC_Os03g19990	1.50156	8.14192e-36	0.573276	C1 root hair
chr10	9416835	9424412	+	LOC_Os10g18099	1.3027	8.63153e-36	0.546012	C1 root hair
chr7	8700126	8698448	-	LOC_Os07g15230	1.86328	8.96363e-36	0.610867	C1 root hair
chr10	16835040	16832644	-	LOC_Os10g31630	1.96945	1.14066e-35	0.50718	C1 root hair
chr1	8247979	8248533	+	LOC_Os01g14700	1.31412	1.44313e-35	1.2755	C1 root hair
chr11	16108177	16106681	-	LOC_Os11g28470	2.10628	1.46034e-35	0.549555	C1 root hair
chr8	27745449	27740298	-	LOC_Os08g45170	1.80096	1.8682e-35	0.375768	C1 root hair
chr7	3046885	3044198	-	LOC_Os07g06490	1.3529	3.22502e-35	0.692363	C1 root hair
chr1	37854857	37856758	+	LOC_Os01g64840	1.90184	4.8197e-35	0.526127	C1 root hair
chr3	2786315	2784927	-	LOC_Os03g05570	1.27604	5.45286e-35	1.06505	C1 root hair
chr1	23274917	23282059	+	LOC_Os01g40870	1.47676	6.21793e-35	0.426619	C1 root hair
chr8	504394	507493	+	LOC_Os08g01830	1.49449	8.85802e-35	0.551018	C1 root hair
chr11	2242619	2244259	+	LOC_Os11g05240	2.29714	1.2424e-34	0.452833	C1 root hair
chr11	4338984	4336520	-	LOC_Os11g08380	1.95586	1.94649e-34	0.468262	C1 root hair
chr2	4741010	4744112	+	LOC_Os02g09220	1.57591	1.96336e-34	0.446639	C1 root hair
chr11	27031998	27034811	+	LOC_Os11g45090	1.88755	1.97952e-34	0.458543	C1 root hair
chr1	19495817	19494624	-	LOC_Os01g34950	1.55462	3.33571e-34	0.274575	C1 root hair
chr12	15479935	15478404	-	LOC_Os12g26410	2.33596	3.79256e-34	0.424494	C1 root hair
chr4	19511928	19524509	+	LOC_Os04g32510	1.23495	4.98682e-34	0.529921	C1 root hair
chr8	8922586	8920832	-	LOC_Os08g15410	2.59509	9.29264e-34	0.345049	C1 root hair
chr1	3973698	3977466	+	LOC_Os01g08170	1.53793	9.99687e-34	0.539397	C1 root hair
chr1	1072873	1069611	-	LOC_Os01g02900	1.34011	1.07885e-33	0.75197	C1 root hair
chr12	9666331	9664336	-	LOC_Os12g16720	1.54855	2.07505e-33	0.53648	C1 root hair
chr2	13167042	13175128	+	LOC_Os02g22100	1.52468	2.08549e-33	0.428895	C1 root hair
chr3	22828976	22826174	-	LOC_Os03g40194	2.56725	2.70617e-33	0.332428	C1 root hair
chr1	15360370	15363080	+	LOC_Os01g27390	1.7888	3.31557e-33	0.436093	C1 root hair
chr1	15264275	15261458	-	LOC_Os01g27240	1.89523	3.55999e-33	0.400762	C1 root hair
chr7	21399519	21396637	-	LOC_Os07g36210	1.30953	3.66151e-33	0.656932	C1 root hair
chr12	19050902	19052916	+	LOC_Os12g31560	1.51978	3.67551e-33	0.585409	C1 root hair
chr3	33322727	33321838	-	LOC_Os03g57400	2.44213	4.34022e-33	0.508093	C1 root hair
chr11	2257611	2256598	-	LOC_Os11g05270	1.24696	7.03622e-33	0.94914	C1 root hair
chr5	26189493	26193927	+	LOC_Os05g44970	1.9413	1.07914e-32	0.357802	C1 root hair
chr5	16343329	16342529	-	LOC_Os05g27970	2.13058	2.40241e-32	0.356383	C1 root hair
chr11	23253769	23254158	+	LOC_Os11g39500	1.9118	2.69737e-32	0.373226	C1 root hair
chr11	22031138	22032887	+	LOC_Os11g37720	1.27239	3.35149e-32	0.504496	C1 root hair
chr1	37609521	37608340	-	LOC_Os01g64430	1.36339	3.81068e-32	0.816488	C1 root hair
chr12	8480364	8479697	-	LOC_Os12g14670	2.11964	5.4801e-32	0.702712	C1 root hair
chr3	33326503	33326661	+	LOC_Os03g57410	2.00314	6.33349e-32	0.804916	C1 root hair
chr10	16825125	16824292	-	LOC_Os10g31620	2.21865	7.60214e-32	0.678258	C1 root hair
chr4	575806	574717	-	LOC_Os04g01910	1.90772	9.39071e-32	0.34327	C1 root hair
chr7	28954213	28956116	+	LOC_Os07g48730	1.53842	1.02428e-31	0.656169	C1 root hair
chr3	3007235	3008709	+	LOC_Os03g06000	1.16313	1.36804e-31	0.773512	C1 root hair
chr1	40971256	40964254	-	LOC_Os01g70340	1.71242	1.80523e-31	0.3345	C1 root hair
chr7	24947387	24948554	+	LOC_Os07g42070	1.83324	2.51633e-31	0.521317	C1 root hair
chr5	16363306	16363933	+	LOC_Os05g28000	1.50982	2.85036e-31	0.458514	C1 root hair
chr3	18053665	18057874	+	LOC_Os03g30890	1.79109	3.98444e-31	0.398887	C1 root hair
chr5	7803203	7797712	-	LOC_Os05g13970	1.12541	4.22257e-31	0.663742	C1 root hair
chr6	30819872	30825490	+	LOC_Os06g51200	1.80034	4.66098e-31	0.313541	C1 root hair
chr3	16019477	16020859	+	LOC_Os03g27360	1.37545	6.15925e-31	0.723267	C1 root hair
chr6	6339875	6338831	-	LOC_Os06g11900	1.17331	6.46465e-31	0.50163	C1 root hair
chr12	2950645	2952111	+	LOC_Os12g06150	1.34289	6.54156e-31	0.539422	C1 root hair
chr8	8424171	8429026	+	LOC_Os08g14760	1.80681	7.69131e-31	0.460788	C1 root hair
chr3	34496773	34497846	+	LOC_Os03g59570	1.53116	8.12434e-31	0.64522	C1 root hair
chr1	35385666	35388837	+	LOC_Os01g60830	1.37004	1.13164e-30	0.60528	C1 root hair
chr10	16773942	16773044	-	LOC_Os10g31540	2.692	1.2365e-30	0.47399	C1 root hair
chr5	17596629	17601103	+	LOC_Os05g30300	2.02291	2.33406e-30	0.315373	C1 root hair
chr2	1645869	1641069	-	LOC_Os02g03870	1.372	2.91377e-30	0.52144	C1 root hair
chr2	28491241	28496476	+	LOC_Os02g46940	1.03097	2.9351e-30	0.580682	C1 root hair
chr12	7073834	7075098	+	LOC_Os12g12720	1.72887	3.35314e-30	0.496434	C1 root hair
chr3	25181834	25176791	-	LOC_Os03g43970	1.05136	3.52439e-30	0.552424	C1 root hair
chr1	40977436	40976305	-	LOC_Os01g70350	1.99702	4.60313e-30	0.474543	C1 root hair
chr3	2479573	2481126	+	LOC_Os03g05070	1.59219	4.64509e-30	0.527289	C1 root hair
chr1	24200378	24202486	+	LOC_Os01g42340	1.53153	6.71772e-30	0.484414	C1 root hair
chr7	24857087	24857644	+	LOC_Os07g41890	2.66438	7.19345e-30	0.493508	C1 root hair
chr6	13684285	13682380	-	LOC_Os06g23420	1.72778	7.44315e-30	0.541946	C1 root hair
chr9	12517686	12519693	+	LOC_Os09g20980	1.2939	8.17855e-30	0.767466	C1 root hair
chr3	36363556	36365639	+	LOC_Os03g63280	1.17309	1.30361e-29	0.728414	C1 root hair
chr8	1558967	1557732	-	LOC_Os08g03330	1.13737	1.36288e-29	0.330099	C1 root hair
chr4	22695321	22695685	+	LOC_Os04g38000	2.07931	1.36504e-29	0.731926	C1 root hair
chr1	15631526	15631897	+	LOC_Os01g27860	1.94134	1.37521e-29	0.577264	C1 root hair
chr5	1945934	1947738	+	LOC_Os05g04240	2.28669	1.96168e-29	0.353365	C1 root hair
chr4	27499640	27500002	+	LOC_Os04g46260	1.32665	2.03854e-29	0.747932	C1 root hair
chr1	700239	704460	+	LOC_Os01g02250	1.5771	2.49347e-29	0.429902	C1 root hair
chr11	5804318	5796033	-	LOC_Os11g10710	1.50071	2.49419e-29	0.336583	C1 root hair
chr3	14011831	14016394	+	LOC_Os03g24160	1.61281	2.51386e-29	0.393121	C1 root hair
chr8	3117544	3121020	+	LOC_Os08g05790	1.84317	2.95873e-29	0.288351	C1 root hair
chr9	10028814	10027828	-	LOC_Os09g16570	2.62745	3.29122e-29	0.395028	C1 root hair
chr12	25444361	25445199	+	LOC_Os12g41110	1.29134	4.14378e-29	0.656321	C1 root hair
chr5	623617	629885	+	LOC_Os05g02080	1.51551	4.32927e-29	0.327186	C1 root hair
chr4	20463431	20469049	+	LOC_Os04g33840	1.67856	4.68635e-29	0.359674	C1 root hair
chr12	25744199	25743143	-	LOC_Os12g41630	1.86497	5.07922e-29	0.595478	C1 root hair
chr5	7172808	7171896	-	LOC_Os05g12460	1.80746	5.16766e-29	0.434349	C1 root hair
chr2	29255241	29256834	+	LOC_Os02g48050	1.68222	5.50844e-29	0.469363	C1 root hair
chr3	5034649	5038562	+	LOC_Os03g09970	1.28002	5.80977e-29	0.427674	C1 root hair
chr3	30575640	30576400	+	LOC_Os03g52370	1.61381	6.45737e-29	0.68397	C1 root hair
chr10	10357230	10362824	+	LOC_Os10g20090	1.41357	7.28459e-29	0.456506	C1 root hair
chr6	4195696	4193413	-	LOC_Os06g08500	2.02578	9.11399e-29	0.425345	C1 root hair
chr7	18743614	18736499	-	LOC_Os07g31884	1.34636	1.38653e-28	0.345924	C1 root hair
chr3	28547737	28547117	-	LOC_Os03g49270	1.76988	1.4779e-28	0.58126	C1 root hair
chr8	5823894	5822261	-	LOC_Os08g10010	1.38219	1.60725e-28	0.392569	C1 root hair
chr10	16300761	16296637	-	LOC_Os10g30800	1.535	1.62572e-28	0.421768	C1 root hair
chr4	32344080	32340065	-	LOC_Os04g54180	1.66914	1.74754e-28	0.36826	C1 root hair
chr6	3976742	3976370	-	LOC_Os06g08200	2.18763	2.69753e-28	0.43395	C1 root hair
chr4	28691473	28685694	-	LOC_Os04g48070	1.37441	3.03721e-28	0.508214	C1 root hair
chr11	28072678	28080178	+	LOC_Os11g47110	1.60189	3.24845e-28	0.211585	C1 root hair
chr11	28410668	28410997	+	LOC_Os11g47440	1.79989	4.36963e-28	0.524172	C1 root hair
chr2	19665633	19664588	-	LOC_Os02g33330	2.32787	5.00658e-28	0.390976	C1 root hair
chr1	41370601	41369137	-	LOC_Os01g71090	1.82971	5.51419e-28	0.593667	C1 root hair
chr2	947415	951744	+	LOC_Os02g02600	1.32262	6.07477e-28	0.483214	C1 root hair
chr10	14887786	14887473	-	LOC_Os10g28190	1.51457	6.12319e-28	0.741625	C1 root hair
chr1	41362128	41360860	-	LOC_Os01g71080	1.65119	6.24429e-28	0.623788	C1 root hair
chr10	17121003	17119029	-	LOC_Os10g32110	1.65703	9.9867e-28	0.285752	C1 root hair
chr9	17939311	17944447	+	LOC_Os09g29660	1.2576	1.33565e-27	0.351573	C1 root hair
chr3	23606309	23610730	+	LOC_Os03g41600	1.43858	3.23549e-27	0.404482	C1 root hair
chr2	28565152	28569724	+	LOC_Os02g47060	1.3726	3.68676e-27	0.403266	C1 root hair
chr11	8228463	8227744	-	LOC_Os11g14690	1.98757	4.3786e-27	0.582676	C1 root hair
chr4	23410870	23405076	-	LOC_Os04g39240	1.16668	4.3786e-27	0.408067	C1 root hair
chr8	20012062	20011577	-	LOC_Os08g33170	1.15613	4.70381e-27	0.563241	C1 root hair
chr10	2676472	2678556	+	LOC_Os10g05410	2.0607	5.08018e-27	0.398597	C1 root hair
chr9	7284319	7283707	-	LOC_Os09g12900	2.05147	5.72116e-27	0.431244	C1 root hair
chr12	4105724	4108166	+	LOC_Os12g07980	1.95804	6.32025e-27	0.364022	C1 root hair
chr10	6647366	6649763	+	LOC_Os10g11730	2.2931	6.34443e-27	0.335885	C1 root hair
chr1	6381817	6383939	+	LOC_Os01g11760	1.94257	6.7749e-27	0.413694	C1 root hair
chr9	5461101	5462309	+	LOC_Os09g10274	1.77682	8.37399e-27	0.521972	C1 root hair
chr1	3653488	3647626	-	LOC_Os01g07570	1.00135	8.81752e-27	0.407176	C1 root hair
chr12	5559760	5564244	+	LOC_Os12g10400	2.5858	1.09422e-26	0.378488	C1 root hair
chr1	12174622	12175433	+	LOC_Os01g21640	1.84162	1.12528e-26	0.539772	C1 root hair
chr10	16788769	16787963	-	LOC_Os10g31560	1.92694	1.32513e-26	0.58698	C1 root hair
chr1	13537608	13539995	+	LOC_Os01g23970	1.34933	1.57923e-26	0.203601	C1 root hair
chr5	9525514	9541138	+	LOC_Os05g16716	1.26406	1.64269e-26	0.156698	C1 root hair
chr6	26149227	26152817	+	LOC_Os06g43510	1.54522	1.73031e-26	0.453821	C1 root hair
chr6	29024667	29023312	-	LOC_Os06g48010	1.28401	1.73887e-26	0.449115	C1 root hair
chr9	21642450	21643490	+	LOC_Os09g37640	1.93639	1.85918e-26	0.500984	C1 root hair
chr10	22118341	22116637	-	LOC_Os10g40710	1.18218	2.27152e-26	0.728525	C1 root hair
chr2	2962077	2958565	-	LOC_Os02g05950	1.49286	2.36351e-26	0.4385	C1 root hair
chr7	23717230	23715978	-	LOC_Os07g39940	1.52278	2.39936e-26	0.63515	C1 root hair
chr1	6294236	6294472	+	LOC_Os01g11640	1.50434	2.53867e-26	0.855141	C1 root hair
chr12	8962579	8962828	+	LOC_Os12g15540	2.12486	2.59838e-26	0.565764	C1 root hair
chr5	15707714	15700334	-	LOC_Os05g26990	1.21385	3.60188e-26	0.381192	C1 root hair
chr3	33877227	33879054	+	LOC_Os03g58420	1.60466	3.62693e-26	0.559067	C1 root hair
chr2	5852369	5848332	-	LOC_Os02g11010	1.02272	3.93047e-26	0.670627	C1 root hair
chr2	17908628	17910159	+	LOC_Os02g30320	1.35963	4.30046e-26	0.503478	C1 root hair
chr12	22332721	22331798	-	LOC_Os12g36500	1.66501	5.15562e-26	0.400435	C1 root hair
chr3	4439081	4444523	+	LOC_Os03g08600	1.08834	5.3648e-26	0.502349	C1 root hair
chr6	22189102	22186172	-	LOC_Os06g37500	1.83419	5.91702e-26	0.396577	C1 root hair
chr8	109103	114274	+	LOC_Os08g01150	1.6033	6.91209e-26	0.376996	C1 root hair
chr7	3234583	3235032	+	LOC_Os07g06834	2.26502	7.25812e-26	0.512849	C1 root hair
chr6	10989796	10993084	+	LOC_Os06g19300	1.80841	8.53951e-26	0.314323	C1 root hair
chr11	27869967	27872606	+	LOC_Os11g46860	1.08339	9.33558e-26	0.261464	C1 root hair
chr6	20330621	20330205	-	LOC_Os06g34970	1.57697	9.36796e-26	0.663764	C1 root hair
chr2	4748219	4749179	+	LOC_Os02g09230	2.32516	1.23413e-25	0.303558	C1 root hair
chr3	6509627	6505371	-	LOC_Os03g12290	1.24242	1.31438e-25	0.430145	C1 root hair
chr6	24837399	24836088	-	LOC_Os06g41450	1.21476	1.46541e-25	0.653478	C1 root hair
chr1	41373816	41372608	-	LOC_Os01g71094	1.83912	1.62494e-25	0.497932	C1 root hair
chr8	3496283	3496519	+	LOC_Os08g06260	2.36553	1.71194e-25	0.510277	C1 root hair
chr11	1728702	1730082	+	LOC_Os11g04350	1.76459	1.81602e-25	0.396907	C1 root hair
chr10	21237432	21238616	+	LOC_Os10g39260	2.04155	2.02554e-25	0.497028	C1 root hair
chr5	29831009	29832666	+	LOC_Os05g51780	1.04451	2.25836e-25	0.824306	C1 root hair
chr4	17515051	17519712	+	LOC_Os04g29580	1.40972	2.7845e-25	0.374171	C1 root hair
chr3	2826297	2823811	-	LOC_Os03g05640	1.52635	3.10577e-25	0.455528	C1 root hair
chr2	6647021	6648852	+	LOC_Os02g12690	1.57276	4.27608e-25	0.453526	C1 root hair
chr6	22988096	22987111	-	LOC_Os06g38750	1.76109	5.73743e-25	0.515954	C1 root hair
chr3	16024912	16030069	+	LOC_Os03g27370	1.33135	5.9398e-25	0.41419	C1 root hair
chr5	17154835	17155751	+	LOC_Os05g29150	2.06403	7.4019e-25	0.422484	C1 root hair
chr10	16293757	16290394	-	LOC_Os10g30790	1.06872	9.35737e-25	0.582073	C1 root hair
chr4	18482629	18485150	+	LOC_Os04g31030	1.4896	1.02844e-24	0.370905	C1 root hair
chr2	17798215	17800860	+	LOC_Os02g30190	1.6789	1.05788e-24	0.361345	C1 root hair
chr1	43183116	43185554	+	LOC_Os01g74152	1.45843	1.28806e-24	0.49569	C1 root hair
chr11	25098709	25100922	+	LOC_Os11g42100	1.51939	1.42372e-24	0.31726	C1 root hair
chr2	35523037	35521388	-	LOC_Os02g58370	2.07873	1.42372e-24	0.361992	C1 root hair
chr12	22390344	22391276	+	LOC_Os12g36574	1.10264	1.50855e-24	0.50095	C1 root hair
chr2	28544629	28543481	-	LOC_Os02g47030	1.02067	1.59936e-24	0.584722	C1 root hair
chr2	2955774	2952313	-	LOC_Os02g05940	1.72159	1.65109e-24	0.328371	C1 root hair
chr11	20880330	20882468	+	LOC_Os11g36000	2.20128	2.04293e-24	0.362238	C1 root hair
chr9	5894444	5898373	+	LOC_Os09g10950	1.08615	2.31346e-24	0.423601	C1 root hair
chr4	30603553	30604904	+	LOC_Os04g51510	1.33995	2.88653e-24	0.733857	C1 root hair
chr3	2474867	2476381	+	LOC_Os03g05060	1.1328	3.42692e-24	0.526633	C1 root hair
chr9	7293272	7294231	+	LOC_Os09g12910	1.66815	3.43323e-24	0.215778	C1 root hair
chr5	29853715	29840966	-	LOC_Os05g51790	1.06979	3.45545e-24	0.270581	C1 root hair
chr6	23099723	23091928	-	LOC_Os06g38950	1.25004	3.83888e-24	0.318605	C1 root hair
chr11	27031078	27029433	-	LOC_Os11g45080	1.52724	3.94569e-24	0.475801	C1 root hair
chr11	25635798	25634607	-	LOC_Os11g42960	1.79524	4.01965e-24	0.560268	C1 root hair
chr12	5573143	5566789	-	LOC_Os12g10410	1.53787	4.49486e-24	0.333742	C1 root hair
chr3	33387660	33388746	+	LOC_Os03g57520	1.67776	4.57346e-24	0.49777	C1 root hair
chr11	7569329	7573638	+	LOC_Os11g13820	1.54827	4.69049e-24	0.357823	C1 root hair
chr6	19425976	19428680	+	LOC_Os06g33360	1.43751	7.11936e-24	0.459192	C1 root hair
chr3	27696291	27695689	-	LOC_Os03g47850	1.61863	7.40964e-24	0.38596	C1 root hair
chr5	20356591	20359718	+	LOC_Os05g34325	1.19952	8.06798e-24	0.408631	C1 root hair
chr7	27546341	27543196	-	LOC_Os07g46500	1.41774	8.95793e-24	0.444972	C1 root hair
chr12	15844045	15847482	+	LOC_Os12g26940	1.68787	9.20494e-24	0.208541	C1 root hair
chr3	21557384	21558316	+	LOC_Os03g37950	1.30268	9.32924e-24	0.344498	C1 root hair
chr2	29261494	29262733	+	LOC_Os02g48060	1.17134	9.86774e-24	0.738907	C1 root hair
chr11	3875248	3877468	+	LOC_Os11g07780	2.31308	1.03311e-23	0.246946	C1 root hair
chr9	13604810	13603812	-	LOC_Os09g23170	1.22778	1.06403e-23	0.296974	C1 root hair
chr12	9211837	9212513	+	LOC_Os12g16020	1.51919	1.45124e-23	0.499851	C1 root hair
chr10	352373	354198	+	LOC_Os10g01530	1.2182	1.60088e-23	0.644742	C1 root hair
chr9	16623430	16621165	-	LOC_Os09g27510	1.53445	1.95718e-23	0.409565	C1 root hair
chr8	7816689	7817030	+	LOC_Os08g13850	1.45189	2.52644e-23	0.348847	C1 root hair
chr5	26159481	26163921	+	LOC_Os05g44930	1.18881	2.96032e-23	0.451359	C1 root hair
chr1	36497532	36499922	+	LOC_Os01g62660	1.08842	3.05926e-23	0.464057	C1 root hair
chr3	21711908	21715743	+	LOC_Os03g38250	1.40707	3.45332e-23	0.359637	C1 root hair
chr11	9855919	9854605	-	LOC_Os11g17660	1.76675	3.89227e-23	0.395355	C1 root hair
chr3	26049721	26050784	+	LOC_Os03g45280	1.37399	3.92914e-23	0.833147	C1 root hair
chr2	19850182	19848338	-	LOC_Os02g33590	1.32812	4.16545e-23	0.351589	C1 root hair
chr12	12906673	12906972	+	LOC_Os12g22790	1.31339	4.24832e-23	0.229641	C1 root hair
chr6	30828404	30833418	+	LOC_Os06g51190	1.39419	4.55797e-23	0.309615	C1 root hair
chr11	23284990	23276766	-	LOC_Os11g39530	1.47431	5.5051e-23	0.237341	C1 root hair
chr8	5875216	5878772	+	LOC_Os08g10070	1.187	7.20703e-23	0.445216	C1 root hair
chr3	14639916	14643733	+	LOC_Os03g25030	1.39098	7.67419e-23	0.404988	C1 root hair
chr11	23692803	23692372	-	LOC_Os11g40170	1.82058	1.15117e-22	0.384952	C1 root hair
chr5	26166551	26173123	+	LOC_Os05g44940	1.63951	1.20764e-22	0.230678	C1 root hair
chr8	19805002	19803425	-	LOC_Os08g32940	1.11122	1.25786e-22	0.590789	C1 root hair
chr11	27986213	27991995	+	LOC_Os11g46980	1.67729	1.30114e-22	0.313724	C1 root hair
chr1	12202906	12204851	+	LOC_Os01g21660	1.62219	1.3611e-22	0.20348	C1 root hair
chr11	579076	572898	-	LOC_Os11g02300	1.19073	1.44276e-22	0.377405	C1 root hair
chr11	17314125	17312748	-	LOC_Os11g30320	2.35901	1.79698e-22	0.360109	C1 root hair
chr6	9266464	9268028	+	LOC_Os06g16250	1.31599	3.23801e-22	0.538827	C1 root hair
chr1	41396709	41398037	+	LOC_Os01g71140	1.94269	3.26073e-22	0.403137	C1 root hair
chr1	33690717	33691415	+	EVM0029347	2.21476	3.32687e-22	0.337345	C1 root hair
chr12	5558825	5556942	-	LOC_Os12g10390	2.63419	3.39013e-22	0.358563	C1 root hair
chr12	27294288	27291051	-	LOC_Os12g44020	1.36172	3.55145e-22	0.419234	C1 root hair
chr7	3241403	3239250	-	LOC_Os07g06850	1.47971	3.65145e-22	0.478552	C1 root hair
chr10	9403062	9403508	+	LOC_Os10g18090	1.15055	4.60191e-22	0.66839	C1 root hair
chr1	13517700	13519469	+	LOC_Os01g23940	1.14057	4.89833e-22	0.172254	C1 root hair
chr9	6972029	6970707	-	LOC_Os09g12430	1.1322	5.25024e-22	0.520238	C1 root hair
chr6	13923901	13923251	-	LOC_Os06g23810	1.62075	5.38987e-22	0.593063	C1 root hair
chr5	18568941	18568396	-	LOC_Os05g31840	2.55835	5.9831e-22	0.389581	C1 root hair
chr4	20472765	20473736	+	LOC_Os04g33860	1.35971	6.52957e-22	0.593341	C1 root hair
chr3	28551241	28550971	-	LOC_Os03g49280	2.40029	6.64538e-22	0.362637	C1 root hair
chr10	16907401	16906234	-	LOC_Os10g31760	1.0899	6.95002e-22	0.489567	C1 root hair
chr11	1468795	1466309	-	LOC_Os11g03880	1.60391	7.06041e-22	0.29673	C1 root hair
chr12	12897568	12896585	-	LOC_Os12g22780	1.29281	8.28335e-22	0.534521	C1 root hair
chr6	22990768	22995502	+	LOC_Os06g38756	1.48342	8.94249e-22	0.307153	C1 root hair
chr7	7188237	7186400	-	LOC_Os07g12730	1.29742	9.52895e-22	0.396135	C1 root hair
chr1	37682701	37684191	+	LOC_Os01g64580	1.2353	1.10775e-21	0.539754	C1 root hair
chr7	5189330	5188365	-	LOC_Os07g09940	1.18882	1.30343e-21	0.645575	C1 root hair
chr2	787618	785782	-	LOC_Os02g02370	1.18879	1.40235e-21	0.717845	C1 root hair
chr12	5137665	5132710	-	LOC_Os12g09640	1.34088	1.46713e-21	0.359811	C1 root hair
chr9	15156980	15152558	-	LOC_Os09g25460	1.02459	1.51965e-21	0.481371	C1 root hair
chr8	14080268	14074337	-	LOC_Os08g24434	1.68748	2.19904e-21	0.228591	C1 root hair
chr6	28888401	28885210	-	LOC_Os06g47740	1.88525	2.26799e-21	0.424817	C1 root hair
chr6	17334401	17335430	+	LOC_Os06g30090	1.4971	2.42686e-21	0.40548	C1 root hair
chr2	11032779	11030043	-	LOC_Os02g18880	1.3712	2.52129e-21	0.405952	C1 root hair
chr2	8241326	8238814	-	LOC_Os02g14810	1.8655	2.82173e-21	0.327034	C1 root hair
chr6	30407382	30413920	+	LOC_Os06g50220	1.04736	3.77609e-21	0.264167	C1 root hair
chr3	33488238	33487130	-	LOC_Os03g57720	1.17599	3.87307e-21	0.46327	C1 root hair
chr8	3572731	3569941	-	LOC_Os08g06360	1.16394	4.17505e-21	0.505523	C1 root hair
chr3	8291717	8291043	-	LOC_Os03g15080	1.40014	4.5279e-21	0.536833	C1 root hair
chr1	13645510	13648334	+	LOC_Os01g24120	2.06723	4.57659e-21	0.29248	C1 root hair
chr1	40434173	40436102	+	LOC_Os01g69200	1.68172	4.61581e-21	0.335744	C1 root hair
chr2	14929876	14930115	+	LOC_Os02g25755	1.49871	6.33974e-21	0.580797	C1 root hair
chr8	8829395	8828433	-	LOC_Os08g15280	1.35781	6.73329e-21	0.390032	C1 root hair
chr4	13646156	13641415	-	LOC_Os04g23580	1.16523	6.86627e-21	0.239688	C1 root hair
chr3	20803349	20802213	-	LOC_Os03g36650	1.2038	7.07062e-21	0.477039	C1 root hair
chr3	16400883	16401296	+	LOC_Os03g27940	2.31004	7.71762e-21	0.376119	C1 root hair
chr10	22741117	22738440	-	LOC_Os10g41720	1.05867	8.27526e-21	0.61446	C1 root hair
chr1	42072472	42073754	+	LOC_Os01g72140	1.65859	1.03978e-20	0.451127	C1 root hair
chr8	27426623	27429015	+	LOC_Os08g44590	1.07978	1.04659e-20	0.412647	C1 root hair
chr3	35822138	35822835	+	LOC_Os03g62189	1.22147	1.08403e-20	0.284639	C1 root hair
chr3	25639260	25638826	-	LOC_Os03g44680	1.36147	1.14846e-20	0.526452	C1 root hair
chr10	23341160	23346556	+	LOC_Os10g42750	1.87422	1.17811e-20	0.261321	C1 root hair
chr5	2041750	2043940	+	LOC_Os05g04410	1.28303	1.20019e-20	0.433105	C1 root hair
chr6	22177862	22177617	-	LOC_Os06g37490	1.1474	1.20254e-20	0.320942	C1 root hair
chr8	4150427	4147554	-	LOC_Os08g07320	1.29867	1.21668e-20	0.237222	C1 root hair
chr6	2027819	2028946	+	LOC_Os06g04620	1.08585	1.33718e-20	0.535468	C1 root hair
chr9	13649860	13657332	+	LOC_Os09g23200	1.09406	1.33889e-20	0.333363	C1 root hair
chr3	11539569	11539186	-	LOC_Os03g20320	1.08784	1.3898e-20	0.599549	C1 root hair
chr7	7247732	7246786	-	LOC_Os07g12820	1.92482	1.3898e-20	0.355542	C1 root hair
chr6	10861802	10859484	-	LOC_Os06g19070	1.17874	1.46441e-20	0.469176	C1 root hair
chr10	9175509	9172132	-	LOC_Os10g17690	1.55088	1.57864e-20	0.309762	C1 root hair
chr9	10034263	10030941	-	LOC_Os09g16580	1.6215	1.62638e-20	0.217125	C1 root hair
chr5	639002	638004	-	LOC_Os05g02100	2.93858	1.66579e-20	0.241004	C1 root hair
chr6	9129448	9137092	+	LOC_Os06g16030	1.26228	1.70069e-20	0.28323	C1 root hair
chr2	11065448	11066258	+	LOC_Os02g18920	1.31685	1.83019e-20	0.471034	C1 root hair
chr2	34307321	34307887	+	LOC_Os02g56340	1.42525	2.35079e-20	0.374073	C1 root hair
chr6	30508148	30511035	+	LOC_Os06g50390	1.199	2.85567e-20	0.465815	C1 root hair
chr6	11594346	11595942	+	LOC_Os06g20180	1.92195	2.99589e-20	0.266421	C1 root hair
chr1	36177228	36176239	-	LOC_Os01g62130	1.36051	3.1849e-20	0.385272	C1 root hair
chr2	20998973	20996126	-	LOC_Os02g35180	1.08954	3.22702e-20	0.419426	C1 root hair
chr4	22667030	22668761	+	LOC_Os04g37970	1.58034	3.42999e-20	0.4213	C1 root hair
chr2	30185697	30187476	+	LOC_Os02g49650	1.40966	3.6298e-20	0.429887	C1 root hair
chr4	22894591	22895226	+	LOC_Os04g38360	1.71044	3.95564e-20	0.413216	C1 root hair
chr5	26205498	26206930	+	LOC_Os05g45000	1.76684	4.04098e-20	0.312905	C1 root hair
chr5	27998363	28002694	+	LOC_Os05g48670	1.44009	4.27482e-20	0.385307	C1 root hair
chr5	2231872	2232759	+	LOC_Os05g04690	1.27152	4.30224e-20	0.559164	C1 root hair
chr11	28372274	28374107	+	LOC_Os11g47447	1.29698	4.43726e-20	0.180885	C1 root hair
chr9	16616301	16613328	-	LOC_Os09g27500	1.31885	5.3904e-20	0.259038	C1 root hair
chr12	1543342	1540856	-	LOC_Os12g03690	1.27872	5.48414e-20	0.334659	C1 root hair
chr5	23126065	23122947	-	LOC_Os05g39350	1.09627	5.57966e-20	0.486478	C1 root hair
chr11	28451893	28452771	+	LOC_Os11g47530	1.55321	5.58344e-20	0.447299	C1 root hair
chr10	21251788	21252972	+	LOC_Os10g39300	1.99028	5.86493e-20	0.302008	C1 root hair
chr12	4147399	4145581	-	LOC_Os12g08050	2.12715	6.56866e-20	0.384557	C1 root hair
chr8	19119140	19120664	+	LOC_Os08g31850	1.34914	6.86737e-20	0.42223	C1 root hair
chr3	8491223	8486643	-	LOC_Os03g15430	1.00607	6.87046e-20	0.431619	C1 root hair
chr1	6378251	6380469	+	LOC_Os01g11750	2.01419	6.88889e-20	0.262363	C1 root hair
chr1	37678309	37676528	-	LOC_Os01g64570	1.01117	6.99713e-20	0.612508	C1 root hair
chr7	24859749	24863980	+	LOC_Os07g41900	1.31645	7.95413e-20	0.343948	C1 root hair
chr2	11086340	11091898	+	LOC_Os02g18954	1.21899	8.58143e-20	0.258635	C1 root hair
chr1	802752	805196	+	LOC_Os01g02440	1.60977	1.01566e-19	0.364462	C1 root hair
chr6	3973619	3972847	-	LOC_Os06g08190	1.70055	1.10462e-19	0.431675	C1 root hair
chr10	859252	854860	-	LOC_Os10g02360	1.24926	1.17011e-19	0.343809	C1 root hair
chr8	27221302	27217637	-	LOC_Os08g44220	1.37127	1.55563e-19	0.344841	C1 root hair
chr7	7821366	7823321	+	LOC_Os07g13800	2.06436	1.58477e-19	0.274958	C1 root hair
chr9	19941102	19950316	+	LOC_Os09g33940	1.14793	1.63805e-19	0.29104	C1 root hair
chr10	2367897	2377589	+	LOC_Os10g04860	1.12902	1.67107e-19	0.272518	C1 root hair
chr8	21342658	21346284	+	LOC_Os08g34890	1.20103	1.79229e-19	0.275702	C1 root hair
chr5	26989736	26992242	+	LOC_Os05g46520	1.51274	2.09674e-19	0.449004	C1 root hair
chr7	26784742	26780330	-	LOC_Os07g45290	1.03532	2.46755e-19	0.426662	C1 root hair
chr12	18898635	18896905	-	LOC_Os12g31290	1.36969	2.56495e-19	0.221819	C1 root hair
chr8	15475442	15472559	-	LOC_Os08g26544	2.10906	2.84154e-19	0.269597	C1 root hair
chr1	5390029	5391417	+	LOC_Os01g10210	1.51472	2.88644e-19	0.401869	C1 root hair
chr5	23771799	23781665	+	LOC_Os05g40384	1.14607	2.92492e-19	0.306934	C1 root hair
chr1	12318620	12318255	-	LOC_Os01g21870	1.60271	2.97576e-19	0.364675	C1 root hair
chr7	20914947	20912733	-	LOC_Os07g35350	1.27974	3.25322e-19	0.374758	C1 root hair
chr12	14026441	14027997	+	LOC_Os12g24490	1.30688	3.33265e-19	0.328613	C1 root hair
chr6	29440004	29439558	-	LOC_Os06g48665	1.32121	3.62924e-19	0.392651	C1 root hair
chr4	2599372	2598629	-	LOC_Os04g05070	1.16657	4.63153e-19	0.424748	C1 root hair
chr9	12663868	12660839	-	LOC_Os09g21180	1.12516	4.66483e-19	0.152218	C1 root hair
chr3	4477982	4478940	+	LOC_Os03g08670	1.58078	4.73023e-19	0.360873	C1 root hair
chr9	15526440	15521097	-	LOC_Os09g26000	1.34494	5.25843e-19	0.239615	C1 root hair
chr5	27995234	27992323	-	LOC_Os05g48660	1.17038	5.68778e-19	0.458194	C1 root hair
chr12	10737783	10738277	+	LOC_Os12g18410	1.59043	5.68961e-19	0.475159	C1 root hair
chr8	25733842	25734957	+	LOC_Os08g41750	1.27125	5.68961e-19	0.33248	C1 root hair
chr2	6654895	6653492	-	LOC_Os02g12700	1.17762	5.75048e-19	0.186978	C1 root hair
chr5	640970	643768	+	LOC_Os05g02110	2.08136	6.24866e-19	0.209569	C1 root hair
chr3	11453127	11458210	+	LOC_Os03g20180	1.12443	6.42781e-19	0.294371	C1 root hair
chr12	1789320	1790690	+	LOC_Os12g04140	1.4274	6.93237e-19	0.375917	C1 root hair
chr11	9411261	9410275	-	LOC_Os11g16990	1.53099	7.10361e-19	0.372159	C1 root hair
chr9	3789587	3788855	-	LOC_Os09g07770	2.16372	7.52769e-19	0.291297	C1 root hair
chr4	32018676	32019568	+	LOC_Os04g53560	1.00103	8.2192e-19	0.786257	C1 root hair
chr10	23409122	23412636	+	LOC_Os10g42900	1.00045	8.80936e-19	0.480958	C1 root hair
chr11	25164186	25166238	+	LOC_Os11g42200	1.62305	1.036e-18	0.226093	C1 root hair
chr5	26986662	26989734	+	LOC_Os05g46510	1.3175	1.05925e-18	0.425395	C1 root hair
chr5	3092964	3088229	-	LOC_Os05g06140	1.17453	1.17232e-18	0.265724	C1 root hair
chr11	28118092	28122393	+	LOC_Os11g47150	1.05485	1.32963e-18	0.386663	C1 root hair
chr10	17111592	17112170	+	LOC_Os10g32090	1.3333	1.38545e-18	0.245222	C1 root hair
chr7	9886580	9888874	+	LOC_Os07g16930	1.76953	1.58178e-18	0.332224	C1 root hair
chr2	3141872	3143694	+	LOC_Os02g06290	2.0037	1.67806e-18	0.243954	C1 root hair
chr8	3491820	3495612	+	LOC_Os08g06250	1.51394	1.71339e-18	0.281972	C1 root hair
chr8	605623	602167	-	LOC_Os08g01950	1.00601	1.76881e-18	0.391103	C1 root hair
chr6	19556111	19560323	+	LOC_Os06g33610	1.37166	1.79967e-18	0.261676	C1 root hair
chr1	33692417	33692836	+	LOC_Os04g16844	2.32145	1.84538e-18	0.234379	C1 root hair
chr3	21029183	21035553	+	LOC_Os03g37080	1.95721	1.97462e-18	0.205474	C1 root hair
chr3	30577145	30577750	+	LOC_Os03g52380	1.42728	2.1931e-18	0.491557	C1 root hair
chr1	8366455	8369389	+	LOC_Os01g14900	1.63466	2.23813e-18	0.149927	C1 root hair
chr9	15517166	15511480	-	LOC_Os09g25990	1.33395	2.37018e-18	0.302762	C1 root hair
chr4	2608042	2611417	+	LOC_Os04g05080	1.13007	2.38864e-18	0.315808	C1 root hair
chr6	20081043	20080471	-	LOC_Os06g34530	1.60406	2.66552e-18	0.446756	C1 root hair
chr10	13469627	13463426	-	LOC_Os10g25550	1.32116	2.77221e-18	0.363256	C1 root hair
chr2	6564981	6566978	+	LOC_Os02g12550	2.06897	2.81667e-18	0.214716	C1 root hair
chr1	42074747	42075782	+	LOC_Os01g72150	1.56703	2.92667e-18	0.512621	C1 root hair
chr12	5824100	5831659	+	LOC_Os12g10740	1.31502	3.01274e-18	0.238115	C1 root hair
chr10	21259545	21260693	+	LOC_Os10g39310	1.61846	3.27488e-18	0.168292	C1 root hair
chr10	10391443	10388261	-	LOC_Os10g20160	1.0463	3.31237e-18	0.32775	C1 root hair
chr1	20419507	20421312	+	LOC_Os01g36510	1.76933	3.54603e-18	0.208462	C1 root hair
chr6	26931143	26935034	+	LOC_Os06g44610	1.43466	3.76843e-18	0.277704	C1 root hair
chr8	7542157	7540839	-	LOC_Os08g13440	1.33633	4.092e-18	0.280264	C1 root hair
chr12	4112825	4109928	-	LOC_Os12g07990	1.18523	4.39118e-18	0.191212	C1 root hair
chr11	28423896	28422496	-	LOC_Os11g47460	1.17008	4.70678e-18	0.157242	C1 root hair
chr12	2964574	2963362	-	LOC_Os12g06160	1.08083	4.70678e-18	0.452014	C1 root hair
chr1	29278780	29283412	+	LOC_Os01g50680	1.28165	4.94627e-18	0.342224	C1 root hair
chr5	29227231	29228364	+	LOC_Os05g50770	1.14497	5.02919e-18	0.459426	C1 root hair
chr4	31475561	31479272	+	LOC_Os04g52710	1.21508	5.92006e-18	0.223399	C1 root hair
chr7	958361	955606	-	LOC_Os07g02624	1.71067	6.04187e-18	0.292024	C1 root hair
chr1	41793985	41791494	-	LOC_Os01g71740	1.02364	6.30238e-18	0.486041	C1 root hair
chr10	19054899	19051844	-	LOC_Os10g35160	1.0653	6.41446e-18	0.256454	C1 root hair
chr2	6696588	6699174	+	LOC_Os02g12780	1.30677	6.8466e-18	0.337768	C1 root hair
chr3	35393601	35398279	+	LOC_Os03g61290	1.60835	7.09395e-18	0.232772	C1 root hair
chr7	24895790	24896932	+	LOC_Os07g41990	1.76009	7.18224e-18	0.346893	C1 root hair
chr1	10323138	10326806	+	LOC_Os01g18320	1.31696	7.25891e-18	0.31648	C1 root hair
chr1	15092481	15088310	-	LOC_Os01g26970	1.16155	7.58389e-18	0.320936	C1 root hair
chr11	2580625	2581991	+	LOC_Os11g05770	1.10077	8.34427e-18	0.444147	C1 root hair
chr3	32305188	32310572	+	LOC_Os03g55704	1.00882	8.49405e-18	0.2925	C1 root hair
chr1	18610033	18612267	+	LOC_Os01g33530	1.47058	1.07119e-17	0.373367	C1 root hair
chr10	21241618	21242811	+	LOC_Os10g39270	1.90104	1.14457e-17	0.203242	C1 root hair
chr12	22485480	22482605	-	LOC_Os12g36720	1.09448	1.17076e-17	0.324095	C1 root hair
chr2	35049365	35048485	-	LOC_Os02g57490	1.1807	1.20309e-17	0.465047	C1 root hair
chr6	29930061	29925044	-	LOC_Os06g49390	1.0376	1.40574e-17	0.355272	C1 root hair
chr2	11074860	11072002	-	LOC_Os02g18930	1.18566	1.50399e-17	0.338395	C1 root hair
chr1	29363549	29365261	+	LOC_Os01g50820	1.27663	1.58154e-17	0.466434	C1 root hair
chr7	24527118	24528281	+	LOC_Os07g41350	1.03929	1.70405e-17	0.536317	C1 root hair
chr4	17893088	17892285	-	LOC_Os04g30110	1.7136	1.74399e-17	0.380444	C1 root hair
chr1	30665646	30663871	-	LOC_Os01g53040	1.07448	1.81342e-17	0.519587	C1 root hair
chr6	10151306	10152058	+	LOC_Os06g17480	1.42549	1.93465e-17	0.217663	C1 root hair
chr7	20909070	20912671	+	LOC_Os07g35340	1.1792	1.94211e-17	0.341555	C1 root hair
chr1	21465863	21463975	-	LOC_Os01g38030	1.73885	2.02043e-17	0.243907	C1 root hair
chr7	19697323	19697953	+	LOC_Os07g33320	1.6471	2.14113e-17	0.455702	C1 root hair
chr1	11316353	11317052	+	LOC_Os01g19880	1.54455	2.2976e-17	0.369506	C1 root hair
chr4	20780411	20782828	+	LOC_Os04g34370	1.20017	2.3634e-17	0.324474	C1 root hair
chr2	33259027	33258073	-	LOC_Os02g54570	1.29139	2.90112e-17	0.561911	C1 root hair
chr1	20417997	20413541	-	LOC_Os01g36500	1.70145	3.09996e-17	0.166692	C1 root hair
chr10	10371961	10369559	-	LOC_Os10g20120	1.92635	3.32678e-17	0.204766	C1 root hair
chr2	18951304	18951915	+	LOC_Os02g32320	1.30735	3.39537e-17	0.354266	C1 root hair
chr11	1726567	1726055	-	LOC_Os11g04340	1.34422	3.52818e-17	0.444464	C1 root hair
chr12	2462376	2463126	+	LOC_Os12g05350	1.19307	3.54385e-17	0.497486	C1 root hair
chr6	2590030	2592855	+	LOC_Os06g05700	1.28287	4.78086e-17	0.29149	C1 root hair
chr7	20926485	20923736	-	LOC_Os07g35380	1.26416	5.30133e-17	0.308345	C1 root hair
chr1	15357907	15360008	+	LOC_Os01g27380	1.39154	5.54602e-17	0.236569	C1 root hair
chr2	32034966	32037686	+	LOC_Os02g52630	1.08356	5.55943e-17	0.405403	C1 root hair
chr3	28542220	28545964	+	LOC_Os03g49260	1.26581	6.14233e-17	0.278442	C1 root hair
chr1	13223702	13220479	-	LOC_Os01g23440	1.64369	6.20806e-17	0.172075	C1 root hair
chr1	2974830	2975244	+	LOC_Os01g06230	1.13041	6.41551e-17	0.5217	C1 root hair
chr4	33728586	33722604	-	LOC_Os04g56400	1.08614	7.28862e-17	0.254464	C1 root hair
chr7	24820815	24820311	-	LOC_Os07g41840	1.97332	7.8127e-17	0.259692	C1 root hair
chr5	25071915	25069820	-	LOC_Os05g43100	1.90059	7.91513e-17	0.229226	C1 root hair
chr5	16469143	16468326	-	Add_EVM0000937	1.08635	8.68118e-17	0.187889	C1 root hair
chr8	186459	178011	-	LOC_Os08g01270	1.10498	9.7256e-17	0.28797	C1 root hair
chr7	269510	270783	+	LOC_Os07g01420	1.73252	1.04806e-16	0.396	C1 root hair
chr6	8847759	8847078	-	LOC_Os06g15590	1.5121	1.07425e-16	0.391274	C1 root hair
chr3	11320957	11321262	+	LOC_Os03g20000	1.31419	1.10162e-16	0.464831	C1 root hair
chr7	25837870	25836046	-	LOC_Os07g43580	1.05786	1.12797e-16	0.326998	C1 root hair
chr7	26372471	26366888	-	LOC_Os07g44560	1.29358	1.13329e-16	0.27429	C1 root hair
chr8	14481018	14476156	-	LOC_Os08g25010	1.11863	1.22439e-16	0.230373	C1 root hair
chr5	21743320	21738848	-	LOC_Os05g37130	1.08826	1.22842e-16	0.396676	C1 root hair
chr10	6456657	6462769	+	LOC_Os10g11354	1.3521	1.232e-16	0.246825	C1 root hair
chr6	10381891	10379191	-	LOC_Os06g17860	1.25075	1.32839e-16	0.386254	C1 root hair
chr3	11463255	11466000	+	LOC_Os03g20190	1.45104	1.36881e-16	0.220968	C1 root hair
chr7	11861066	11857211	-	LOC_Os07g20610	1.78799	1.42461e-16	0.21576	C1 root hair
chr9	11468052	11455248	-	LOC_Os09g19350	1.08934	1.42488e-16	0.190345	C1 root hair
chr11	4351968	4348646	-	LOC_Os11g08400	1.67304	1.58953e-16	0.161887	C1 root hair
chr5	26176047	26179655	+	LOC_Os05g44950	1.46019	1.61007e-16	0.34921	C1 root hair
chr7	3228759	3227250	-	LOC_Os07g06830	1.61638	1.65384e-16	0.295843	C1 root hair
chr1	801404	799158	-	LOC_Os01g02430	1.38683	1.65543e-16	0.369992	C1 root hair
chr3	30572295	30572800	+	LOC_Os03g52360	1.25634	1.65543e-16	0.500014	C1 root hair
chr6	26139479	26142207	+	LOC_Os06g43490	1.02488	1.69907e-16	0.190081	C1 root hair
chr4	22684802	22692911	+	LOC_Os04g37990	1.2487	1.86096e-16	0.266611	C1 root hair
chr11	8239703	8240182	+	LOC_Os11g14700	1.00725	1.94769e-16	0.154298	C1 root hair
chr12	5181985	5186457	+	LOC_Os12g09710	1.74711	1.96409e-16	0.230901	C1 root hair
chr1	14654655	14649388	-	LOC_Os01g25760	1.20553	1.97258e-16	0.331004	C1 root hair
chr8	184146	189470	+	LOC_Os08g01274	1.15454	2.03965e-16	0.319075	C1 root hair
chr10	17864022	17870366	+	LOC_Os10g33440	1.09438	2.13229e-16	0.242099	C1 root hair
chr1	8373018	8373602	+	LOC_Os01g14910	1.57716	2.19028e-16	0.319548	C1 root hair
chr6	17617725	17615962	-	LOC_Os06g30500	1.6346	2.20822e-16	0.22872	C1 root hair
chr7	5925838	5928014	+	LOC_Os07g10960	1.82737	2.41767e-16	0.272944	C1 root hair
chr7	264768	267897	+	LOC_Os07g01410	1.22109	2.52811e-16	0.343327	C1 root hair
chr1	15256882	15253557	-	LOC_Os01g27230	1.45117	2.65757e-16	0.265605	C1 root hair
chr7	7819658	7818096	-	LOC_Os07g13790	1.96247	2.82233e-16	0.257123	C1 root hair
chr1	4334760	4333744	-	LOC_Os01g08670	1.09611	2.96851e-16	0.461595	C1 root hair
chr6	2020108	2021406	+	LOC_Os06g04610	1.03082	2.99061e-16	0.197567	C1 root hair
chr11	1472209	1474557	+	LOC_Os11g03890	1.1431	3.29447e-16	0.325988	C1 root hair
chr4	26094513	26097526	+	LOC_Os04g43910	1.0262	3.69866e-16	0.336113	C1 root hair
chr12	1486541	1494582	+	LOC_Os12g03594	1.10488	3.8417e-16	0.251484	C1 root hair
chr5	4507783	4505760	-	LOC_Os05g08240	2.06133	3.88868e-16	0.250435	C1 root hair
chr3	35462078	35460860	-	LOC_Os03g61470	1.60608	4.28398e-16	0.406157	C1 root hair
chr9	9361941	9363230	+	LOC_Os09g15550	1.68887	4.28445e-16	0.241518	C1 root hair
chr10	9402140	9402461	+	LOC_Os10g18084	1.44111	4.62807e-16	0.468377	C1 root hair
chr4	381916	380908	-	LOC_Os04g01550	1.33627	4.72346e-16	0.379143	C1 root hair
chr9	4794036	4791135	-	LOC_Os09g09210	1.99461	4.82818e-16	0.202028	C1 root hair
chr11	14241684	14242823	+	LOC_Os11g25510	2.1842	4.94317e-16	0.227256	C1 root hair
chr2	8594099	8595460	+	LOC_Os02g15340	1.15849	5.01385e-16	0.331891	C1 root hair
chr11	3913144	3910804	-	LOC_Os11g07840	1.67155	5.75376e-16	0.196599	C1 root hair
chr4	24823141	24824560	+	LOC_Os04g41759	1.47372	6.4713e-16	0.311522	C1 root hair
chr3	20798860	20800779	+	LOC_Os03g36640	1.48895	6.66733e-16	0.220986	C1 root hair
chr1	34992997	34993368	+	LOC_Os01g60160	1.39048	6.70652e-16	0.479222	C1 root hair
chr10	9400095	9399268	-	LOC_Os10g18080	1.39948	7.25255e-16	0.475172	C1 root hair
chr6	6315180	6314824	-	LOC_Os06g11870	1.42798	7.8861e-16	0.307506	C1 root hair
chr1	21714498	21713305	-	LOC_Os01g38380	1.21068	8.41251e-16	0.515952	C1 root hair
chr3	33384841	33381369	-	LOC_Os03g57510	1.20009	9.09445e-16	0.291458	C1 root hair
chr5	24228005	24232687	+	LOC_Os05g41290	1.31701	9.70877e-16	0.281744	C1 root hair
chr1	30195302	30198522	+	LOC_Os01g52180	1.41133	9.72126e-16	0.246752	C1 root hair
chr4	29569770	29573288	+	LOC_Os04g49410	1.01533	1.00646e-15	0.360714	C1 root hair
chr11	25085658	25079360	-	LOC_Os11g42090	1.15438	1.01036e-15	0.214815	C1 root hair
chr6	26086086	26088191	+	LOC_Os06g43410	2.3903	1.13314e-15	0.192032	C1 root hair
chr2	26301027	26302167	+	LOC_Os02g43820	1.04978	1.23336e-15	0.401188	C1 root hair
chr8	544158	546765	+	LOC_Os08g01870	1.76552	1.28992e-15	0.230087	C1 root hair
chr5	20130368	20132386	+	LOC_Os05g34030	1.33599	1.31425e-15	0.267179	C1 root hair
chr4	24624963	24622059	-	LOC_Os04g41400	1.4752	1.33982e-15	0.234163	C1 root hair
chr7	24813588	24811246	-	LOC_Os07g41830	1.27683	1.38247e-15	0.287569	C1 root hair
chr7	23565958	23567181	+	LOC_Os07g39720	1.22405	1.44275e-15	0.330234	C1 root hair
chr1	41135929	41141337	+	LOC_Os01g70670	1.30547	1.50865e-15	0.135756	C1 root hair
chr10	21868198	21865598	-	LOC_Os10g40270	1.00368	1.59696e-15	0.405766	C1 root hair
chr4	32025169	32021898	-	LOC_Os04g53580	1.05689	1.61336e-15	0.43443	C1 root hair
chr7	20346699	20349503	+	LOC_Os07g34340	1.76034	1.68198e-15	0.270121	C1 root hair
chr8	16336918	16331061	-	LOC_Os08g27840	1.09397	1.73464e-15	0.225673	C1 root hair
chr1	2972083	2970896	-	LOC_Os01g06220	1.03905	1.84644e-15	0.430278	C1 root hair
chr11	23441414	23441977	+	LOC_Os11g39750	1.18137	2.00535e-15	0.386434	C1 root hair
chr4	19684116	19687889	+	LOC_Os04g32740	1.05229	2.02734e-15	0.321532	C1 root hair
chr11	9850622	9849066	-	LOC_Os11g17650	1.60594	2.18097e-15	0.118252	C1 root hair
chr11	5117812	5118339	+	LOC_Os11g09735	1.20904	2.22531e-15	0.192754	C1 root hair
chr2	86550	87735	+	LOC_Os02g01140	1.88143	2.51949e-15	0.219925	C1 root hair
chr8	7262860	7256974	-	LOC_Os08g12984	1.48899	2.68977e-15	0.240817	C1 root hair
chr12	14497736	14501551	+	LOC_Os12g25180	1.18187	2.88238e-15	0.187226	C1 root hair
chr6	29018040	29019693	+	LOC_Os06g48000	1.12962	3.00012e-15	0.392347	C1 root hair
chr2	6761665	6760480	-	LOC_Os02g12830	1.18806	3.21633e-15	0.246567	C1 root hair
chr1	8769900	8774256	+	LOC_Os01g15580	1.16315	3.22043e-15	0.194696	C1 root hair
chr9	3747668	3744303	-	LOC_Os09g07700	1.3752	3.25465e-15	0.182752	C1 root hair
chr6	9877083	9875349	-	LOC_Os06g17000	1.72215	3.367e-15	0.225792	C1 root hair
chr6	12687070	12689626	+	LOC_Os06g21924	1.01112	3.43665e-15	0.356754	C1 root hair
chr1	42554109	42557149	+	LOC_Os01g72970	1.10968	3.50677e-15	0.252686	C1 root hair
chr2	35524464	35523630	-	LOC_Os02g58380	1.46047	3.82587e-15	0.345801	C1 root hair
chr10	10375589	10380255	+	LOC_Os10g20139	1.7412	3.95275e-15	0.149224	C1 root hair
chr4	16387675	16391812	+	LOC_Os04g27830	1.149	4.15601e-15	0.321484	C1 root hair
chr11	11602334	11601725	-	LOC_Os11g20100	1.28814	4.31918e-15	0.393629	C1 root hair
chr11	6470126	6462826	-	LOC_Os11g11790	1.35363	4.58902e-15	0.226921	C1 root hair
chr12	22574651	22575801	+	LOC_Os12g36830	1.43793	4.60861e-15	0.271641	C1 root hair
chr12	379461	379931	+	LOC_Os12g01550	1.04257	4.74366e-15	0.6107	C1 root hair
chr12	1545038	1543969	-	LOC_Os12g03700	1.02082	4.9046e-15	0.376667	C1 root hair
chr12	59739	58518	-	LOC_Os12g01030	1.12454	5.2394e-15	0.145089	C1 root hair
chr6	2010145	2011082	+	LOC_Os06g04590	1.38943	5.4848e-15	0.486768	C1 root hair
chr10	17156395	17154431	-	LOC_Os10g32170	1.22761	5.82809e-15	0.36825	C1 root hair
chr7	7026175	7023941	-	LOC_Os07g12480	1.15166	5.88955e-15	0.265498	C1 root hair
chr1	32328422	32329883	+	LOC_Os01g55789	1.20727	6.01953e-15	0.318623	C1 root hair
chr1	18607163	18604108	-	LOC_Os01g33520	1.56447	6.47547e-15	0.244345	C1 root hair
chr8	21148817	21147976	-	LOC_Os08g34660	1.76585	6.50891e-15	0.183061	C1 root hair
chr4	32487314	32487620	+	LOC_Os04g54460	1.13704	6.91695e-15	0.52793	C1 root hair
chr8	21778649	21779325	+	LOC_Os08g35560	1.56551	7.08599e-15	0.269873	C1 root hair
chr3	36044397	36051462	+	LOC_Os03g62650	1.09583	7.55221e-15	0.247746	C1 root hair
chr5	29328275	29331434	+	LOC_Os05g50920	1.04829	7.5901e-15	0.309601	C1 root hair
chr7	23986383	23979348	-	LOC_Os07g40404	1.11285	7.6477e-15	0.21952	C1 root hair
chr3	21793745	21793312	-	LOC_Os03g38400	2.12323	7.75938e-15	0.29869	C1 root hair
chr2	1647731	1648473	+	LOC_Os02g03880	1.28277	8.45965e-15	0.329486	C1 root hair
chr7	18233818	18242906	+	LOC_Os07g31190	1.40355	8.61621e-15	0.174034	C1 root hair
chr2	30650962	30649429	-	LOC_Os02g50460	1.06037	8.99797e-15	0.337516	C1 root hair
chr10	16283368	16285260	+	LOC_Os10g30770	1.08662	9.44971e-15	0.261845	C1 root hair
chr1	33645530	33652406	+	LOC_Os01g57854	1.03972	1.0063e-14	0.322694	C1 root hair
chr12	754209	747815	-	LOC_Os12g02250	1.0727	1.01501e-14	0.268051	C1 root hair
chr2	34731681	34728650	-	LOC_Os02g56950	1.01343	1.03478e-14	0.339738	C1 root hair
chr1	10747667	10748391	+	LOC_Os01g18960	2.00541	1.09004e-14	0.330115	C1 root hair
chr7	20414810	20416609	+	LOC_Os07g34440	1.7977	1.12854e-14	0.254512	C1 root hair
chr1	14200319	14200597	+	LOC_Os01g25070	1.58148	1.15822e-14	0.420137	C1 root hair
chr3	21542778	21538448	-	LOC_Os03g37930	1.59698	1.25507e-14	0.208458	C1 root hair
chr6	7769485	7768710	-	LOC_Os06g13940	1.46709	1.28271e-14	0.479972	C1 root hair
chr1	10727771	10725184	-	LOC_Os01g18920	2.59803	1.46666e-14	0.109173	C1 root hair
chr7	26372909	26373461	+	LOC_Os07g44570	1.75861	1.58392e-14	0.30801	C1 root hair
chr1	26322910	26324059	+	LOC_Os01g46010	1.03115	1.66825e-14	0.284857	C1 root hair
chr5	13379987	13381296	+	LOC_Os05g23410	1.20772	1.68529e-14	0.395049	C1 root hair
chr6	10976563	10973391	-	LOC_Os06g19260	1.29048	1.68529e-14	0.393835	C1 root hair
chr7	8093486	8094093	+	LOC_Os07g14330	1.14875	1.69154e-14	0.371105	C1 root hair
chr6	26797376	26797060	-	LOC_Os06g44400	1.02291	1.91873e-14	0.574944	C1 root hair
chr12	13919533	13920571	+	LOC_Os12g24310	1.22564	2.25221e-14	0.286166	C1 root hair
chr2	22966779	22964780	-	LOC_Os02g38230	1.29941	2.73255e-14	0.267262	C1 root hair
chr3	18058305	18062110	+	LOC_Os03g30910	1.79834	3.18502e-14	0.164176	C1 root hair
chr9	10020523	10018337	-	LOC_Os09g16560	1.97274	3.20756e-14	0.096246	C1 root hair
chr12	960198	961577	+	LOC_Os12g02630	1.02277	3.22036e-14	0.531627	C1 root hair
chr10	14751621	14753804	+	LOC_Os10g27980	1.65415	3.48829e-14	0.227159	C1 root hair
chr12	5438758	5433721	-	LOC_Os12g10180	1.11271	3.64895e-14	0.172226	C1 root hair
chr9	17929042	17932450	+	LOC_Os09g29650	1.21252	3.8607e-14	0.134889	C1 root hair
chr8	1697692	1694564	-	LOC_Os08g03600	1.08267	3.89096e-14	0.289032	C1 root hair
chr7	244654	246084	+	LOC_Os07g01380	1.32278	3.90577e-14	0.266123	C1 root hair
chr5	418926	416675	-	LOC_Os05g01675	1.52073	4.01562e-14	0.191305	C1 root hair
chr8	10265015	10267146	+	LOC_Os08g17500	1.15965	4.07697e-14	0.313117	C1 root hair
chr2	33186274	33185245	-	LOC_Os02g54450	1.26904	4.24895e-14	0.359099	C1 root hair
chr11	5489668	5484458	-	LOC_Os11g10250	1.25856	4.69288e-14	0.229585	C1 root hair
chr2	21343274	21329119	-	LOC_Os02g35770	1.44033	4.92201e-14	0.281254	C1 root hair
chr10	850609	846763	-	LOC_Os10g02350	1.1449	5.1382e-14	0.30326	C1 root hair
chr2	18228973	18227871	-	LOC_Os02g30820	1.11627	5.23619e-14	0.38424	C1 root hair
chr6	22986008	22985232	-	LOC_Os06g38740	1.37925	5.44412e-14	0.467067	C1 root hair
chr12	19113225	19110520	-	LOC_Os12g31620	1.12643	5.44885e-14	0.3185	C1 root hair
chr4	17055104	17057575	+	LOC_Os04g28870	1.588	5.94969e-14	0.262557	C1 root hair
chr12	25747971	25748713	+	LOC_Os12g41634	1.15666	6.12751e-14	0.449355	C1 root hair
chr6	12694149	12695343	+	LOC_Os06g21930	1.8302	6.2246e-14	0.262528	C1 root hair
chr5	8664153	8666093	+	LOC_Os05g15230	1.6646	6.43596e-14	0.228845	C1 root hair
chr2	24528537	24527742	-	LOC_Os02g40720	1.17954	7.30736e-14	0.47628	C1 root hair
chr11	15512895	15517548	+	LOC_Os11g27440	1.47621	7.46019e-14	0.182528	C1 root hair
chr11	23422921	23424124	+	LOC_Os11g39740	1.18782	7.53615e-14	0.101224	C1 root hair
chr7	19826232	19828051	+	LOC_Os07g33550	1.81232	9.4313e-14	0.309633	C1 root hair
chr7	22059357	22057827	-	LOC_Os07g37210	1.12383	9.58171e-14	0.327242	C1 root hair
chr2	33187387	33188508	+	LOC_Os02g54460	1.27701	9.66039e-14	0.335472	C1 root hair
chr3	3015970	3014609	-	LOC_Os03g06020	1.08031	1.02794e-13	0.388032	C1 root hair
chr2	33261143	33264943	+	LOC_Os02g54580	1.12982	1.2386e-13	0.310603	C1 root hair
chr10	9152504	9158329	+	LOC_Os10g17650	1.57448	1.25973e-13	0.17998	C1 root hair
chr11	6540378	6530705	-	LOC_Os11g11920	1.44426	1.31229e-13	0.175708	C1 root hair
chr7	21141004	21144203	+	LOC_Os07g35690	1.45143	1.31313e-13	0.209353	C1 root hair
chr3	35469386	35468892	-	LOC_Os03g61490	1.11938	1.43553e-13	0.297123	C1 root hair
chr12	1483387	1485681	+	LOC_Os12g03580	1.52049	1.47858e-13	0.272615	C1 root hair
chr6	27386378	27382604	-	LOC_Os06g45310	1.09363	1.6403e-13	0.252992	C1 root hair
chr9	19888314	19884057	-	LOC_Os09g33830	1.57904	1.66257e-13	0.172863	C1 root hair
chr4	32338867	32334716	-	LOC_Os04g54130	1.11396	1.92015e-13	0.203516	C1 root hair
chr8	8027642	8027947	+	LOC_Os08g14195	1.36946	2.03246e-13	0.200659	C1 root hair
chr8	26360674	26351503	-	LOC_Os08g42670	1.25967	2.04711e-13	0.124169	C1 root hair
chr10	23436844	23439909	+	LOC_Os10g42960	1.08035	2.18257e-13	0.242216	C1 root hair
chr5	25077521	25074479	-	LOC_Os05g43110	1.13788	2.1947e-13	0.200881	C1 root hair
chr8	18339351	18333095	-	LOC_Os08g30740	1.14777	2.19522e-13	0.212256	C1 root hair
chr7	27759777	27761136	+	LOC_Os07g46830	1.07105	2.23338e-13	0.411625	C1 root hair
chr2	24531847	24533632	+	LOC_Os02g40730	1.02429	2.25178e-13	0.288915	C1 root hair
chr5	22218875	22216860	-	LOC_Os05g37860	1.25722	2.27661e-13	0.251415	C1 root hair
chr8	1149029	1144872	-	LOC_Os08g02710	1.43323	2.67544e-13	0.15919	C1 root hair
chr5	419855	421106	+	LOC_Os05g01680	1.38789	2.68095e-13	0.235597	C1 root hair
chr10	20016630	20009816	-	LOC_Os10g36848	1.02206	2.68212e-13	0.280869	C1 root hair
chr12	21197708	21194887	-	LOC_Os12g34854	1.2117	3.08182e-13	0.228978	C1 root hair
chr1	21541394	21547151	+	LOC_Os01g38180	1.29408	3.25909e-13	0.164538	C1 root hair
chr11	8113356	8109851	-	LOC_Os11g14520	1.68014	3.38973e-13	0.163193	C1 root hair
chr3	35419727	35416111	-	LOC_Os03g61360	1.18211	3.53332e-13	0.285304	C1 root hair
chr10	17111025	17109505	-	LOC_Os10g32080	1.22482	3.91316e-13	0.170377	C1 root hair
chr2	34304001	34304627	+	LOC_Os02g56334	1.22655	4.09741e-13	0.216514	C1 root hair
chr11	6464185	6465458	+	LOC_Os11g11780	1.59329	4.1365e-13	0.275899	C1 root hair
chr3	34426189	34425629	-	LOC_Os03g59440	1.34024	4.28213e-13	0.401038	C1 root hair
chr8	5593453	5594178	+	LOC_Os08g09600	1.07973	4.28861e-13	0.242137	C1 root hair
chr1	33851776	33855970	+	LOC_Os01g58240	1.1827	4.69188e-13	0.189125	C1 root hair
chr5	17158867	17157824	-	LOC_Os05g29160	1.16292	4.74406e-13	0.399929	C1 root hair
chr8	10446323	10456065	+	LOC_Os08g17784	1.1343	4.90626e-13	0.176534	C1 root hair
chr1	13627699	13630957	+	LOC_Os01g24080	1.16503	5.14531e-13	0.285097	C1 root hair
chr6	5739957	5738311	-	LOC_Os06g10980	1.29728	5.25932e-13	0.230409	C1 root hair
chr6	13677011	13679801	+	LOC_Os06g23410	1.91702	5.86935e-13	0.0992964	C1 root hair
chr1	21715694	21714997	-	LOC_Os01g38390	1.17927	5.94952e-13	0.449791	C1 root hair
chr4	26592904	26592146	-	LOC_Os04g44760	1.20702	6.01339e-13	0.377974	C1 root hair
chr6	28849612	28853205	+	LOC_Os06g47650	1.08158	6.06594e-13	0.31717	C1 root hair
chr8	7995809	7996844	+	LOC_Os08g14130	2.07124	6.46715e-13	0.142569	C1 root hair
chr4	31224963	31227652	+	LOC_Os04g52400	1.01836	6.49707e-13	0.353601	C1 root hair
chr5	4623141	4624662	+	LOC_Os05g08450	1.1475	6.52339e-13	0.345099	C1 root hair
chr1	10374952	10373371	-	LOC_Os01g18400	1.08576	6.67594e-13	0.34421	C1 root hair
chr7	5005140	5004495	-	LOC_Os07g09620	1.03057	6.68447e-13	0.47444	C1 root hair
chr3	35475142	35474483	-	LOC_Os03g61500	1.02671	6.71618e-13	0.412613	C1 root hair
chr11	19593347	19593631	+	LOC_Os11g34000	2.24808	6.73702e-13	0.290083	C1 root hair
chr12	8965686	8967026	+	LOC_Os12g15550	1.69272	7.02659e-13	0.224323	C1 root hair
chr5	16894741	16898683	+	LOC_Os05g28770	1.06843	7.44032e-13	0.233306	C1 root hair
chr12	10756011	10756610	+	LOC_Os12g18450	1.58939	7.63027e-13	0.258083	C1 root hair
chr5	3666810	3664627	-	LOC_Os05g06970	1.05913	7.84205e-13	0.24875	C1 root hair
chr4	17834121	17834694	+	LOC_Os04g30000	1.74351	8.14291e-13	0.114754	C1 root hair
chr5	13114517	13114102	-	LOC_Os05g23000	1.24559	8.56685e-13	0.308016	C1 root hair
chr7	24865210	24865879	+	LOC_Os07g41910	1.09781	8.81716e-13	0.470647	C1 root hair
chr6	22251170	22250790	-	LOC_Os06g37580	1.45432	9.65338e-13	0.158512	C1 root hair
chr10	872751	875248	+	LOC_Os10g02380	1.15626	9.88862e-13	0.195377	C1 root hair
chr11	23687960	23688361	+	LOC_Os11g40160	1.9358	1.00873e-12	0.33496	C1 root hair
chr7	25425454	25423444	-	LOC_Os07g42860	1.18642	1.01841e-12	0.299694	C1 root hair
chr1	10854379	10851456	-	LOC_Os01g19160	1.09041	1.06514e-12	0.287065	C1 root hair
chr12	22579043	22580421	+	LOC_Os12g36840	1.5341	1.12772e-12	0.170976	C1 root hair
chr1	41403536	41404840	+	LOC_Os01g71160	1.45353	1.16598e-12	0.281165	C1 root hair
chr5	2036835	2036100	-	LOC_Os05g04390	1.04396	1.31298e-12	0.406734	C1 root hair
chr1	23314685	23317846	+	LOC_Os01g40930	1.36576	1.31541e-12	0.19727	C1 root hair
chr1	14190394	14190694	+	LOC_Os01g25067	1.0838	1.33719e-12	0.318365	C1 root hair
chr4	377899	375574	-	LOC_Os04g01540	1.07151	1.36829e-12	0.286051	C1 root hair
chr6	7775574	7770428	-	LOC_Os06g13950	1.26627	1.53379e-12	0.184242	C1 root hair
chr1	10746182	10745050	-	LOC_Os01g18950	1.62862	1.91618e-12	0.341972	C1 root hair
chr10	12026307	12027852	+	LOC_Os10g22740	1.41042	1.98095e-12	0.220962	C1 root hair
chr12	16638497	16638099	-	LOC_Os12g28065	1.49106	2.01199e-12	0.168434	C1 root hair
chr2	8092684	8093394	+	LOC_Os02g14650	1.74557	2.05503e-12	0.125075	C1 root hair
chr10	23335352	23341024	+	LOC_Os10g42730	1.12284	2.08566e-12	0.168873	C1 root hair
chr12	14021929	14024309	+	LOC_Os12g24480	1.27415	2.09939e-12	0.185387	C1 root hair
chr6	22253298	22252182	-	LOC_Os06g37590	1.37093	2.11811e-12	0.247063	C1 root hair
chr6	5061639	5060912	-	LOC_Os06g09920	1.36086	2.14636e-12	0.346099	C1 root hair
chr10	15290406	15291263	+	LOC_Os10g28840	1.25298	2.15192e-12	0.394849	C1 root hair
chr10	11838240	11833327	-	LOC_Os10g22460	1.10971	2.22307e-12	0.246317	C1 root hair
chr11	3031334	3028662	-	LOC_Os11g06460	1.00684	2.30029e-12	0.0813347	C1 root hair
chr1	23325132	23323977	-	LOC_Os01g40950	1.58855	2.3627e-12	0.170921	C1 root hair
chr11	21411016	21415037	+	LOC_Os11g36740	1.03421	2.37841e-12	0.298145	C1 root hair
chr12	7663628	7663897	+	LOC_Os12g13540	2.17763	2.44459e-12	0.286319	C1 root hair
chr6	23388013	23387796	-	LOC_Os06g39410	1.17058	2.48104e-12	0.287831	C1 root hair
chr10	12997070	12997746	+	LOC_Os10g24800	1.26463	2.5426e-12	0.318198	C1 root hair
chr2	16261007	16263762	+	LOC_Os02g27710	1.87937	2.92933e-12	0.227684	C1 root hair
chr12	3242124	3238969	-	LOC_Os12g06570	1.55457	3.03104e-12	0.166599	C1 root hair
chr8	7554055	7553612	-	LOC_Os08g13450	1.43942	3.08416e-12	0.120321	C1 root hair
chr6	12702514	12699775	-	LOC_Os06g21950	1.13437	3.16676e-12	0.267845	C1 root hair
chr3	33284268	33285815	+	LOC_Os03g57310	1.06014	3.19782e-12	0.412032	C1 root hair
chr11	11597794	11593074	-	LOC_Os11g20090	1.1679	3.2702e-12	0.188399	C1 root hair
chr7	3436727	3434085	-	LOC_Os07g07150	1.01695	3.3624e-12	0.231399	C1 root hair
chr11	20397607	20395679	-	LOC_Os11g35274	1.12737	3.68277e-12	0.117621	C1 root hair
chr4	7074849	7072435	-	LOC_Os04g12600	1.83923	3.69729e-12	0.210637	C1 root hair
chr6	10758787	10760115	+	LOC_Os06g18910	1.00053	3.72859e-12	0.271363	C1 root hair
chr1	42076169	42077525	+	LOC_Os01g72160	1.06897	4.05724e-12	0.40794	C1 root hair
chr2	34613075	34615736	+	LOC_Os02g56750	1.28201	4.357e-12	0.310125	C1 root hair
chr7	1497543	1498114	+	LOC_Os07g03750	1.72869	4.95926e-12	0.443914	C1 root hair
chr4	19877200	19868829	-	LOC_Os04g32960	1.01071	5.31405e-12	0.175798	C1 root hair
chr4	12660306	12654860	-	LOC_Os04g22090	1.24438	5.37433e-12	0.113284	C1 root hair
chr8	24143917	24144730	+	LOC_Os08g39190	1.55152	5.42019e-12	0.245508	C1 root hair
chr9	12582730	12583119	+	LOC_Os09g21070	1.0498	5.44681e-12	0.364994	C1 root hair
chr12	24781105	24774376	-	LOC_Os12g40100	1.02395	6.08374e-12	0.188014	C1 root hair
chr2	3350998	3352481	+	LOC_Os02g06660	1.68549	6.27244e-12	0.333488	C1 root hair
chr8	25153815	25152148	-	LOC_Os08g40720	1.01078	6.67809e-12	0.345155	C1 root hair
chr8	4402603	4413397	+	LOC_Os08g07774	1.13765	7.00386e-12	0.160059	C1 root hair
chr12	21424747	21422641	-	LOC_Os12g35270	1.29741	7.76959e-12	0.184553	C1 root hair
chr9	11826839	11827165	+	LOC_Os09g19952	1.71913	7.89019e-12	0.25102	C1 root hair
chr3	7455621	7452551	-	LOC_Os03g13690	1.19703	8.15679e-12	0.199175	C1 root hair
chr9	5021127	5025928	+	LOC_Os09g09560	1.16996	8.5765e-12	0.183022	C1 root hair
chr9	4795220	4803911	+	LOC_Os09g09220	1.48407	8.8102e-12	0.116865	C1 root hair
chr1	10350843	10351271	+	LOC_Os01g18375	1.13592	1.00869e-11	0.363972	C1 root hair
chr6	4657434	4654810	-	LOC_Os06g09270	1.46768	1.04897e-11	0.282744	C1 root hair
chr4	24826871	24829151	+	LOC_Os04g41770	1.00914	1.08377e-11	0.316139	C1 root hair
chr10	4364404	4366644	+	LOC_Os10g07616	2.45659	1.12609e-11	0.144224	C1 root hair
chr7	7752503	7754997	+	LOC_Os07g13660	1.04596	1.1395e-11	0.207984	C1 root hair
chr6	11599537	11602778	+	LOC_Os06g20190	1.25064	1.15512e-11	0.159645	C1 root hair
chr9	9076700	9077800	+	LOC_Os09g15190	1.04973	1.15955e-11	0.186163	C1 root hair
chr4	254026	251232	-	LOC_Os04g01320	1.34515	1.20658e-11	0.229849	C1 root hair
chr7	26324439	26322866	-	LOC_Os07g44480	1.44277	1.32036e-11	0.171554	C1 root hair
chr6	20803416	20801701	-	LOC_Os06g35650	1.08997	1.34643e-11	0.351034	C1 root hair
chr6	25826425	25830081	+	LOC_Os06g43000	1.24976	1.34721e-11	0.202458	C1 root hair
chr10	13481225	13474906	-	LOC_Os10g25560	1.02094	1.36675e-11	0.20919	C1 root hair
chr9	11826418	11826633	+	LOC_Os09g19951	1.63172	1.36871e-11	0.267048	C1 root hair
chr6	30908834	30904439	-	LOC_Os06g51290	1.07702	1.45024e-11	0.222157	C1 root hair
chr8	15408396	15408692	+	LOC_Os08g26409	2.83133	1.52783e-11	0.308492	C1 root hair
chr3	3920660	3921094	+	LOC_Os03g07690	1.19228	1.64482e-11	0.108446	C1 root hair
chr6	21391094	21393423	+	LOC_Os06g36450	1.07963	1.64935e-11	0.237817	C1 root hair
chr5	25575921	25576160	+	LOC_Os05g43895	1.3073	1.69891e-11	0.236448	C1 root hair
chr5	23996287	23997242	+	LOC_Os05g40830	1.13959	1.75174e-11	0.183877	C1 root hair
chr5	8638150	8637237	-	LOC_Os05g15170	1.32072	1.81532e-11	0.308228	C1 root hair
chr8	8458853	8454373	-	LOC_Os08g14810	1.20406	1.90867e-11	0.191272	C1 root hair
chr5	22523438	22526645	+	LOC_Os05g38350	1.14401	2.11325e-11	0.239012	C1 root hair
chr5	13379155	13379463	+	LOC_Os05g23398	1.37403	2.16329e-11	0.353557	C1 root hair
chr5	21301551	21302831	+	LOC_Os05g35840	1.07436	2.35554e-11	0.132942	C1 root hair
chr8	21695092	21697271	+	LOC_Os08g35410	1.25444	2.43172e-11	0.156978	C1 root hair
chr12	22411184	22412752	+	LOC_Os12g36610	1.48515	2.52764e-11	0.165155	C1 root hair
chr4	16394871	16393024	-	LOC_Os04g27840	1.34596	2.54296e-11	0.276369	C1 root hair
chr8	5584732	5584267	-	LOC_Os08g09580	1.18224	2.60932e-11	0.367766	C1 root hair
chr9	5780505	5792184	+	LOC_Os09g10840	1.18306	2.61556e-11	0.174641	C1 root hair
chr5	7431130	7430765	-	LOC_Os05g13350	1.39973	2.73853e-11	0.230935	C1 root hair
chr12	24614508	24613219	-	LOC_Os12g39850	1.68056	2.75804e-11	0.323901	C1 root hair
chr4	16395002	16402130	+	LOC_Os04g27850	1.18031	2.84908e-11	0.193397	C1 root hair
chr5	11420180	11418479	-	LOC_Os05g19570	1.66506	2.85427e-11	0.427891	C1 root hair
chr5	24240683	24244012	+	LOC_Os05g41310	1.02513	2.94396e-11	0.219827	C1 root hair
chr6	2585143	2587719	+	LOC_Os06g05690	1.04785	3.02834e-11	0.267625	C1 root hair
chr8	1379305	1378459	-	LOC_Os08g03040	1.92438	3.29448e-11	0.181925	C1 root hair
chr6	30614197	30619938	+	LOC_Os06g50840	1.0055	3.33026e-11	0.241484	C1 root hair
chr2	562246	561929	-	LOC_Os02g02030	1.22693	3.46243e-11	0.207563	C1 root hair
chr8	5893275	5894433	+	LOC_Os08g10090	1.40306	3.47074e-11	0.285385	C1 root hair
chr11	9404670	9403593	-	LOC_Os11g16970	1.20223	3.68046e-11	0.300911	C1 root hair
chr1	14179568	14178739	-	LOC_Os01g25050	1.14431	3.9028e-11	0.0816432	C1 root hair
chr2	26051618	26051854	+	LOC_Os02g43420	1.02729	4.07992e-11	0.215165	C1 root hair
chr8	11630260	11631794	+	LOC_Os08g20130	1.13226	4.62138e-11	0.257758	C1 root hair
chr10	12064207	12065579	+	LOC_Os10g22820	1.01821	4.799e-11	0.173776	C1 root hair
chr4	134100	133420	-	LOC_Os04g01170	1.07992	5.13571e-11	0.381724	C1 root hair
chr12	2741034	2739984	-	LOC_Os12g05840	1.64567	5.86764e-11	0.224002	C1 root hair
chr8	25117845	25125459	+	LOC_Os08g40650	1.00819	6.3017e-11	0.157653	C1 root hair
chr8	18650806	18651021	+	LOC_Os08g31180	1.41751	6.46854e-11	0.237877	C1 root hair
chr7	23172630	23170723	-	LOC_Os07g39040	1.14845	6.50083e-11	0.299081	C1 root hair
chr10	10674725	10668955	-	LOC_Os10g20610	1.0528	6.52429e-11	0.108907	C1 root hair
chr2	20833985	20830244	-	LOC_Os02g34950	1.24135	6.96694e-11	0.18599	C1 root hair
chr9	9683172	9681970	-	LOC_Os09g16090	1.1794	7.13507e-11	0.264409	C1 root hair
chr11	6542762	6542450	-	LOC_Os11g11930	2.26151	7.18154e-11	0.210488	C1 root hair
chr7	21228091	21229139	+	LOC_Os07g35860	1.41739	7.33179e-11	0.383748	C1 root hair
chr4	24820887	24822291	+	LOC_Os04g41740	1.05485	7.38026e-11	0.306301	C1 root hair
chr7	20929834	20933350	+	LOC_Os07g35390	1.02803	7.50361e-11	0.198174	C1 root hair
chr9	11083031	11082331	-	LOC_Os09g18290	1.82596	7.77259e-11	0.196055	C1 root hair
chr1	36404883	36398725	-	LOC_Os01g62510	1.02115	7.88579e-11	0.227774	C1 root hair
chr5	23247368	23255964	+	LOC_Os05g39540	1.23567	8.08425e-11	0.127637	C1 root hair
chr12	7827386	7827648	+	LOC_Os12g13760	1.82129	8.84498e-11	0.333232	C1 root hair
chr11	15881684	15865258	-	LOC_Os11g28104	1.29407	8.86004e-11	0.132357	C1 root hair
chr3	17651505	17652667	+	LOC_Os03g30120	1.06481	8.9228e-11	0.311028	C1 root hair
chr5	21347210	21348146	+	LOC_Os05g35960	1.13548	9.21757e-11	0.359349	C1 root hair
chr8	19897101	19896766	-	LOC_Os08g33045	1.51942	9.35996e-11	0.222065	C1 root hair
chr3	24458403	24459120	+	LOC_Os03g42990	1.69235	9.56837e-11	0.185678	C1 root hair
chr1	40747611	40746395	-	LOC_Os01g70050	1.15803	9.64362e-11	0.237236	C1 root hair
chr1	41780952	41779438	-	LOC_Os01g71710	1.03802	9.98951e-11	0.320016	C1 root hair
chr5	13330021	13326753	-	LOC_Os05g23340	1.19236	1.0662e-10	0.218772	C1 root hair
chr11	12894556	12893872	-	LOC_Os11g23030	1.53093	1.07602e-10	0.225097	C1 root hair
chr7	5014547	5012240	-	LOC_Os07g09630	1.14662	1.09599e-10	0.250889	C1 root hair
chr4	26467844	26463896	-	LOC_Os04g44580	1.0175	1.15213e-10	0.224877	C1 root hair
chr8	21789713	21790399	+	LOC_Os08g35590	1.09614	1.16207e-10	0.295305	C1 root hair
chr5	26304039	26298276	-	LOC_Os05g45230	1.01247	1.17838e-10	0.221307	C1 root hair
chr2	4289646	4287799	-	LOC_Os02g08110	1.27101	1.29168e-10	0.251153	C1 root hair
chr7	8156303	8155497	-	LOC_Os07g14450	3.51398	1.46982e-10	0.153899	C1 root hair
chr11	27966191	27974134	+	LOC_Os11g46950	1.28825	1.48831e-10	0.164716	C1 root hair
chr4	3561348	3563603	+	LOC_Os04g06590	1.44478	1.49327e-10	0.177347	C1 root hair
chr4	31089505	31092845	+	LOC_Os04g52190	1.27837	1.58179e-10	0.249329	C1 root hair
chr4	30165266	30162058	-	LOC_Os04g50860	1.06464	1.63053e-10	0.158688	C1 root hair
chr5	17361558	17361097	-	LOC_Os05g29960	1.21317	1.69165e-10	0.289686	C1 root hair
chr7	20412865	20413583	+	LOC_Os07g34430	1.52857	1.81294e-10	0.167252	C1 root hair
chr11	25879561	25877890	-	LOC_Os11g43310	1.21348	1.82083e-10	0.249181	C1 root hair
chr11	20855117	20855602	+	LOC_Os11g35960	1.32603	1.88049e-10	0.113389	C1 root hair
chr6	27048126	27049704	+	LOC_Os06g44780	1.14059	2.14305e-10	0.223004	C1 root hair
chr2	974834	982111	+	LOC_Os02g02659	1.23947	2.20715e-10	0.154895	C1 root hair
chr2	25570565	25568391	-	LOC_Os02g42780	1.09617	2.22572e-10	0.158567	C1 root hair
chr11	18228851	18226841	-	LOC_Os11g31630	1.02161	2.24585e-10	0.166591	C1 root hair
chr3	14254231	14256819	+	LOC_Os03g24410	1.03284	2.43772e-10	0.113667	C1 root hair
chr7	24287270	24277548	-	LOC_Os07g40986	1.01801	2.45933e-10	0.202111	C1 root hair
chr8	24136969	24131688	-	LOC_Os08g39180	1.35088	2.54138e-10	0.0798629	C1 root hair
chr10	1998197	1996198	-	LOC_Os10g04260	1.02848	2.58131e-10	0.143321	C1 root hair
chr5	6935563	6935775	+	LOC_Os05g12094	2.54539	2.68231e-10	0.213101	C1 root hair
chr7	743724	746428	+	LOC_Os07g02270	1.19017	2.7235e-10	0.176157	C1 root hair
chr7	26373802	26374547	+	LOC_Os07g44580	1.08016	2.84265e-10	0.20873	C1 root hair
chr7	1402174	1402985	+	LOC_Os07g03600	1.40823	2.88896e-10	0.263994	C1 root hair
chr2	7970438	7971640	+	LOC_Os02g14460	1.77059	2.89953e-10	0.164109	C1 root hair
chr9	3684161	3683144	-	LOC_Os09g07614	1.1911	2.92755e-10	0.238639	C1 root hair
chr7	19843621	19845954	+	LOC_Os07g33580	1.28994	3.29472e-10	0.193996	C1 root hair
chr12	3236922	3232096	-	LOC_Os12g06560	1.19447	3.32625e-10	0.144514	C1 root hair
chr8	15169058	15168630	-	LOC_Os08g26060	1.53939	3.36405e-10	0.149992	C1 root hair
chr10	259544	259278	-	LOC_Os10g01420	2.20356	3.43494e-10	0.095992	C1 root hair
chr3	22573611	22569907	-	LOC_Os03g39710	1.24718	3.50381e-10	0.209647	C1 root hair
chr2	7188330	7187474	-	LOC_Os02g13440	2.00114	3.75397e-10	0.134409	C1 root hair
chr4	22895776	22896434	+	LOC_Os04g38370	1.15844	3.77069e-10	0.296563	C1 root hair
chr11	16789658	16788234	-	LOC_Os11g29420	1.1104	4.01458e-10	0.178089	C1 root hair
chr10	266521	267009	+	LOC_Os10g01430	1.56737	4.10926e-10	0.131893	C1 root hair
chr10	833043	831360	-	LOC_Os10g02300	1.2691	4.16697e-10	0.175855	C1 root hair
chr10	16783227	16783583	+	LOC_Os10g31554	1.27194	4.98853e-10	0.239734	C1 root hair
chr8	10831036	10831374	+	LOC_Os08g18890	1.27458	5.2484e-10	0.297621	C1 root hair
chr1	41127952	41123171	-	LOC_Os01g70660	1.01652	6.20195e-10	0.152111	C1 root hair
chr1	37973943	37975685	+	LOC_Os01g65060	1.2827	6.22909e-10	0.183498	C1 root hair
chr6	22255132	22256175	+	LOC_Os06g37600	1.20088	6.31e-10	0.23381	C1 root hair
chr2	32142743	32140971	-	LOC_Os02g52840	1.02845	6.41264e-10	0.242974	C1 root hair
chr12	25447509	25447964	+	LOC_Os12g41120	1.12765	6.71385e-10	0.30298	C1 root hair
chr8	2143882	2144868	+	LOC_Os08g04340	1.56127	7.15601e-10	0.268544	C1 root hair
chr2	6562749	6563264	+	LOC_Os02g12530	1.49362	7.308e-10	0.158433	C1 root hair
chr12	23186761	23192069	+	LOC_Os12g37770	1.39946	7.41011e-10	0.119024	C1 root hair
chr7	3238375	3236633	-	LOC_Os07g06840	1.42588	8.29392e-10	0.195286	C1 root hair
chr8	7932999	7931605	-	LOC_Os08g13980	1.70465	8.51725e-10	0.240232	C1 root hair
chr4	27739220	27740374	+	LOC_Os04g46650	1.10029	9.24267e-10	0.330075	C1 root hair
chr5	10150801	10136985	-	LOC_Os05g17604	1.01827	1.00202e-09	0.140591	C1 root hair
chr12	24538440	24539782	+	LOC_Os12g39770	1.33906	1.04664e-09	0.169831	C1 root hair
chr11	25551008	25546918	-	LOC_Os11g42850	1.80652	1.15484e-09	0.1043	C1 root hair
chr3	3045049	3046533	+	LOC_Os03g06050	1.11133	1.30474e-09	0.252857	C1 root hair
chr8	5586140	5587968	+	LOC_Os08g09590	1.12888	1.32202e-09	0.25094	C1 root hair
chr12	20144331	20147132	+	LOC_Os12g33180	2.01968	1.43817e-09	0.113125	C1 root hair
chr12	16653860	16653531	-	LOC_Os12g28080	1.54431	1.44756e-09	0.224909	C1 root hair
chr11	18980536	18978948	-	LOC_Os11g32620	1.59241	1.44835e-09	0.175923	C1 root hair
chr6	26130593	26132907	+	LOC_Os06g43480	1.06299	1.45916e-09	0.230454	C1 root hair
chr10	7880035	7873567	-	LOC_Os10g14194	1.03491	1.55677e-09	0.170464	C1 root hair
chr8	21610326	21610817	+	LOC_Os08g35230	1.33973	1.55929e-09	0.324178	C1 root hair
chr1	26555529	26552371	-	LOC_Os01g46370	1.01291	1.60084e-09	0.23602	C1 root hair
chr8	21081706	21082453	+	LOC_Os08g34560	1.05621	1.62037e-09	0.166589	C1 root hair
chr7	8280948	8277176	-	LOC_Os07g14680	1.11	1.62567e-09	0.131665	C1 root hair
chr5	21286019	21287121	+	LOC_Os05g35820	1.45802	1.63445e-09	0.154171	C1 root hair
chr6	24859199	24863744	+	LOC_Os06g41480	1.07414	1.67666e-09	0.125651	C1 root hair
chr7	2155910	2160132	+	LOC_Os07g05000	1.42668	1.71962e-09	0.11449	C1 root hair
chr12	21193547	21189185	-	LOC_Os12g34850	1.15743	1.74444e-09	0.184762	C1 root hair
chr7	14520622	14521853	+	LOC_Os07g25690	1.14495	1.75526e-09	0.303891	C1 root hair
chr11	8531384	8529989	-	LOC_Os11g15200	1.22098	1.87673e-09	0.145756	C1 root hair
chr1	28241729	28234777	-	LOC_Os01g48910	1.10233	1.91878e-09	0.141048	C1 root hair
chr11	10863546	10868408	+	LOC_Os11g19060	1.30057	2.03585e-09	0.194909	C1 root hair
chr12	21421235	21419063	-	LOC_Os12g35260	1.0845	2.15737e-09	0.261218	C1 root hair
chr7	10641074	10643256	+	LOC_Os07g18110	1.27777	2.28042e-09	0.204476	C1 root hair
chr1	878036	875329	-	LOC_Os01g02590	1.61074	2.40238e-09	0.125726	C1 root hair
chr5	8667869	8671493	+	LOC_Os05g15240	1.58652	2.42701e-09	0.118305	C1 root hair
chr11	17323458	17323980	+	LOC_Os11g30340	1.47703	2.53002e-09	0.0746191	C1 root hair
chr10	9900184	9903454	+	LOC_Os10g18990	1.56204	2.56472e-09	0.148119	C1 root hair
chr2	35520390	35514582	-	LOC_Os02g58360	1.07767	2.78462e-09	0.0839839	C1 root hair
chr6	29399805	29399130	-	LOC_Os06g48600	1.12374	2.8699e-09	0.33976	C1 root hair
chr12	26996769	26994739	-	LOC_Os12g43530	1.36413	3.06633e-09	0.11976	C1 root hair
chr2	8612900	8608305	-	LOC_Os02g15360	1.25384	3.07957e-09	0.142883	C1 root hair
chr7	18255200	18256058	+	LOC_Os07g31200	1.12627	3.1079e-09	0.243716	C1 root hair
chr10	8179205	8180005	+	LOC_Os10g15150	1.29577	3.2623e-09	0.212508	C1 root hair
chr3	2469305	2470481	+	LOC_Os03g05049	1.0183	3.67812e-09	0.256724	C1 root hair
chr2	34473058	34477750	+	LOC_Os02g56570	1.28792	3.79169e-09	0.175881	C1 root hair
chr10	22729567	22729216	-	LOC_Os10g41696	1.27717	3.88757e-09	0.232522	C1 root hair
chr3	7490424	7488617	-	LOC_Os03g13740	1.05338	3.91374e-09	0.226593	C1 root hair
chr6	22003666	22004460	+	LOC_Os06g37280	1.20848	4.34113e-09	0.208476	C1 root hair
chr2	8097072	8097473	+	LOC_Os02g14660	1.1073	4.36153e-09	0.238661	C1 root hair
chr7	954586	953015	-	LOC_Os07g02620	1.48106	4.59756e-09	0.208649	C1 root hair
chr7	15726467	15723622	-	LOC_Os07g27370	1.97154	4.87176e-09	0.133051	C1 root hair
chr3	30578835	30579598	+	LOC_Os03g52390	1.05984	4.90694e-09	0.264347	C1 root hair
chr4	5289235	5284242	-	LOC_Os04g09699	1.12304	5.01733e-09	0.150311	C1 root hair
chr11	24178265	24174376	-	LOC_Os11g40840	2.0015	5.03888e-09	0.0815182	C1 root hair
chr11	5751210	5750890	-	LOC_Os11g10620	1.17232	5.06361e-09	0.247478	C1 root hair
chr12	24528379	24528651	+	LOC_Os12g39750	1.49123	5.6067e-09	0.0913166	C1 root hair
chr12	5546103	5544175	-	LOC_Os12g10360	1.40692	5.71932e-09	0.130554	C1 root hair
chr9	11150787	11152761	+	LOC_Os09g18390	1.33274	5.72603e-09	0.182468	C1 root hair
chr11	8322779	8322114	-	LOC_Os11g14870	1.24244	5.9237e-09	0.174557	C1 root hair
chr11	16797085	16795996	-	LOC_Os11g29430	1.033	6.09235e-09	0.273589	C1 root hair
chr11	13835960	13832062	-	LOC_Os11g24780	1.0239	6.16657e-09	0.169407	C1 root hair
chr10	2504597	2505936	+	LOC_Os10g05088	1.07918	6.29567e-09	0.10278	C1 root hair
chr7	24916306	24917379	+	LOC_Os07g42030	1.20044	6.3652e-09	0.161631	C1 root hair
chr11	25208491	25207154	-	LOC_Os11g42290	1.51583	6.3766e-09	0.190601	C1 root hair
chr5	5429512	5430820	+	LOC_Os05g09600	1.05609	6.50387e-09	0.248907	C1 root hair
chr1	22693974	22697368	+	LOC_Os01g39960	1.06644	6.97794e-09	0.218782	C1 root hair
chr7	19830604	19834651	+	LOC_Os07g33560	1.21237	7.11461e-09	0.132839	C1 root hair
chr6	17724958	17723441	-	LOC_Os06g30640	1.23367	7.28804e-09	0.218474	C1 root hair
chr7	19859925	19861591	+	LOC_Os07g33610	1.38341	7.30771e-09	0.19724	C1 root hair
chr9	6610424	6610927	+	LOC_Os09g11970	1.48109	7.45274e-09	0.329889	C1 root hair
chr9	12401135	12401422	+	LOC_Os09g20780	1.89816	7.62649e-09	0.104839	C1 root hair
chr8	1294282	1293866	-	LOC_Os08g02939	1.15753	8.15729e-09	0.263044	C1 root hair
chr8	446950	447243	+	LOC_Os08g01720	1.06994	8.26095e-09	0.382168	C1 root hair
chr9	18354279	18355637	+	LOC_Os09g30300	1.04983	8.87427e-09	0.248633	C1 root hair
chr9	14380012	14379173	-	LOC_Os09g24370	1.54812	1.02009e-08	0.207323	C1 root hair
chr1	35203832	35204628	+	LOC_Os01g60510	1.78815	1.04163e-08	0.135103	C1 root hair
chr5	27545114	27543238	-	LOC_Os05g47880	1.00639	1.08616e-08	0.17268	C1 root hair
chr8	2284813	2282745	-	LOC_Os08g04560	1.0227	1.12855e-08	0.216516	C1 root hair
chr4	23510361	23509322	-	LOC_Os04g39380	1.04736	1.14027e-08	0.227115	C1 root hair
chr11	7727524	7726304	-	LOC_Os11g14000	1.2504	1.14815e-08	0.186365	C1 root hair
chr6	5720826	5721236	+	LOC_Os06g10940	1.0027	1.15579e-08	0.366928	C1 root hair
chr1	34281827	34283571	+	LOC_Os01g58970	1.15873	1.17107e-08	0.192415	C1 root hair
chr1	18806507	18807209	+	LOC_Os01g33910	1.71843	1.19389e-08	0.241077	C1 root hair
chr6	29443758	29442746	-	LOC_Os06g48680	1.13846	1.26308e-08	0.291373	C1 root hair
chr2	5230570	5222096	-	LOC_Os02g10040	1.05641	1.41389e-08	0.14554	C1 root hair
chr1	41472820	41477156	+	LOC_Os01g71280	1.06292	1.4836e-08	0.200278	C1 root hair
chr11	20175658	20176238	+	LOC_Os11g34890	1.66197	1.49832e-08	0.201254	C1 root hair
chr3	32830485	32827357	-	LOC_Os03g56590	1.06589	1.51093e-08	0.138179	C1 root hair
chr12	19939571	19938291	-	LOC_Os12g32880	1.4492	1.51598e-08	0.162095	C1 root hair
chr11	16787315	16783005	-	LOC_Os11g29410	1.07441	1.55063e-08	0.140099	C1 root hair
chr1	20808936	20812276	+	LOC_Os01g37020	1.21106	1.56236e-08	0.155208	C1 root hair
chr11	23488215	23487673	-	LOC_Os11g39830	1.84282	1.63209e-08	0.157292	C1 root hair
chr11	20452468	20454706	+	LOC_Os11g35360	1.13356	1.8165e-08	0.232694	C1 root hair
chr8	19137973	19136744	-	LOC_Os08g31880	1.99085	1.88059e-08	0.150427	C1 root hair
chr8	2075406	2074173	-	LOC_Os08g04230	1.16682	1.96181e-08	0.2253	C1 root hair
chr6	27334491	27330951	-	LOC_Os06g45240	1.0108	2.10546e-08	0.170541	C1 root hair
chr8	661950	660328	-	LOC_Os08g02020	1.4477	2.14088e-08	0.166903	C1 root hair
chr6	13885564	13886130	+	LOC_Os06g23750	1.07023	2.23535e-08	0.251903	C1 root hair
chr11	25558636	25552086	-	LOC_Os11g42860	1.54388	2.37308e-08	0.0879093	C1 root hair
chr2	35114276	35117944	+	LOC_Os02g57630	1.0568	2.40375e-08	0.192206	C1 root hair
chr1	40008620	40010191	+	LOC_Os01g68470	1.05034	2.55032e-08	0.120186	C1 root hair
chr6	9851122	9850721	-	LOC_Os06g16970	1.54619	2.5912e-08	0.204242	C1 root hair
chr10	5508672	5509058	+	LOC_Os10g09920	1.21105	2.64767e-08	0.166405	C1 root hair
chr9	17927298	17927537	+	LOC_Os09g29640	1.2675	2.92148e-08	0.142887	C1 root hair
chr11	19551572	19552417	+	LOC_Os11g33942	1.34002	3.40414e-08	0.205839	C1 root hair
chr10	840429	842229	+	LOC_Os10g02330	1.82992	3.49418e-08	0.0920786	C1 root hair
chr2	18770526	18770026	-	LOC_Os02g31990	1.24136	3.52269e-08	0.303726	C1 root hair
chr4	16560609	16563847	+	LOC_Os04g28130	1.74892	3.5403e-08	0.0909537	C1 root hair
chr7	23732420	23735681	+	LOC_Os07g39960	1.15481	3.57028e-08	0.181817	C1 root hair
chr2	7448953	7445287	-	LOC_Os02g13780	1.33866	3.66622e-08	0.146143	C1 root hair
chr11	23490028	23490519	+	LOC_Os11g39840	1.85729	3.72953e-08	0.151303	C1 root hair
chr11	22180933	22185611	+	LOC_Os11g37880	1.56215	3.94005e-08	0.0777157	C1 root hair
chr12	2803084	2803924	+	LOC_Os12g05980	1.02124	4.37739e-08	0.276825	C1 root hair
chr6	3983100	3982602	-	LOC_Os06g08220	1.25722	4.60326e-08	0.187369	C1 root hair
chr11	6374803	6375300	+	LOC_Os11g11590	1.46297	4.75261e-08	0.241127	C1 root hair
chr3	23047669	23046804	-	LOC_Os03g40600	1.03766	4.81049e-08	0.153018	C1 root hair
chr12	7666013	7670711	+	LOC_Os12g13550	1.14505	4.88613e-08	0.0917037	C1 root hair
chr12	5547334	5547784	+	LOC_Os12g10370	1.5096	4.95481e-08	0.158954	C1 root hair
chr2	28544927	28546513	+	LOC_Os02g47040	1.13757	5.01145e-08	0.140063	C1 root hair
chr11	25325792	25324386	-	LOC_Os11g42480	1.05659	5.19895e-08	0.140522	C1 root hair
chr10	843319	846610	+	LOC_Os10g02340	1.64232	5.27798e-08	0.103458	C1 root hair
chr8	17771284	17773759	+	LOC_Os08g29950	1.21147	5.51261e-08	0.163464	C1 root hair
chr8	1702325	1699758	-	LOC_Os08g03610	1.07452	5.57402e-08	0.117702	C1 root hair
chr4	7456811	7458882	+	LOC_Os04g13260	1.50744	5.60708e-08	0.114686	C1 root hair
chr7	5897346	5896924	-	LOC_Os07g10930	1.48313	5.86729e-08	0.169566	C1 root hair
chr4	17372257	17372901	+	LOC_Os04g29339	1.09716	6.06419e-08	0.163863	C1 root hair
chr7	817386	820299	+	LOC_Os07g02360	1.01866	6.20745e-08	0.208242	C1 root hair
chr11	1694174	1692348	-	LOC_Os11g04274	1.52844	6.74965e-08	0.102464	C1 root hair
chr6	17612334	17612922	+	LOC_Os06g30490	1.24333	6.86612e-08	0.120167	C1 root hair
chr2	665370	663586	-	LOC_Os02g02190	1.24993	6.97636e-08	0.191778	C1 root hair
chr7	15473457	15473684	+	LOC_Os07g27060	1.47427	7.47364e-08	0.247049	C1 root hair
chr1	37998792	37996511	-	LOC_Os01g65094	1.01454	7.55416e-08	0.247782	C1 root hair
chr9	12577535	12577326	-	LOC_Os09g21060	1.05998	7.64856e-08	0.249805	C1 root hair
chr8	9370640	9374511	+	LOC_Os08g16120	1.15909	7.75811e-08	0.0953146	C1 root hair
chr6	11518370	11522083	+	LOC_Os06g20050	1.20885	7.86775e-08	0.111587	C1 root hair
chr1	12329047	12328224	-	LOC_Os01g21880	1.05182	7.99651e-08	0.149774	C1 root hair
chr10	6061066	6063053	+	LOC_Os10g10711	1.12254	8.55431e-08	0.14349	C1 root hair
chr5	24001940	24002814	+	LOC_Os05g40850	1.46359	8.64858e-08	0.149633	C1 root hair
chr2	14953516	14954556	+	LOC_Os02g25780	1.0883	8.67638e-08	0.201276	C1 root hair
chr11	20408849	20406864	-	LOC_Os11g35290	1.09654	8.75041e-08	0.140766	C1 root hair
chr11	18176404	18174315	-	LOC_Os11g31560	1.05172	9.21999e-08	0.144782	C1 root hair
chr2	25024038	25020237	-	LOC_Os02g41890	1.20101	9.30348e-08	0.142833	C1 root hair
chr4	34200271	34200062	-	LOC_Os04g57260	1.3816	1.01349e-07	0.248127	C1 root hair
chr11	1694910	1695566	+	LOC_Os11g04281	1.50574	1.0198e-07	0.125919	C1 root hair
chr5	19480751	19479789	-	LOC_Os05g33160	1.16764	1.02448e-07	0.240075	C1 root hair
chr11	9779202	9778642	-	LOC_Os11g17560	1.57917	1.05284e-07	0.235865	C1 root hair
chr10	5370900	5372225	+	LOC_Os10g09670	1.00681	1.08717e-07	0.067371	C1 root hair
chr11	15511036	15506512	-	LOC_Os11g27430	1.03954	1.12899e-07	0.136363	C1 root hair
chr5	26524002	26520883	-	LOC_Os05g45700	1.10958	1.12899e-07	0.107391	C1 root hair
chr11	8114560	8113966	-	LOC_Os11g14525	1.46655	1.1439e-07	0.166407	C1 root hair
chr1	878743	881840	+	LOC_Os01g02600	1.28047	1.16391e-07	0.135623	C1 root hair
chr10	15289243	15288709	-	LOC_Os10g28830	1.44868	1.17802e-07	0.264619	C1 root hair
chr10	16780134	16779715	-	LOC_Os10g31550	1.32112	1.20023e-07	0.164551	C1 root hair
chr10	16007160	16008827	+	LOC_Os10g30330	1.2478	1.21025e-07	0.41768	C1 root hair
chr11	16649124	16649507	+	LOC_Os11g29220	1.39442	1.23082e-07	0.16398	C1 root hair
chr11	19579815	19592149	+	LOC_Os11g33970	1.55141	1.26107e-07	0.085113	C1 root hair
chr3	23915169	23913258	-	LOC_Os03g42100	1.43419	1.32953e-07	0.217161	C1 root hair
chr11	8568560	8568229	-	LOC_Os11g15250	1.17866	1.38485e-07	0.177726	C1 root hair
chr7	961687	958836	-	LOC_Os07g02630	1.45568	1.42709e-07	0.124639	C1 root hair
chr4	3859743	3861927	+	LOC_Os04g07110	1.39142	1.56117e-07	0.170012	C1 root hair
chr11	1695863	1697590	+	LOC_Os11g04290	1.16562	1.57651e-07	0.106923	C1 root hair
chr7	21232858	21229419	-	LOC_Os07g35870	1.07633	1.60291e-07	0.182772	C1 root hair
chr2	6500283	6504029	+	LOC_Os02g12450	1.09225	1.67766e-07	0.171571	C1 root hair
chr12	15901691	15903023	+	LOC_Os12g27040	2.19742	1.68617e-07	0.0984577	C1 root hair
chr10	11389699	11390190	+	LOC_Os10g21790	1.1684	1.74732e-07	0.286766	C1 root hair
chr2	13180685	13182671	+	LOC_Os02g22120	1.24589	1.8362e-07	0.114992	C1 root hair
chr3	19593927	19594288	+	LOC_Os03g33509	1.34858	1.96403e-07	0.0805241	C1 root hair
chr11	7309494	7314118	+	LOC_Os11g13440	1.46429	2.0232e-07	0.0739536	C1 root hair
chr1	8765543	8764692	-	LOC_Os01g15550	1.02432	2.06697e-07	0.225282	C1 root hair
chr6	871596	869873	-	LOC_Os06g02490	1.03967	2.07515e-07	0.155091	C1 root hair
chr5	1217342	1226563	+	LOC_Os05g03080	1.37008	2.13395e-07	0.0645888	C1 root hair
chr9	10221699	10224807	+	LOC_Os09g16950	1.38358	2.28731e-07	0.0953549	C1 root hair
chr6	3765175	3763227	-	LOC_Os06g07740	1.27155	2.33375e-07	0.0823146	C1 root hair
chr10	6050486	6052823	+	LOC_Os10g10700	1.05774	2.49593e-07	0.0704214	C1 root hair
chr10	876225	877688	+	LOC_Os10g02394	1.38833	2.61655e-07	0.173446	C1 root hair
chr10	822985	823938	+	LOC_Os10g02276	1.11646	2.68121e-07	0.168448	C1 root hair
chr5	21275950	21277191	+	LOC_Os05g35800	1.04941	2.87493e-07	0.348377	C1 root hair
chr8	4512249	4511747	-	LOC_Os08g07910	1.39117	2.9991e-07	0.162815	C1 root hair
chr11	7671215	7667028	-	LOC_Os11g13940	1.04905	3.06933e-07	0.100704	C1 root hair
chr6	9127931	9126474	-	LOC_Os06g16020	1.01183	3.13007e-07	0.193202	C1 root hair
chr10	2671718	2673670	+	LOC_Os10g05400	1.66905	3.18534e-07	0.0928892	C1 root hair
chr7	5504234	5505034	+	LOC_Os07g10410	1.55917	3.74616e-07	0.214258	C1 root hair
chr8	14510829	14512414	+	LOC_Os08g25030	1.16997	3.76968e-07	0.0989899	C1 root hair
chr7	7100343	7097656	-	LOC_Os07g12590	1.42973	3.96275e-07	0.13552	C1 root hair
chr7	10649106	10662728	+	LOC_Os07g18120	1.03885	4.13883e-07	0.140093	C1 root hair
chr3	3433887	3435372	+	LOC_Os03g06730	1.41922	4.24022e-07	0.141298	C1 root hair
chr8	16783040	16777937	-	LOC_Os08g28510	2.01345	4.45991e-07	0.115369	C1 root hair
chr8	3005233	3006599	+	LOC_Os08g05590	1.31766	4.51565e-07	0.235758	C1 root hair
chr11	24244588	24244211	-	LOC_Os11g40930	1.18618	4.53728e-07	0.169804	C1 root hair
chr10	8170183	8169752	-	LOC_Os10g15140	1.22118	4.7255e-07	0.0923528	C1 root hair
chr1	37550564	37550178	-	LOC_Os01g64320	1.01546	4.75404e-07	0.136568	C1 root hair
chr7	2915125	2916133	+	LOC_Os07g06100	1.00516	4.77923e-07	0.159008	C1 root hair
chr1	37971805	37971056	-	LOC_Os01g65050	1.25249	4.90594e-07	0.193792	C1 root hair
chr1	13991502	13994926	+	LOC_Os01g24780	1.0836	4.94562e-07	0.138528	C1 root hair
chr3	23052988	23051686	-	LOC_Os03g40610	1.22551	5.12646e-07	0.148061	C1 root hair
chr11	24232678	24230453	-	LOC_Os11g40919	1.06189	5.49421e-07	0.0363226	C1 root hair
chr11	20177434	20177085	-	LOC_Os11g34900	1.48467	5.55687e-07	0.20422	C1 root hair
chr5	416649	415348	-	LOC_Os05g01654	1.37688	5.70547e-07	0.0896774	C1 root hair
chr11	15792178	15790725	-	LOC_Os11g27930	1.76245	5.80371e-07	0.131875	C1 root hair
chr1	8215664	8214504	-	LOC_Os01g14650	1.09784	5.89221e-07	0.257526	C1 root hair
chr7	26376585	26377988	+	LOC_Os07g44590	1.19173	5.90279e-07	0.243676	C1 root hair
chr10	4931612	4929810	-	LOC_Os10g08850	1.46374	5.94661e-07	0.115784	C1 root hair
chr6	23462243	23463711	+	LOC_Os06g39530	1.08885	6.33465e-07	0.191835	C1 root hair
chr11	319820	315282	-	LOC_Os11g01740	1.11903	6.63656e-07	0.161323	C1 root hair
chr2	18771665	18771898	+	LOC_Os02g32000	1.68143	7.11779e-07	0.229224	C1 root hair
chr8	5504083	5501153	-	LOC_Os08g09430	1.729	7.18e-07	0.106321	C1 root hair
chr7	5898322	5907810	+	LOC_Os07g10940	1.23431	7.25703e-07	0.0691532	C1 root hair
chr2	7186004	7182652	-	LOC_Os02g13430	1.14594	7.37524e-07	0.117835	C1 root hair
chr1	2910352	2911611	+	LOC_Os01g06060	1.10717	7.42713e-07	0.185966	C1 root hair
chr3	5646727	5643239	-	LOC_Os03g10900	1.20055	7.58593e-07	0.127157	C1 root hair
chr12	6509507	6512524	+	LOC_Os12g11860	1.19261	7.7235e-07	0.184696	C1 root hair
chr10	2486345	2498957	+	LOC_Os10g05069	1.00549	9.16563e-07	0.112341	C1 root hair
chr2	18769119	18768820	-	LOC_Os02g31980	1.70079	9.27023e-07	0.190206	C1 root hair
chr7	1097899	1097171	-	LOC_Os07g02920	1.03702	9.83996e-07	0.193522	C1 root hair
chr10	15378870	15379937	+	LOC_Os10g29020	1.06578	1.0191e-06	0.179689	C1 root hair
chr10	19953062	19955186	+	LOC_Os10g36740	1.13354	1.04743e-06	0.124952	C1 root hair
chr8	16012180	16011929	-	LOC_Os08g27260	1.2895	1.06165e-06	0.133992	C1 root hair
chr11	28454727	28455792	+	LOC_Os11g47560	1.15902	1.1026e-06	0.102476	C1 root hair
chr2	34353177	34350454	-	LOC_Os02g56400	1.1629	1.13814e-06	0.125643	C1 root hair
chr12	2748499	2747451	-	LOC_Os12g05870	1.09037	1.17621e-06	0.135321	C1 root hair
chr3	3035184	3036155	+	LOC_Os03g06060	1.4087	1.19347e-06	0.170123	C1 root hair
chr11	4205558	4205944	+	LOC_Os11g08170	1.49828	1.19496e-06	0.145438	C1 root hair
chr2	6568497	6570962	+	LOC_Os02g12540	1.6447	1.20026e-06	0.0889496	C1 root hair
chr10	797965	793832	-	LOC_Os10g02240	1.00114	1.24489e-06	0.104778	C1 root hair
chr1	38704508	38705477	+	LOC_Os01g66270	1.07635	1.33628e-06	0.204621	C1 root hair
chr1	14217569	14218857	+	LOC_Os01g25100	1.48053	1.33885e-06	0.117798	C1 root hair
chr11	6376573	6377881	+	LOC_Os11g11600	1.41661	1.37515e-06	0.124242	C1 root hair
chr11	2239713	2240618	+	LOC_Os11g05230	1.62917	1.45457e-06	0.118421	C1 root hair
chr7	2149025	2151561	+	LOC_Os07g04980	1.31639	1.52507e-06	0.107863	C1 root hair
chr9	20248458	20251904	+	LOC_Os09g34880	1.02789	1.6091e-06	0.056496	C1 root hair
chr6	30610122	30606597	-	LOC_Os06g50830	1.15861	1.68885e-06	0.148397	C1 root hair
chr6	3767970	3768398	+	LOC_Os06g07750	1.50589	1.94503e-06	0.122716	C1 root hair
chr7	2152158	2155638	+	LOC_Os07g04990	1.21228	1.9937e-06	0.0930584	C1 root hair
chr6	20077672	20078493	+	LOC_Os06g34520	1.75712	2.20481e-06	0.114774	C1 root hair
chr10	22728087	22727785	-	LOC_Os10g41692	1.19098	2.31864e-06	0.151065	C1 root hair
chr8	5008023	5006741	-	LOC_Os08g08592	1.10196	2.34787e-06	0.178383	C1 root hair
chr1	22715395	22714412	-	LOC_Os01g39990	1.09991	2.35148e-06	0.177657	C1 root hair
chr1	10724351	10723255	-	LOC_Os01g18910	1.62934	2.36187e-06	0.0887883	C1 root hair
chr8	16504739	16504512	-	LOC_Os08g28090	1.10608	2.36299e-06	0.223647	C1 root hair
chr4	31188791	31184192	-	LOC_Os04g52340	1.19226	2.55849e-06	0.0627036	C1 root hair
chr9	5464499	5463665	-	LOC_Os09g10280	1.4392	2.70758e-06	0.139484	C1 root hair
chr12	16656329	16657555	+	LOC_Os12g28090	1.28047	3.0195e-06	0.129885	C1 root hair
chr9	12383327	12382803	-	LOC_Os09g20750	1.0168	3.30629e-06	0.0832338	C1 root hair
chr6	4531777	4531346	-	LOC_Os06g08980	1.38619	3.47768e-06	0.162278	C1 root hair
chr11	16961266	16960114	-	LOC_Os11g29740	1.43289	3.50184e-06	0.246615	C1 root hair
chr10	17403850	17398424	-	LOC_Os10g32740	1.01362	3.55081e-06	0.115242	C1 root hair
chr6	20855806	20854681	-	LOC_Os06g35750	1.30065	3.71203e-06	0.149978	C1 root hair
chr8	19141159	19139912	-	LOC_Os08g31890	1.38144	4.03883e-06	0.0725808	C1 root hair
chr1	3050947	3050348	-	LOC_Os01g06430	1.20403	4.18875e-06	0.123182	C1 root hair
chr1	32579779	32577518	-	LOC_Os01g56235	1.08755	4.29598e-06	0.130494	C1 root hair
chr11	22246798	22247660	+	LOC_Os11g37970	1.31899	4.71761e-06	0.141752	C1 root hair
chr12	26972552	26973448	+	LOC_Os12g43510	1.28998	4.80269e-06	0.174359	C1 root hair
chr4	8621997	8623281	+	LOC_Os04g15600	1.07869	5.36476e-06	0.176631	C1 root hair
chr6	28870058	28868640	-	LOC_Os06g47710	1.22815	5.95958e-06	0.153107	C1 root hair
chr7	2147288	2145861	-	LOC_Os07g04970	1.55201	6.03751e-06	0.12726	C1 root hair
chr11	26446355	26431812	-	LOC_Os11g44170	1.00152	6.31358e-06	0.0945928	C1 root hair
chr3	4474543	4475448	+	LOC_Os03g08660	1.15395	6.31358e-06	0.195407	C1 root hair
chr8	8541424	8541095	-	LOC_Os08g14920	1.34057	6.84589e-06	0.141591	C1 root hair
chr1	39547131	39546319	-	LOC_Os01g67680	1.11417	6.86669e-06	0.170682	C1 root hair
chr9	10883727	10890411	+	LOC_Os09g18010	1.45254	7.11999e-06	0.0663488	C1 root hair
chr4	32094225	32095170	+	LOC_Os04g53710	1.0957	7.32594e-06	0.263407	C1 root hair
chr6	9565189	9565530	+	LOC_Os06g16620	1.11091	7.60526e-06	0.278105	C1 root hair
chr7	14776087	14778363	+	LOC_Os07g26110	1.43867	7.82456e-06	0.187696	C1 root hair
chr12	10876999	10875895	-	LOC_Os12g18670	1.66393	7.87579e-06	0.0980021	C1 root hair
chr1	10753599	10752137	-	LOC_Os01g18970	1.7881	7.9133e-06	0.148587	C1 root hair
chr2	8088180	8086684	-	LOC_Os02g14630	1.2043	7.97582e-06	0.166653	C1 root hair
chr6	27469660	27468251	-	LOC_Os06g45450	1.03334	8.15666e-06	0.140508	C1 root hair
chr5	18567551	18566026	-	LOC_Os05g31830	1.33798	8.38037e-06	0.0887641	C1 root hair
chr12	21262210	21264878	+	LOC_Os12g34970	1.89167	8.67842e-06	0.0793025	C1 root hair
chr10	16714412	16713542	-	LOC_Os10g31380	1.01781	8.96038e-06	0.142506	C1 root hair
chr9	12551827	12552192	+	LOC_Os09g21010	1.0045	9.52971e-06	0.123768	C1 root hair
chr6	4532889	4533992	+	LOC_Os06g08990	1.1862	9.57169e-06	0.126573	C1 root hair
chr10	13648921	13648233	-	LOC_Os10g25870	1.16036	9.7091e-06	0.165853	C1 root hair
chr2	19329895	19325750	-	LOC_Os02g32770	1.08504	9.78834e-06	0.126696	C1 root hair
chr5	23999274	23999764	+	LOC_Os05g40840	1.19317	1.04247e-05	0.110891	C1 root hair
chr4	3941369	3943417	+	LOC_Os04g07250	1.32601	1.09917e-05	0.161802	C1 root hair
chr10	166351	167004	+	LOC_Os10g01240	1.06016	1.11626e-05	0.195212	C1 root hair
chr6	23617657	23619452	+	LOC_Os06g39780	1.21307	1.13268e-05	0.149536	C1 root hair
chr12	2744659	2743850	-	LOC_Os12g05860	1.01448	1.19297e-05	0.0939193	C1 root hair
chr11	24179476	24180379	+	LOC_Os11g40850	1.68423	1.20635e-05	0.127202	C1 root hair
chr7	22207425	22206718	-	LOC_Os07g37480	1.10399	1.21064e-05	0.114774	C1 root hair
chr12	16588069	16587352	-	LOC_Os12g28010	1.22632	1.21979e-05	0.160313	C1 root hair
chr10	21277850	21279040	+	LOC_Os10g39350	1.31115	1.24897e-05	0.12154	C1 root hair
chr1	3052956	3054890	+	LOC_Os01g06450	1.11337	1.49706e-05	0.104952	C1 root hair
chr7	20324957	20330056	+	LOC_Os07g34320	1.43218	1.49936e-05	0.069863	C1 root hair
chr10	2683546	2684608	+	LOC_Os10g05420	1.07765	1.56559e-05	0.0864274	C1 root hair
chr2	8379015	8378154	-	LOC_Os02g15000	1.42931	1.58553e-05	0.129932	C1 root hair
chr4	34643391	34639319	-	LOC_Os04g58000	1.08157	1.7002e-05	0.104901	C1 root hair
chr6	27041924	27040710	-	LOC_Os06g44770	1.0168	1.96958e-05	0.123905	C1 root hair
chr6	4536052	4536415	+	LOC_Os06g09000	1.31121	1.98258e-05	0.133875	C1 root hair
chr8	4329390	4329972	+	LOC_Os08g07620	1.19881	2.03755e-05	0.195123	C1 root hair
chr5	8103903	8105774	+	LOC_Os05g14360	1.03772	2.04338e-05	0.0990182	C1 root hair
chr6	28844285	28843346	-	LOC_Os06g47640	1.03958	2.12011e-05	0.265184	C1 root hair
chr4	24067168	24066351	-	LOC_Os04g40350	1.63292	2.14212e-05	0.07099	C1 root hair
chr1	3255372	3257560	+	LOC_Os01g06836	1.10746	2.16006e-05	0.0888106	C1 root hair
chr11	13803209	13803547	+	LOC_Os11g24709	1.41121	2.16754e-05	0.146601	C1 root hair
chr9	9342297	9343366	+	LOC_Os09g15500	1.09053	2.25265e-05	0.158542	C1 root hair
chr7	16705662	16704832	-	LOC_Os07g28870	1.15128	2.26108e-05	0.135673	C1 root hair
chr5	2058942	2060386	+	LOC_Os05g04440	1.01043	2.38251e-05	0.195109	C1 root hair
chr10	5343924	5338221	-	LOC_Os10g09620	1.09611	2.38788e-05	0.134976	C1 root hair
chr9	562333	561301	-	LOC_Os09g01860	1.10183	2.38937e-05	0.0488529	C1 root hair
chr8	9344277	9341492	-	LOC_Os08g16070	1.11016	2.39118e-05	0.132629	C1 root hair
chr7	1395221	1396087	+	LOC_Os07g03589	1.26419	2.53497e-05	0.100577	C1 root hair
chr8	8944572	8947819	+	LOC_Os08g15450	1.38556	2.56867e-05	0.089123	C1 root hair
chr6	19552644	19553794	+	LOC_Os06g33600	1.27567	2.57994e-05	0.0836795	C1 root hair
chr1	6370388	6374752	+	LOC_Os01g11740	1.07667	2.69968e-05	0.0797117	C1 root hair
chr9	10017524	10015167	-	LOC_Os09g16550	1.57878	2.72595e-05	0.100901	C1 root hair
chr4	535599	534935	-	LOC_Os04g01830	1.0124	2.73688e-05	0.0543931	C1 root hair
chr7	10211189	10208442	-	LOC_Os07g17420	1.12726	2.77889e-05	0.122722	C1 root hair
chr11	28448854	28449741	+	LOC_Os11g47520	1.07427	3.03858e-05	0.186038	C1 root hair
chr6	24866146	24867547	+	LOC_Os06g41490	1.29448	3.07591e-05	0.136809	C1 root hair
chr8	17734774	17734313	-	LOC_Os08g29870	1.30364	3.08521e-05	0.0880102	C1 root hair
chr11	14264887	14265286	+	LOC_Os11g25519	2.45031	3.18482e-05	0.153532	C1 root hair
chr1	23329963	23329244	-	LOC_Os01g40940	1.73055	3.19498e-05	0.104526	C1 root hair
chr6	16231275	16228383	-	LOC_Os06g28550	1.05513	3.26246e-05	0.0960807	C1 root hair
chr3	24004078	24008868	+	LOC_Os03g42280	1.00923	3.34441e-05	0.103552	C1 root hair
chr10	16011147	16009903	-	LOC_Os10g30340	1.05704	3.42778e-05	0.288548	C1 root hair
chr3	14805231	14807282	+	LOC_Os03g25320	1.11333	3.47828e-05	0.269544	C1 root hair
chr7	19174670	19174452	-	LOC_Os07g32540	1.05546	3.49225e-05	0.122381	C1 root hair
chr10	3112717	3112148	-	LOC_Os10g06080	1.1456	3.55934e-05	0.113379	C1 root hair
chr7	7787331	7790095	+	LOC_Os07g13719	1.23012	3.79821e-05	0.0998005	C1 root hair
chr8	24716498	24715362	-	LOC_Os08g39990	1.05155	3.89746e-05	0.119216	C1 root hair
chr7	15729835	15730513	+	LOC_Os07g27380	1.26293	3.91451e-05	0.136996	C1 root hair
chr9	9688603	9688328	-	LOC_Os09g16110	1.40363	3.96946e-05	0.0970182	C1 root hair
chr9	3689271	3689874	+	LOC_Os09g07620	1.20155	4.1927e-05	0.155004	C1 root hair
chr3	15602430	15601891	-	LOC_Os03g26720	1.02926	4.28209e-05	0.15223	C1 root hair
chr11	3180016	3182094	+	LOC_Os11g06700	1.48593	4.28403e-05	0.0910947	C1 root hair
chr9	9502319	9499803	-	LOC_Os09g15790	1.52327	4.51316e-05	0.156061	C1 root hair
chr11	2245761	2248420	+	LOC_Os11g05250	1.41073	4.89627e-05	0.0410665	C1 root hair
chr5	3993003	3990790	-	LOC_Os05g07470	1.22629	4.92962e-05	0.116619	C1 root hair
chr12	903229	904643	+	LOC_Os12g02500	1.13951	4.97916e-05	0.0826089	C1 root hair
chr10	9326619	9320532	-	LOC_Os10g17950	1.32034	4.99936e-05	0.0875404	C1 root hair
chr2	10378512	10380069	+	LOC_Os02g17900	1.5062	5.4856e-05	0.1013	C1 root hair
chr11	19960728	19962006	+	LOC_Os11g34570	1.35577	5.53244e-05	0.110407	C1 root hair
chr11	163064	162615	-	LOC_Os11g01390	1.03716	5.6129e-05	0.195099	C1 root hair
chr3	18390098	18390868	+	LOC_Os03g31480	1.22186	5.63128e-05	0.13696	C1 root hair
chr11	21389123	21390927	+	LOC_Os11g36690	1.086	6.6507e-05	0.0557622	C1 root hair
chr6	23074866	23073910	-	LOC_Os06g38910	1.17474	6.7821e-05	0.084127	C1 root hair
chr7	19865312	19866880	+	LOC_Os07g33620	1.05142	6.83122e-05	0.104121	C1 root hair
chr10	21263529	21264770	+	LOC_Os10g39320	1.30295	6.84053e-05	0.0789195	C1 root hair
chr12	22585547	22587387	+	LOC_Os12g36850	1.04338	7.2583e-05	0.127645	C1 root hair
chr2	21849833	21854325	+	LOC_Os02g36450	1.04018	7.41957e-05	0.070623	C1 root hair
chr7	24926352	24927418	+	LOC_Os07g42040	1.60235	7.50104e-05	0.159633	C1 root hair
chr7	20817095	20817436	+	LOC_Os07g35160	1.12363	7.8128e-05	0.17729	C1 root hair
chr4	576120	576407	+	LOC_Os04g01920	1.53024	7.91905e-05	0.0945463	C1 root hair
chr11	21396125	21396733	+	LOC_Os11g36700	1.47089	8.9695e-05	0.140107	C1 root hair
chr3	15489354	15489088	-	LOC_Os03g26510	1.11631	9.19753e-05	0.244675	C1 root hair
chr2	14884751	14885189	+	LOC_Os02g25690	1.01737	9.40067e-05	0.0662359	C1 root hair
chr6	9563323	9563583	+	LOC_Os06g16610	1.04091	9.40689e-05	0.240635	C1 root hair
chr11	17844490	17845385	+	LOC_Os11g31150	1.11063	9.80059e-05	0.110627	C1 root hair
chr8	17767839	17767470	-	LOC_Os08g29940	1.0034	0.00010555	0.0831653	C1 root hair
chr11	26894353	26895192	+	LOC_Os11g44850	1.26443	0.000122698	0.097617	C1 root hair
chr7	2093456	2094402	+	LOC_Os07g04830	1.20207	0.000134492	0.110714	C1 root hair
chr2	10286096	10285695	-	LOC_Os02g17770	1.27735	0.000136736	0.166155	C1 root hair
chr6	13506639	13509181	+	LOC_Os06g23140	1.04827	0.000137633	0.139984	C1 root hair
chr10	21284423	21285739	+	LOC_Os10g39360	1.16169	0.000142313	0.0698791	C1 root hair
chr4	25016775	25019293	+	LOC_Os04g42130	1.0186	0.000153113	0.0765786	C1 root hair
chr3	18387466	18386181	-	LOC_Os03g31460	1.08079	0.00016661	0.102242	C1 root hair
chr8	7832514	7830142	-	LOC_Os08g13870	1.20703	0.000166848	0.0785807	C1 root hair
chr2	10579092	10578705	-	LOC_Os02g18190	1.05122	0.00017936	0.0908266	C1 root hair
chr8	5512552	5510151	-	LOC_Os08g09450	1.10173	0.000186342	0.0661491	C1 root hair
chr2	10377281	10376655	-	LOC_Os02g17890	1.44856	0.000186678	0.123587	C1 root hair
chr3	28556940	28556448	-	LOC_Os03g49300	1.02229	0.000188151	0.162609	C1 root hair
chr8	15376302	15376882	+	LOC_Os08g26340	1.23222	0.000193043	0.135042	C1 root hair
chr1	1382004	1382905	+	LOC_Os01g03400	1.04033	0.000206589	0.094621	C1 root hair
chr12	6299350	6299745	+	LOC_Os12g11520	1.47493	0.000212526	0.0703951	C1 root hair
chr4	11611492	11610809	-	LOC_Os04g20500	1.74543	0.000214019	0.0826855	C1 root hair
chr12	26868985	26869350	+	LOC_Os12g43320	1.2872	0.000217792	0.114962	C1 root hair
chr1	25791182	25791955	+	LOC_Os01g45150	1.49347	0.000219631	0.0434658	C1 root hair
chr2	21848352	21848104	-	LOC_Os02g36430	1.25332	0.000227536	0.11745	C1 root hair
chr5	13792951	13794125	+	LOC_Os05g23950	1.62161	0.000229447	0.123061	C1 root hair
chr3	14799994	14799172	-	LOC_Os03g25310	1.35567	0.000234069	0.0731673	C1 root hair
chr1	12252291	12251474	-	LOC_Os01g21740	1.23337	0.000279623	0.177476	C1 root hair
chr10	21292262	21294016	+	LOC_Os10g39390	1.16014	0.000283987	0.110389	C1 root hair
chr9	11178451	11178932	+	LOC_Os09g18460	1.09681	0.000303844	0.108899	C1 root hair
chr2	17229946	17229242	-	LOC_Os02g29250	1.65269	0.000319297	0.0845485	C1 root hair
chr10	9160222	9160844	+	LOC_Os10g17660	1.38035	0.000329814	0.104875	C1 root hair
chr11	21741187	21742180	+	LOC_Os11g37280	1.2505	0.000358995	0.152571	C1 root hair
chr11	6529988	6528616	-	LOC_Os11g11900	1.16119	0.000373362	0.0630202	C1 root hair
chr7	7559721	7559440	-	LOC_Os07g13330	1.13104	0.000402408	0.145093	C1 root hair
chr12	13932508	13930159	-	LOC_Os12g24330	1.05271	0.000422548	0.156385	C1 root hair
chr12	24880713	24880360	-	LOC_Os12g40220	1.08077	0.000438108	0.228514	C1 root hair
chr8	16998049	16998558	+	LOC_Os08g28820	1.07356	0.000469569	0.0842581	C1 root hair
chr1	18598527	18599083	+	LOC_Os01g33510	1.1017	0.000521099	0.0605686	C1 root hair
chr3	33614241	33613051	-	LOC_Os03g57970	1.10541	0.000578346	0.125065	C1 root hair
chr1	14152325	14158400	+	LOC_Os01g25010	1.09974	0.000608595	0.06699	C1 root hair
chr10	4753708	4752669	-	LOC_Os10g08510	1.31487	0.000649778	0.105589	C1 root hair
chr10	2481668	2480794	-	LOC_Os10g05050	1.20238	0.00065272	0.0887298	C1 root hair
chr4	15523830	15524216	+	LOC_Os10g27270	1.05719	0.000726006	0.0505504	C1 root hair
chr4	7055220	7054828	-	LOC_Os04g12570	1.65215	0.000789959	0.0651936	C1 root hair
chr1	30242544	30244049	+	LOC_Os01g52290	1.00546	0.000808877	0.115397	C1 root hair
chr1	20407308	20406526	-	LOC_Os01g36480	1.79234	0.0008127	0.0243891	C1 root hair
chr7	12275678	12275406	-	LOC_Os07g22230	1.51025	0.000859714	0.0621552	C1 root hair
chr2	17228374	17228658	+	LOC_Os02g29240	1.16977	0.00088794	0.0869839	C1 root hair
chr4	15515537	15515229	-	LOC_Os04g26490	1.00177	0.000936065	0.0642582	C1 root hair
chr6	18607824	18606748	-	LOC_Os06g32084	1.92299	0.000949575	0.0368205	C1 root hair
chr12	8928563	8928964	+	LOC_Os12g15490	1.09107	0.00095341	0.0989093	C1 root hair
chr6	3984884	3984208	-	LOC_Os06g08230	1.32802	0.000980384	0.0989617	C1 root hair
chr3	22321957	22320997	-	LOC_Os03g39310	1.30101	0.00102962	0.044121	C1 root hair
chr1	35803178	35803603	+	LOC_Os01g61530	1.63093	0.00103717	0.0576876	C1 root hair
chr10	7858562	7858849	+	LOC_Os10g14160	1.80534	0.00108083	0.0546815	C1 root hair
chr11	1538807	1537507	-	LOC_Os11g04010	1.76139	0.00124068	0.0564838	C1 root hair
chr10	10841871	10841458	-	LOC_Os10g20830	1.205	0.0013311	0.0591573	C1 root hair
chr11	1732298	1734164	+	LOC_Os11g04360	1.03497	0.00143336	0.0421996	C1 root hair
chr12	23511314	23511965	+	LOC_Os12g38300	1.08994	0.00146248	0.0879618	C1 root hair
chr8	115419	116219	+	LOC_Os08g01160	1.20142	0.00150972	0.0814799	C1 root hair
chr11	23274612	23275591	+	LOC_Os11g39520	1.05092	0.00153937	0.127034	C1 root hair
chr11	9235857	9234416	-	LOC_Os11g16670	1.029	0.00153951	0.0722742	C1 root hair
chr11	25172827	25175380	+	LOC_Os11g42220	1.20051	0.00154284	0.0614375	C1 root hair
chr7	4957576	4958571	+	LOC_Os07g09560	1.15597	0.00164013	0.0699456	C1 root hair
chr3	22639713	22638608	-	LOC_Os03g39850	1.38659	0.00188339	0.123488	C1 root hair
chr5	21341747	21342833	+	LOC_Os05g35950	1.41247	0.00196592	0.0568608	C1 root hair
chr1	35801312	35800881	-	LOC_Os01g61520	1.47432	0.00196809	0.0544315	C1 root hair
chr8	16724792	16724318	-	LOC_Os08g28430	1.14188	0.00222635	0.0730625	C1 root hair
chr8	1382427	1382654	+	LOC_Os08g03060	1.14862	0.00251139	0.0507098	C1 root hair
chr6	6360042	6360878	+	LOC_Os06g11930	1.20505	0.00269899	0.0621856	C1 root hair
chr11	8810753	8812009	+	LOC_Os11g15600	1.06313	0.00269955	0.0484677	C1 root hair
chr5	6933627	6933343	-	LOC_Os05g12090	1.26756	0.00276211	0.201611	C1 root hair
chr5	26519952	26518489	-	LOC_Os05g45690	1.15949	0.00284386	0.10425	C1 root hair
chr7	24886391	24885866	-	LOC_Os07g41960	1.0051	0.00299459	0.0808307	C1 root hair
chr12	6588327	6588800	+	LOC_Os12g11950	1.53888	0.0030961	0.047504	C1 root hair
chr11	1463608	1464100	+	LOC_Os11g03870	1.04069	0.00318089	0.070748	C1 root hair
chr7	9982955	9981403	-	LOC_Os07g17120	1.34112	0.00334141	0.0794718	C1 root hair
chr12	21996854	21996363	-	LOC_Os12g35990	1.42989	0.00363913	0.0520746	C1 root hair
chr8	15155355	15154654	-	LOC_Os08g26040	1.62262	0.0038773	0.0579657	C1 root hair
chr10	2073014	2071503	-	LOC_Os10g04380	1.01334	0.00393034	0.0562581	C1 root hair
chr8	4334719	4335745	+	LOC_Os08g07630	1.13427	0.00402792	0.0910444	C1 root hair
chr10	597973	599316	+	LOC_Os10g01930	1.27414	0.00412201	0.15527	C1 root hair
chr5	21340096	21340398	+	LOC_Os05g35940	1.03109	0.00412201	0.0396471	C1 root hair
chr4	18017013	18018029	+	LOC_Os04g30290	1.62595	0.00430146	0.0709858	C1 root hair
chr9	14407453	14407040	-	LOC_Os09g24406	1.41176	0.00430174	0.0280161	C1 root hair
chr7	11570335	11570574	+	LOC_Os07g20120	1.24682	0.00447406	0.0600767	C1 root hair
chr6	5909869	5909489	-	LOC_Os06g11260	1.06647	0.00460467	0.109204	C1 root hair
chr7	16785711	16785066	-	LOC_Os07g28960	1.12789	0.00542739	0.0736593	C1 root hair
chr4	17842733	17843110	+	LOC_Os04g30020	1.15441	0.00551778	0.0747964	C1 root hair
chr7	17536989	17537760	+	LOC_Os07g30090	1.02113	0.0057378	0.0898912	C1 root hair
chr9	15799955	15798227	-	LOC_Os09g26310	1.05607	0.00589477	0.156357	C1 root hair
chr10	17895153	17897215	+	LOC_Os10g33484	1.35836	0.00607761	0.0510767	C1 root hair
chr3	24383032	24382721	-	LOC_Os03g42870	1.01608	0.00610107	0.054996	C1 root hair
chr4	18014462	18008530	-	LOC_Os04g30280	1.51498	0.00640091	0.0470483	C1 root hair
chr8	15524323	15525188	+	LOC_Os08g26670	1.16903	0.00640698	0.0270161	C1 root hair
chr6	11487989	11487720	-	LOC_Os06g20000	1.0861	0.00670659	0.0733024	C1 root hair
chr11	17310195	17308573	-	LOC_Os11g30310	1.20946	0.00672944	0.0498226	C1 root hair
chr8	16141850	16139656	-	LOC_Os08g27479	1.34228	0.0068295	0.0317661	C1 root hair
chr5	7428875	7428371	-	LOC_Os05g13340	1.01953	0.00687396	0.108526	C1 root hair
chr6	19198132	19196550	-	LOC_Os06g32990	1.07032	0.00738354	0.0469476	C1 root hair
chr7	21857246	21854833	-	LOC_Os07g36890	1.16609	0.00744141	0.0385323	C1 root hair
chr3	22844280	22845372	+	LOC_Os03g40240	1.64475	0.00824958	0.0611794	C1 root hair
chr11	18026862	18031091	+	LOC_Os11g31390	1.02107	0.00840391	0.0208064	C1 root hair
chr10	4413369	4413962	+	LOC_Os10g07986	1.29012	0.00871072	0.0850766	C1 root hair
chr3	5543958	5542591	-	LOC_Os03g10770	1.09999	0.00971426	0.0953771	C1 root hair
chr6	19737513	19735313	-	LOC_Os06g33940	3.8703	2.58556e-116	1.46392	C2 root cap
chr4	32056761	32058687	+	LOC_Os04g53640	3.69957	2.15973e-75	0.970836	C2 root cap
chr2	24102628	24107309	+	LOC_Os02g40070	2.0459	1.93052e-73	0.938479	C2 root cap
chr8	18374336	18381048	+	LOC_Os08g30780	2.4262	1.87761e-71	0.673176	C2 root cap
chr3	34875119	34879145	+	LOC_Os03g60279	2.2061	4.44544e-68	0.772626	C2 root cap
chr6	25701974	25704209	+	LOC_Os06g42754	2.34715	2.48324e-67	1.1443	C2 root cap
chr7	23449332	23452261	+	LOC_Os07g39530	2.58753	2.48324e-67	0.927895	C2 root cap
chr11	22241289	22242815	+	LOC_Os11g37960	3.37812	7.20635e-67	0.993648	C2 root cap
chr12	6819306	6817641	-	LOC_Os12g12290	2.0022	2.04973e-66	1.17563	C2 root cap
chr8	8928928	8932912	+	LOC_Os08g15420	1.75418	1.3723e-65	0.989364	C2 root cap
chr3	7818036	7815612	-	LOC_Os03g14270	2.2646	1.9893e-65	0.745547	C2 root cap
chr4	18842258	18840353	-	LOC_Os04g31610	1.91571	4.75633e-65	1.25527	C2 root cap
chr6	27019501	27023107	+	LOC_Os06g44750	1.95255	2.21915e-63	0.892414	C2 root cap
chr11	17137631	17134169	-	LOC_Os11g29980	3.17107	5.75966e-63	0.573717	C2 root cap
chr4	2910263	2912804	+	LOC_Os04g05560	2.36445	7.44963e-61	0.656863	C2 root cap
chr7	27445570	27447847	+	LOC_Os07g46380	1.36557	5.55409e-59	1.37284	C2 root cap
chr2	13025053	13026510	+	LOC_Os02g21890	1.69021	1.91306e-58	1.21739	C2 root cap
chr8	20592857	20594449	+	LOC_Os08g33910	2.92091	4.11533e-58	0.84423	C2 root cap
chr7	8700126	8698448	-	LOC_Os07g15230	2.15425	5.97897e-56	0.843976	C2 root cap
chr2	31127683	31117011	-	LOC_Os02g51119	1.85659	4.11226e-55	0.915689	C2 root cap
chr1	4715995	4713439	-	LOC_Os01g09260	2.61583	4.9875e-55	0.75535	C2 root cap
chr4	22191189	22186778	-	LOC_Os04g36642	2.04199	5.27783e-55	0.482663	C2 root cap
chr9	16873103	16874634	+	LOC_Os09g27910	2.91262	5.56329e-55	0.794095	C2 root cap
chr2	4853084	4848823	-	LOC_Os02g09450	3.04295	2.37466e-54	0.418457	C2 root cap
chr2	8594099	8595460	+	LOC_Os02g15340	2.0278	1.43649e-53	0.860426	C2 root cap
chr6	19825276	19826585	+	LOC_Os06g34060	2.58101	2.79741e-53	0.882347	C2 root cap
chr9	5894444	5898373	+	LOC_Os09g10950	1.68194	6.23512e-53	0.85781	C2 root cap
chr9	8465501	8458982	-	LOC_Os09g14540	2.13585	2.15149e-52	0.507125	C2 root cap
chr10	10977673	10980089	+	LOC_Os10g21090	2.00101	6.87749e-52	0.957587	C2 root cap
chr4	23346408	23349157	+	LOC_Os04g39130	2.51485	6.803e-51	0.582032	C2 root cap
chr1	39362950	39359098	-	LOC_Os01g67410	1.22562	5.5326e-50	0.926172	C2 root cap
chr2	5035319	5034740	-	LOC_Os02g09760	1.91531	1.28203e-49	1.04324	C2 root cap
chr1	35467894	35469366	+	LOC_Os01g60960	1.42611	1.37898e-49	0.750523	C2 root cap
chr6	28589205	28591975	+	LOC_Os06g47160	2.30099	1.51398e-49	0.666103	C2 root cap
chr3	34383927	34380985	-	LOC_Os03g59360	1.54086	4.44535e-49	0.930577	C2 root cap
chr3	2479573	2481126	+	LOC_Os03g05070	1.80526	1.15911e-48	0.801553	C2 root cap
chr2	5852369	5848332	-	LOC_Os02g11010	1.25204	1.33426e-48	1.04602	C2 root cap
chr1	27041490	27044010	+	LOC_Os01g47050	1.47598	2.80528e-48	0.801711	C2 root cap
chr2	18988563	18992285	+	LOC_Os02g32370	1.25018	3.14286e-48	0.827937	C2 root cap
chr7	23658821	23653030	-	LOC_Os07g39850	2.18427	3.96074e-46	0.598794	C2 root cap
chr11	18182643	18179080	-	LOC_Os11g31570	1.33048	4.64533e-46	0.761717	C2 root cap
chr1	37685933	37684822	-	LOC_Os01g64590	2.376	5.81762e-46	0.839656	C2 root cap
chr6	2027819	2028946	+	LOC_Os06g04620	1.74459	8.73451e-46	1.07807	C2 root cap
chr6	28364643	28359967	-	LOC_Os06g46690	2.64688	8.5732e-45	0.560699	C2 root cap
chr4	1904008	1901909	-	LOC_Os04g03980	1.18206	9.83849e-45	1.17181	C2 root cap
chr9	6843173	6842592	-	LOC_Os09g12260	1.49671	1.73336e-44	0.465897	C2 root cap
chr3	33600435	33604926	+	LOC_Os03g57950	1.30379	4.65098e-44	0.881907	C2 root cap
chr8	15756133	15754980	-	LOC_Os08g26890	1.81471	1.22806e-43	0.715826	C2 root cap
chr4	23343985	23343333	-	LOC_Os04g39120	2.41011	1.33133e-43	0.735574	C2 root cap
chr3	29902761	29901518	-	LOC_Os03g51390	1.307	3.07421e-43	1.25732	C2 root cap
chr3	23606309	23610730	+	LOC_Os03g41600	1.67112	5.35218e-43	0.612362	C2 root cap
chr6	19727686	19732265	+	LOC_Os06g33930	1.95144	7.01496e-43	0.596897	C2 root cap
chr4	30217396	30221168	+	LOC_Os04g50920	1.19424	2.86472e-42	0.895327	C2 root cap
chr3	12915039	12914629	-	LOC_Os03g22440	1.75267	8.34882e-42	0.935442	C2 root cap
chr9	6829821	6832410	+	LOC_Os09g12250	1.22882	1.18817e-41	0.909935	C2 root cap
chr3	3903439	3902735	-	LOC_Os03g07660	3.08554	2.10817e-41	0.524376	C2 root cap
chr8	109103	114274	+	LOC_Os08g01150	1.80466	3.07272e-41	0.45922	C2 root cap
chr4	2927370	2931775	+	LOC_Os04g05580	2.41451	1.25516e-40	0.234166	C2 root cap
chr8	18366522	18371886	+	LOC_Os08g30770	1.20853	1.29437e-40	0.650885	C2 root cap
chr1	41354822	41353671	-	LOC_Os01g71060	1.44115	3.05262e-40	0.709115	C2 root cap
chr5	26423389	26424875	+	LOC_Os05g45480	1.64492	6.8989e-40	0.820295	C2 root cap
chr4	34400539	34396663	-	LOC_Os04g57630	1.32707	1.54044e-39	0.580095	C2 root cap
chr9	8453344	8450755	-	LOC_Os09g14530	2.08597	1.13877e-38	0.300549	C2 root cap
chr1	35748290	35755641	+	LOC_Os01g61460	1.07205	1.27465e-38	0.761136	C2 root cap
chr8	21342658	21346284	+	LOC_Os08g34890	1.99148	1.27465e-38	0.604178	C2 root cap
chr3	7828816	7822672	-	LOC_Os03g14280	1.43231	1.58442e-38	0.461717	C2 root cap
chr7	25858813	25860588	+	LOC_Os07g43600	1.69037	2.13078e-38	0.735042	C2 root cap
chr1	33494624	33492789	-	LOC_Os01g57590	1.89442	4.06516e-38	0.613881	C2 root cap
chr6	16795658	16795413	-	LOC_Os06g29390	1.21299	4.3785e-38	0.748454	C2 root cap
chr11	2413028	2411792	-	LOC_Os11g05530	1.64125	6.64199e-38	0.764422	C2 root cap
chr1	10719346	10719050	-	LOC_Os01g18900	2.55367	1.10717e-37	0.716067	C2 root cap
chr4	25258748	25262736	+	LOC_Os04g42570	1.55202	1.27406e-37	0.583541	C2 root cap
chr8	20689883	20692844	+	LOC_Os08g34020	1.74082	2.30134e-37	0.564802	C2 root cap
chr6	13684285	13682380	-	LOC_Os06g23420	1.62241	2.76757e-37	0.73261	C2 root cap
chr8	24783448	24786910	+	LOC_Os08g40140	1.8016	6.05993e-37	0.525154	C2 root cap
chr8	22439174	22438557	-	LOC_Os08g36520	2.73514	8.02036e-37	0.702549	C2 root cap
chr9	19320925	19318669	-	LOC_Os09g32510	1.22708	1.1669e-36	0.674196	C2 root cap
chr2	31994086	31993784	-	LOC_Os02g52540	1.93788	1.64793e-36	0.76225	C2 root cap
chr2	6240837	6237124	-	LOC_Os02g12010	2.58018	2.01894e-36	0.412808	C2 root cap
chr1	649356	646810	-	LOC_Os01g02170	1.60838	4.68317e-36	0.636327	C2 root cap
chr1	20499529	20495436	-	LOC_Os01g36660	1.3048	4.68317e-36	0.696331	C2 root cap
chr1	5447957	5442967	-	LOC_Os01g10320	1.68259	8.51476e-36	0.458887	C2 root cap
chr1	10714045	10711345	-	LOC_Os01g18890	2.0757	1.15692e-35	0.412335	C2 root cap
chr9	22748687	22746897	-	LOC_Os09g39750	1.64922	2.86363e-35	0.598549	C2 root cap
chr1	4729647	4730048	+	LOC_Os01g09270	1.65088	3.06972e-35	0.579923	C2 root cap
chr2	26670107	26669434	-	LOC_Os02g44340	1.408	3.56962e-35	0.94207	C2 root cap
chr4	19590362	19589081	-	LOC_Os04g32610	1.50944	9.37156e-35	0.449673	C2 root cap
chr4	32444805	32442241	-	LOC_Os04g54370	2.24626	1.18807e-34	0.516275	C2 root cap
chr12	6778039	6779533	+	LOC_Os12g12230	1.87956	1.56412e-34	0.561448	C2 root cap
chr10	16848434	16847595	-	LOC_Os10g31650	1.81863	2.046e-34	0.722715	C2 root cap
chr3	8491223	8486643	-	LOC_Os03g15430	1.26824	2.046e-34	0.631495	C2 root cap
chr3	2474867	2476381	+	LOC_Os03g05060	1.45481	2.09266e-34	0.772149	C2 root cap
chr6	2732810	2728727	-	LOC_Os06g05940	2.20862	4.34848e-34	0.442297	C2 root cap
chr3	7662715	7659163	-	LOC_Os03g14030	1.29179	5.69388e-34	0.715828	C2 root cap
chr5	26417785	26419006	+	LOC_Os05g45460	2.05614	7.77253e-34	0.656379	C2 root cap
chr8	22441582	22442928	+	LOC_Os08g36530	2.4769	8.04963e-34	0.592519	C2 root cap
chr1	41343043	41335857	-	LOC_Os01g71050	1.06716	1.74278e-33	0.504372	C2 root cap
chr11	10863546	10868408	+	LOC_Os11g19060	1.72078	1.98528e-33	0.399701	C2 root cap
chr9	18556670	18554893	-	LOC_Os09g30980	2.00311	2.96318e-33	0.449212	C2 root cap
chr6	23689951	23692774	+	LOC_Os06g39880	1.19698	4.80063e-33	0.600176	C2 root cap
chr2	26137892	26137650	-	LOC_Os02g43580	2.43347	5.23022e-33	0.764598	C2 root cap
chr8	14290072	14291989	+	LOC_Os08g24750	2.58127	8.44841e-33	0.543954	C2 root cap
chr9	13633118	13632720	-	LOC_Os09g23180	1.24324	1.01614e-32	0.570994	C2 root cap
chr1	41153021	41150741	-	LOC_Os01g70710	1.13893	1.79226e-32	0.629913	C2 root cap
chr5	21599384	21596652	-	LOC_Os05g36910	1.82162	1.85862e-32	0.4928	C2 root cap
chr3	11825140	11829675	+	LOC_Os03g20790	1.14338	1.91937e-32	0.475598	C2 root cap
chr2	19032937	19034762	+	LOC_Os02g32420	1.00712	2.41846e-32	0.739337	C2 root cap
chr6	28368039	28364648	-	LOC_Os06g46700	1.79192	2.82432e-32	0.527309	C2 root cap
chr1	22648036	22650304	+	LOC_Os01g39860	1.22067	2.82606e-32	0.769245	C2 root cap
chr3	30572295	30572800	+	LOC_Os03g52360	1.43079	3.10345e-32	0.799637	C2 root cap
chr1	1870369	1871802	+	LOC_Os01g04210	2.61893	3.87453e-32	0.565857	C2 root cap
chr11	7030199	7036325	+	LOC_Os11g12620	1.16738	4.20393e-32	0.538634	C2 root cap
chr4	19684116	19687889	+	LOC_Os04g32740	1.30563	1.06176e-31	0.465162	C2 root cap
chr6	30828404	30833418	+	LOC_Os06g51190	1.90256	1.08201e-31	0.523822	C2 root cap
chr4	21320662	21323280	+	LOC_Os04g35114	1.3254	1.18988e-31	0.603301	C2 root cap
chr12	3427727	3433744	+	LOC_Os12g06920	1.0643	1.47631e-31	0.505117	C2 root cap
chr4	33418996	33419740	+	LOC_Os04g55950	2.13216	2.06233e-31	0.574184	C2 root cap
chr8	27426623	27429015	+	LOC_Os08g44590	1.45538	2.17745e-31	0.600475	C2 root cap
chr10	16765457	16764701	-	LOC_Os10g31510	1.22487	2.26099e-31	0.511647	C2 root cap
chr4	17748557	17745980	-	LOC_Os04g29880	2.38718	2.33267e-31	0.168766	C2 root cap
chr4	25630183	25629074	-	LOC_Os04g43160	1.36567	2.33267e-31	0.869366	C2 root cap
chr12	4114932	4123684	+	LOC_Os12g08000	2.04239	3.35185e-31	0.266311	C2 root cap
chr11	18176404	18174315	-	LOC_Os11g31560	2.28693	4.8684e-31	0.38997	C2 root cap
chr3	17107711	17105491	-	LOC_Os03g29270	1.96087	5.13239e-31	0.518798	C2 root cap
chr9	5885149	5888983	+	LOC_Os09g10940	1.41947	5.74088e-31	0.405592	C2 root cap
chr2	8569206	8564903	-	LOC_Os02g15310	1.54074	5.94796e-31	0.448287	C2 root cap
chr3	7938332	7940460	+	LOC_Os03g14540	1.33529	7.15339e-31	0.632699	C2 root cap
chr1	39833529	39831521	-	LOC_Os01g68140	1.31713	8.32156e-31	0.690768	C2 root cap
chr9	18068457	18069603	+	LOC_Os09g29870	1.34766	1.1054e-30	1.11307	C2 root cap
chr1	37682701	37684191	+	LOC_Os01g64580	1.51033	1.2096e-30	0.849659	C2 root cap
chr7	8748963	8746264	-	LOC_Os07g15330	1.79248	1.512e-30	0.457669	C2 root cap
chr2	32319464	32322005	+	LOC_Os02g53100	1.19765	1.54463e-30	0.521232	C2 root cap
chr11	2588143	2584546	-	LOC_Os11g05780	1.21578	2.79183e-30	0.609877	C2 root cap
chr9	18163157	18164235	+	LOC_Os09g30010	1.43462	2.9992e-30	0.796966	C2 root cap
chr11	22236477	22235815	-	LOC_Os11g37944	2.51856	4.1875e-30	0.562919	C2 root cap
chr3	25204942	25206431	+	LOC_Os03g44000	1.0174	4.45477e-30	0.387075	C2 root cap
chr4	25633433	25630846	-	LOC_Os04g43164	1.41427	5.19868e-30	0.655778	C2 root cap
chr6	11863092	11859551	-	LOC_Os06g20570	1.65997	5.36011e-30	0.437402	C2 root cap
chr6	7037738	7036347	-	LOC_Os06g12850	1.38979	8.49302e-30	0.626814	C2 root cap
chr6	2447993	2442335	-	LOC_Os06g05390	1.13528	9.16322e-30	0.38576	C2 root cap
chr5	20881269	20885245	+	LOC_Os05g35110	1.45042	1.01256e-29	0.511745	C2 root cap
chr12	9666331	9664336	-	LOC_Os12g16720	1.42724	1.02561e-29	0.593739	C2 root cap
chr2	17877109	17875425	-	LOC_Os02g30300	1.22956	1.58104e-29	0.501923	C2 root cap
chr3	34862385	34864303	+	LOC_Os03g60260	1.19894	1.59838e-29	0.542416	C2 root cap
chr10	4616559	4617773	+	LOC_Os10g08280	2.82688	2.22915e-29	0.506988	C2 root cap
chr12	27413463	27414857	+	LOC_Os12g44220	2.28808	3.57976e-29	0.488889	C2 root cap
chr3	14653304	14652972	-	LOC_Os03g25060	1.23808	5.5364e-29	0.779992	C2 root cap
chr1	8172178	8171681	-	LOC_Os01g14540	2.80855	5.97801e-29	0.717204	C2 root cap
chr7	29078293	29082834	+	LOC_Os07g48970	1.3153	6.99489e-29	0.173699	C2 root cap
chr4	17807349	17804701	-	LOC_Os04g29960	1.1502	7.43791e-29	0.502622	C2 root cap
chr6	22555126	22555299	+	LOC_Os06g38115	2.8315	1.1488e-28	0.797271	C2 root cap
chr7	27689815	27683659	-	LOC_Os07g46700	1.49724	1.84341e-28	0.395685	C2 root cap
chr7	18398593	18399988	+	LOC_Os07g31430	1.18459	1.84392e-28	0.746551	C2 root cap
chr1	42935324	42936480	+	LOC_Os01g73720	2.55367	2.07455e-28	0.610857	C2 root cap
chr1	15060798	15059963	-	LOC_Os01g26664	1.54074	2.77154e-28	0.666455	C2 root cap
chr2	18438730	18432187	-	LOC_Os02g31080	1.22546	2.86451e-28	0.424582	C2 root cap
chr9	22751252	22752478	+	LOC_Os09g39760	1.59642	4.14653e-28	0.523018	C2 root cap
chr2	24517327	24518432	+	LOC_Os02g40700	1.10421	4.45513e-28	0.684533	C2 root cap
chr5	17272322	17270950	-	LOC_Os05g29800	1.58019	6.66398e-28	0.689307	C2 root cap
chr2	33156816	33155632	-	LOC_Os02g54370	2.32574	7.01391e-28	0.613459	C2 root cap
chr1	5440494	5441006	+	LOC_Os01g10310	2.49389	9.06882e-28	0.475406	C2 root cap
chr7	27693089	27691102	-	LOC_Os07g46710	2.04564	9.49005e-28	0.462869	C2 root cap
chr7	8743926	8745800	+	LOC_Os07g15320	2.03764	1.23052e-27	0.363044	C2 root cap
chr6	2429227	2432956	+	LOC_Os06g05368	1.05141	1.42958e-27	0.68406	C2 root cap
chr6	6203494	6204495	+	LOC_Os06g11700	3.26179	1.51181e-27	0.457131	C2 root cap
chr12	24781105	24774376	-	LOC_Os12g40100	1.74448	1.54417e-27	0.375937	C2 root cap
chr4	18046407	18047704	+	LOC_Os04g30360	3.33077	1.69818e-27	0.383347	C2 root cap
chr7	358755	354538	-	LOC_Os07g01560	1.10763	2.3208e-27	0.618347	C2 root cap
chr8	23004676	23003496	-	LOC_Os08g37380	1.03605	2.66913e-27	0.608281	C2 root cap
chr7	27966604	27965370	-	LOC_Os07g47170	1.78291	4.08491e-27	0.303745	C2 root cap
chr3	14651683	14648792	-	LOC_Os03g25050	1.36151	5.40009e-27	0.482038	C2 root cap
chr7	25068736	25070511	+	LOC_Os07g42290	1.26739	5.46596e-27	0.70119	C2 root cap
chr11	23726594	23723177	-	LOC_Os11g40210	1.34043	6.77063e-27	0.500135	C2 root cap
chr4	22461970	22457861	-	LOC_Os04g37650	2.65866	7.74891e-27	0.457152	C2 root cap
chr2	9564520	9565892	+	LOC_Os02g16730	2.95351	9.02967e-27	0.695852	C2 root cap
chr3	26396786	26394801	-	LOC_Os03g45870	1.57643	9.32199e-27	0.446664	C2 root cap
chr1	32579779	32577518	-	LOC_Os01g56235	1.9615	1.23166e-26	0.37977	C2 root cap
chr7	3046885	3044198	-	LOC_Os07g06490	1.07552	1.23814e-26	0.544891	C2 root cap
chr2	12337243	12334895	-	LOC_Os02g20850	1.39684	1.49578e-26	0.362869	C2 root cap
chr10	16849578	16850387	+	LOC_Os10g31660	1.56226	1.625e-26	0.717426	C2 root cap
chr1	26588951	26590462	+	LOC_Os01g46430	1.40624	1.70289e-26	0.572537	C2 root cap
chr11	17146911	17142883	-	LOC_Os11g29990	2.1692	1.83794e-26	0.414903	C2 root cap
chr1	32581232	32582216	+	LOC_Os01g56240	1.97422	2.09639e-26	0.43718	C2 root cap
chr11	20880330	20882468	+	LOC_Os11g36000	1.73198	2.46907e-26	0.324186	C2 root cap
chr5	23771799	23781665	+	LOC_Os05g40384	1.21042	3.30781e-26	0.336252	C2 root cap
chr8	23519543	23521009	+	LOC_Os08g38110	1.50223	3.35104e-26	0.458154	C2 root cap
chr1	2001951	2004566	+	LOC_Os01g04470	1.78682	4.4382e-26	0.464786	C2 root cap
chr4	2904185	2903689	-	LOC_Os04g05550	2.09986	5.88388e-26	0.327885	C2 root cap
chr4	34504558	34506340	+	LOC_Os04g57770	1.82746	1.02466e-25	0.615527	C2 root cap
chr9	18065423	18065130	-	LOC_Os09g29860	1.26215	1.03549e-25	1.05782	C2 root cap
chr7	25076038	25073015	-	LOC_Os07g42300	1.2641	1.70755e-25	0.451774	C2 root cap
chr7	21615003	21610199	-	LOC_Os07g36544	2.02151	1.84012e-25	0.353695	C2 root cap
chr8	25153815	25152148	-	LOC_Os08g40720	1.24702	2.41343e-25	0.485861	C2 root cap
chr6	26701936	26703849	+	LOC_Os06g44270	1.21889	2.86918e-25	0.643519	C2 root cap
chr1	3746463	3748243	+	LOC_Os01g07770	1.72935	3.20437e-25	0.328331	C2 root cap
chr11	16002347	16003551	+	LOC_Os11g28310	1.75534	3.62308e-25	0.466739	C2 root cap
chr5	7343827	7339195	-	LOC_Os05g12770	1.67763	4.14399e-25	0.387285	C2 root cap
chr3	30571087	30571621	+	LOC_Os03g52355	1.20384	4.32584e-25	0.769984	C2 root cap
chr3	25411921	25411715	-	LOC_Os03g44330	1.22614	6.55992e-25	0.506257	C2 root cap
chr9	16379516	16383507	+	LOC_Os09g27080	1.32427	7.23257e-25	0.359822	C2 root cap
chr12	5137665	5132710	-	LOC_Os12g09640	1.55933	7.38369e-25	0.440471	C2 root cap
chr10	859252	854860	-	LOC_Os10g02360	1.24925	8.12983e-25	0.362875	C2 root cap
chr4	26094513	26097526	+	LOC_Os04g43910	1.09806	8.14179e-25	0.446889	C2 root cap
chr1	28713109	28712798	-	LOC_Os01g49640	2.31015	8.38414e-25	0.551555	C2 root cap
chr8	6307426	6316114	+	LOC_Os08g10649	1.65347	8.6539e-25	0.298311	C2 root cap
chr2	24156743	24159846	+	LOC_Os02g40180	2.23786	9.23845e-25	0.374559	C2 root cap
chr1	38891417	38894781	+	LOC_Os01g66590	1.72954	9.34535e-25	0.35785	C2 root cap
chr2	35183598	35189761	+	LOC_Os02g57750	1.0321	1.29938e-24	0.414224	C2 root cap
chr9	2321598	2322593	+	LOC_Os09g04430	1.6547	1.9644e-24	0.478976	C2 root cap
chr2	30650962	30649429	-	LOC_Os02g50460	1.21675	2.72766e-24	0.478661	C2 root cap
chr6	2020108	2021406	+	LOC_Os06g04610	1.31685	3.00662e-24	0.312503	C2 root cap
chr11	11597794	11593074	-	LOC_Os11g20090	1.54472	3.23762e-24	0.309129	C2 root cap
chr3	28202779	28197544	-	LOC_Os03g48600	1.27221	3.48632e-24	0.324406	C2 root cap
chr9	14895361	14893402	-	LOC_Os09g25070	1.32674	3.86536e-24	0.544273	C2 root cap
chr4	33286272	33289780	+	LOC_Os04g55760	1.4767	4.71796e-24	0.315723	C2 root cap
chr3	9145626	9147643	+	LOC_Os03g16500	2.38772	5.00328e-24	0.382372	C2 root cap
chr10	16776881	16775980	-	LOC_Os10g31530	1.72354	5.25185e-24	0.733845	C2 root cap
chr3	24330736	24333323	+	LOC_Os03g42810	2.52935	5.56914e-24	0.395927	C2 root cap
chr4	33517075	33515460	-	LOC_Os04g56120	1.72401	6.73299e-24	0.512436	C2 root cap
chr7	13044845	13049755	+	LOC_Os07g23430	1.36626	7.38865e-24	0.378212	C2 root cap
chr8	3042487	3038165	-	LOC_Os08g05660	1.46023	7.53896e-24	0.427442	C2 root cap
chr6	29032115	29034338	+	LOC_Os06g48020	1.24283	8.79113e-24	0.538574	C2 root cap
chr3	15110584	15118585	+	LOC_Os03g25790	1.27783	9.26951e-24	0.333887	C2 root cap
chr1	26592455	26591999	-	LOC_Os01g46440	1.75699	1.06527e-23	0.475014	C2 root cap
chr11	5749161	5743340	-	LOC_Os11g10610	1.874	1.08445e-23	0.285341	C2 root cap
chr1	28886895	28886157	-	LOC_Os01g49960	1.1417	1.25827e-23	0.459503	C2 root cap
chr10	18869556	18874012	+	LOC_Os10g34820	1.1756	1.27406e-23	0.345012	C2 root cap
chr11	22237302	22238398	+	LOC_Os11g37950	1.84698	1.44309e-23	0.509614	C2 root cap
chr1	31707458	31707910	+	LOC_Os01g54800	1.76253	1.77027e-23	0.746951	C2 root cap
chr6	5725514	5730503	+	LOC_Os06g10950	1.111	1.9693e-23	0.460531	C2 root cap
chr9	16373311	16377118	+	LOC_Os09g27070	1.22418	2.35243e-23	0.415951	C2 root cap
chr4	32448616	32445028	-	LOC_Os04g54380	1.58039	4.11937e-23	0.370258	C2 root cap
chr1	20485827	20494320	+	LOC_Os01g36640	1.27155	4.87336e-23	0.36545	C2 root cap
chr3	3366199	3369220	+	LOC_Os03g06654	1.2596	4.9314e-23	0.39862	C2 root cap
chr12	6789688	6788027	-	LOC_Os12g12250	1.41355	6.04161e-23	0.183202	C2 root cap
chr12	12897568	12896585	-	LOC_Os12g22780	1.20297	6.1952e-23	0.568208	C2 root cap
chr5	18725809	18724622	-	LOC_Os05g32070	1.03479	7.39381e-23	0.467422	C2 root cap
chr4	17515051	17519712	+	LOC_Os04g29580	1.19134	7.86913e-23	0.362339	C2 root cap
chr6	22177862	22177617	-	LOC_Os06g37490	1.04492	8.35673e-23	0.315475	C2 root cap
chr1	27054685	27055922	+	LOC_Os01g47070	1.27472	9.00702e-23	0.378505	C2 root cap
chr9	18354279	18355637	+	LOC_Os09g30300	1.43441	1.10165e-22	0.492014	C2 root cap
chr7	18743614	18736499	-	LOC_Os07g31884	1.57515	1.46091e-22	0.438693	C2 root cap
chr1	32727468	32726494	-	LOC_Os01g56450	2.16325	1.51246e-22	0.689263	C2 root cap
chr2	11086340	11091898	+	LOC_Os02g18954	1.51495	1.74386e-22	0.412564	C2 root cap
chr8	8035504	8037104	+	LOC_Os08g14200	1.16092	1.83387e-22	0.580166	C2 root cap
chr11	5764512	5765342	+	LOC_Os11g10650	1.86758	1.84964e-22	0.228531	C2 root cap
chr2	34613075	34615736	+	LOC_Os02g56750	1.34673	2.19702e-22	0.402588	C2 root cap
chr1	26586918	26587934	+	LOC_Os01g46420	1.09696	2.62786e-22	0.691356	C2 root cap
chr9	12083657	12088364	+	LOC_Os09g20340	1.0814	2.79598e-22	0.33558	C2 root cap
chr4	24832387	24832969	+	LOC_Os04g41780	1.11492	2.89634e-22	0.473897	C2 root cap
chr2	18447323	18448236	+	LOC_Os02g31090	1.85383	3.12938e-22	0.542018	C2 root cap
chr9	18558259	18557620	-	LOC_Os09g30990	1.57804	3.25535e-22	0.401089	C2 root cap
chr1	33500610	33502939	+	LOC_Os01g57610	2.32307	3.73998e-22	0.365218	C2 root cap
chr7	29097777	29099388	+	LOC_Os07g48980	1.102	4.11653e-22	0.47615	C2 root cap
chr5	23885647	23882926	-	LOC_Os05g40650	1.41099	4.91403e-22	0.382499	C2 root cap
chr7	28206039	28204575	-	LOC_Os07g47540	1.73938	6.57472e-22	0.647562	C2 root cap
chr4	21681962	21679314	-	LOC_Os04g35600	2.85602	7.03086e-22	0.323505	C2 root cap
chr1	7026535	7027958	+	LOC_Os01g12690	1.08508	7.27144e-22	0.502788	C2 root cap
chr4	34499492	34497712	-	LOC_Os04g57760	1.0091	7.42136e-22	0.589256	C2 root cap
chr10	20900691	20899336	-	LOC_Os10g38700	1.70437	7.46197e-22	0.482297	C2 root cap
chr2	2975259	2972119	-	LOC_Os02g05970	1.56633	8.68975e-22	0.347535	C2 root cap
chr1	28713878	28713540	-	LOC_Os01g49650	2.10591	1.02357e-21	0.482917	C2 root cap
chr3	12436956	12433334	-	LOC_Os03g21690	1.47713	1.15152e-21	0.420533	C2 root cap
chr2	34588651	34590156	+	LOC_Os02g56720	1.60834	1.22466e-21	0.435164	C2 root cap
chr1	226383	227667	+	LOC_Os01g01430	1.64235	1.70917e-21	0.400774	C2 root cap
chr9	11385675	11362546	-	LOC_Os09g19229	1.65735	1.75509e-21	0.191642	C2 root cap
chr5	17275554	17277196	+	LOC_Os05g29810	1.02136	1.99679e-21	0.622717	C2 root cap
chr12	4112825	4109928	-	LOC_Os12g07990	1.59497	2.08848e-21	0.32723	C2 root cap
chr2	26601573	26599355	-	LOC_Os02g44200	2.12153	2.39841e-21	0.341358	C2 root cap
chr1	28714550	28716053	+	LOC_Os01g49660	1.96788	2.85186e-21	0.392376	C2 root cap
chr9	10034263	10030941	-	LOC_Os09g16580	1.5705	3.18347e-21	0.220051	C2 root cap
chr6	5705437	5708714	+	LOC_Os06g10910	1.07254	3.23842e-21	0.356295	C2 root cap
chr1	28136296	28139983	+	LOC_Os01g48760	1.11331	3.91615e-21	0.529071	C2 root cap
chr10	2676472	2678556	+	LOC_Os10g05410	1.39443	3.91615e-21	0.319612	C2 root cap
chr1	1863116	1870015	+	LOC_Os01g04200	1.62811	4.22698e-21	0.323277	C2 root cap
chr12	23830566	23832185	+	LOC_Os12g38810	1.95955	4.38324e-21	0.721804	C2 root cap
chr1	11091608	11096473	+	LOC_Os01g19480	1.1704	4.57458e-21	0.330073	C2 root cap
chr10	16825125	16824292	-	LOC_Os10g31620	1.60368	4.87038e-21	0.464843	C2 root cap
chr3	22561643	22564094	+	LOC_Os03g39690	1.60481	4.91281e-21	0.265319	C2 root cap
chr6	6146798	6145639	-	LOC_Os06g11580	1.30237	5.29675e-21	0.666986	C2 root cap
chr5	5928117	5925639	-	LOC_Os05g10740	1.37006	5.56258e-21	0.382954	C2 root cap
chr3	1656326	1652599	-	LOC_Os03g03700	1.43686	7.3795e-21	0.485651	C2 root cap
chr8	7607720	7610107	+	LOC_Os08g13570	1.50976	9.02287e-21	0.283519	C2 root cap
chr1	21763151	21761217	-	LOC_Os01g38430	2.03746	9.71983e-21	0.231123	C2 root cap
chr12	7073834	7075098	+	LOC_Os12g12720	1.47072	1.0552e-20	0.391439	C2 root cap
chr11	5751210	5750890	-	LOC_Os11g10620	1.84013	1.5552e-20	0.494592	C2 root cap
chr4	7129090	7127189	-	LOC_Os04g12720	2.51631	1.73873e-20	0.213531	C2 root cap
chr9	22750030	22749860	-	LOC_Os09g39754	1.45986	2.1139e-20	0.533262	C2 root cap
chr2	31677485	31677685	+	LOC_Os02g51990	1.08389	2.24704e-20	0.762278	C2 root cap
chr1	6429461	6436616	+	LOC_Os01g11860	1.81065	2.28676e-20	0.159899	C2 root cap
chr1	41373816	41372608	-	LOC_Os01g71094	1.36353	2.2875e-20	0.431735	C2 root cap
chr8	14080268	14074337	-	LOC_Os08g24434	1.65315	2.74392e-20	0.245402	C2 root cap
chr5	10982348	10982725	+	LOC_Os05g18860	2.19834	2.93712e-20	0.489551	C2 root cap
chr6	6526955	6528298	+	LOC_Os06g12180	1.80362	3.03853e-20	0.513901	C2 root cap
chr1	33434393	33435087	+	LOC_Os01g57540	1.71844	3.12167e-20	0.432323	C2 root cap
chr1	39034115	39037083	+	LOC_Os01g66860	1.97694	3.85021e-20	0.365576	C2 root cap
chr4	22089483	22086980	-	LOC_Os04g36610	1.87511	5.59817e-20	0.332816	C2 root cap
chr8	8922586	8920832	-	LOC_Os08g15410	1.43753	6.09502e-20	0.2118	C2 root cap
chr9	11783618	11787845	+	LOC_Os09g19890	1.59509	6.44765e-20	0.330414	C2 root cap
chr1	3742752	3739296	-	LOC_Os01g07760	1.04356	6.76742e-20	0.347424	C2 root cap
chr8	4598377	4600988	+	LOC_Os08g08020	1.01295	6.84762e-20	0.38139	C2 root cap
chr3	31377064	31378186	+	LOC_Os03g53845	1.12257	6.97996e-20	0.601533	C2 root cap
chr6	4447682	4444564	-	LOC_Os06g08860	1.28555	7.30554e-20	0.329895	C2 root cap
chr2	27356409	27352547	-	LOC_Os02g45280	1.00302	7.4967e-20	0.385527	C2 root cap
chr10	21504854	21507130	+	LOC_Os10g39710	1.39167	8.48656e-20	0.500204	C2 root cap
chr10	16839649	16838751	-	LOC_Os10g31640	1.07564	9.87117e-20	0.520826	C2 root cap
chr6	30809955	30817438	+	LOC_Os06g51180	1.73022	9.87117e-20	0.339156	C2 root cap
chr1	23274917	23282059	+	LOC_Os01g40870	1.16611	9.90611e-20	0.315723	C2 root cap
chr8	23024291	23027349	+	LOC_Os08g37390	1.26297	1.01377e-19	0.510424	C2 root cap
chr2	6276948	6278079	+	LOC_Os02g12080	2.41254	1.11574e-19	0.314026	C2 root cap
chr2	15574984	15574350	-	LOC_Os02g26794	1.20584	1.17408e-19	0.606079	C2 root cap
chr1	15264275	15261458	-	LOC_Os01g27240	1.62177	1.27338e-19	0.39881	C2 root cap
chr1	42934081	42932988	-	LOC_Os01g73710	2.8574	1.40539e-19	0.388519	C2 root cap
chr3	32830485	32827357	-	LOC_Os03g56590	1.51263	1.48796e-19	0.268285	C2 root cap
chr9	19327345	19325697	-	LOC_Os09g32520	1.00018	1.6222e-19	0.368109	C2 root cap
chr3	4771624	4774114	+	LOC_Os03g09130	1.39713	1.67592e-19	0.306644	C2 root cap
chr1	41367794	41366354	-	LOC_Os01g71070	1.02042	1.99057e-19	0.511608	C2 root cap
chr3	7835857	7838646	+	LOC_Os03g14300	1.38655	2.39302e-19	0.366602	C2 root cap
chr6	24367207	24365298	-	LOC_Os06g40870	1.97672	2.58508e-19	0.311273	C2 root cap
chr9	6610424	6610927	+	LOC_Os09g11970	1.54805	2.61259e-19	0.397216	C2 root cap
chr11	19869397	19865682	-	LOC_Os11g34370	1.28339	3.20788e-19	0.310087	C2 root cap
chr1	35809109	35807426	-	LOC_Os01g61550	2.19712	3.64082e-19	0.401865	C2 root cap
chr8	26843970	26843641	-	LOC_Os08g43420	1.43826	4.12888e-19	0.339632	C2 root cap
chr5	15606131	15604559	-	LOC_Os05g26850	1.26465	4.33587e-19	0.305768	C2 root cap
chr3	12425877	12431300	+	LOC_Os03g21680	1.23666	4.47131e-19	0.299669	C2 root cap
chr3	15559300	15560718	+	LOC_Os03g26620	1.80761	4.57571e-19	0.368065	C2 root cap
chr5	18711437	18716133	+	LOC_Os05g32060	1.08195	4.67377e-19	0.26823	C2 root cap
chr5	23062579	23064123	+	LOC_Os05g39260	1.41109	4.67536e-19	0.434695	C2 root cap
chr1	4705818	4709084	+	LOC_Os01g09252	1.36489	4.93519e-19	0.201152	C2 root cap
chr8	279324	275906	-	LOC_Os08g01410	1.45011	6.01007e-19	0.403656	C2 root cap
chr7	257783	259100	+	LOC_Os07g01400	1.03002	6.29114e-19	0.48763	C2 root cap
chr3	30578835	30579598	+	LOC_Os03g52390	1.6651	8.05083e-19	0.503178	C2 root cap
chr3	6785172	6792169	+	LOC_Os03g12660	1.09233	8.5188e-19	0.313566	C2 root cap
chr3	5745097	5745920	+	LOC_Os03g11080	1.45068	9.06781e-19	0.37925	C2 root cap
chr7	23650625	23647051	-	LOC_Os07g39840	1.36854	9.4653e-19	0.321796	C2 root cap
chr12	25444361	25445199	+	LOC_Os12g41110	1.03777	9.92182e-19	0.571287	C2 root cap
chr12	708893	707646	-	LOC_Os12g02160	1.29264	1.02597e-18	0.554903	C2 root cap
chr3	10502168	10502704	+	LOC_Os03g18660	1.3506	1.35462e-18	0.508636	C2 root cap
chr12	13919533	13920571	+	LOC_Os12g24310	1.55306	1.79908e-18	0.324636	C2 root cap
chr4	26778168	26783055	+	LOC_Os04g45160	1.51524	1.85639e-18	0.236424	C2 root cap
chr1	39060564	39062512	+	LOC_Os01g66890	1.13602	1.89438e-18	0.467263	C2 root cap
chr7	23117190	23118831	+	LOC_Os07g38950	1.94665	1.94096e-18	0.409176	C2 root cap
chr3	9793385	9800869	+	LOC_Os03g17540	1.05697	2.02504e-18	0.298364	C2 root cap
chr5	27565033	27559999	-	LOC_Os05g47930	1.01414	2.12945e-18	0.351384	C2 root cap
chr6	14778983	14782554	+	LOC_Os06g25250	1.86366	2.22233e-18	0.270531	C2 root cap
chr9	16228495	16232044	+	LOC_Os09g26870	1.02508	2.28416e-18	0.411485	C2 root cap
chr2	15576618	15580050	+	LOC_Os02g26800	1.16181	2.81531e-18	0.379137	C2 root cap
chr11	25325792	25324386	-	LOC_Os11g42480	1.43036	2.97224e-18	0.279729	C2 root cap
chr12	6419209	6422268	+	LOC_Os12g11720	1.27068	3.00001e-18	0.114457	C2 root cap
chr2	4102020	4106745	+	LOC_Os02g07830	1.47355	3.12224e-18	0.259628	C2 root cap
chr6	26587286	26585727	-	LOC_Os06g44100	1.15362	3.23295e-18	0.277503	C2 root cap
chr5	26420789	26422042	+	LOC_Os05g45470	1.12515	3.67706e-18	0.46323	C2 root cap
chr5	10428781	10432128	+	LOC_Os05g18090	1.95481	3.82597e-18	0.29723	C2 root cap
chr12	15479935	15478404	-	LOC_Os12g26410	1.40737	3.98786e-18	0.298228	C2 root cap
chr3	11729195	11731248	+	LOC_Os03g20640	1.31803	4.34692e-18	0.361287	C2 root cap
chr8	11022647	11022138	-	LOC_Os08g19150	2.25649	4.60537e-18	0.355166	C2 root cap
chr10	16788769	16787963	-	LOC_Os10g31560	1.30267	4.62243e-18	0.362978	C2 root cap
chr3	30335503	30337962	+	LOC_Os03g51990	1.38538	4.75877e-18	0.410539	C2 root cap
chr6	29024667	29023312	-	LOC_Os06g48010	1.04893	5.07281e-18	0.416309	C2 root cap
chr4	17893088	17892285	-	LOC_Os04g30110	1.89374	5.23149e-18	0.467992	C2 root cap
chr1	21715694	21714997	-	LOC_Os01g38390	1.07884	5.4287e-18	0.464816	C2 root cap
chr1	11464152	11459529	-	LOC_Os01g20120	1.36159	5.51244e-18	0.271151	C2 root cap
chr7	3700489	3699572	-	LOC_Os07g07590	1.83825	5.72195e-18	0.161659	C2 root cap
chr4	25684559	25679217	-	LOC_Os04g43270	1.14565	7.74299e-18	0.262891	C2 root cap
chr11	13835960	13832062	-	LOC_Os11g24780	1.66788	7.86595e-18	0.288249	C2 root cap
chr12	4872568	4870962	-	LOC_Os12g09220	1.29546	8.65466e-18	0.228618	C2 root cap
chr1	34277134	34278660	+	LOC_Os01g58960	1.1018	9.20686e-18	0.426161	C2 root cap
chr7	24219151	24215371	-	LOC_Os07g40810	1.48906	1.12183e-17	0.231081	C2 root cap
chr2	11084172	11080797	-	LOC_Os02g18940	1.36486	1.14537e-17	0.308491	C2 root cap
chr9	15344855	15347330	+	LOC_Os09g25760	1.74483	1.28143e-17	0.477649	C2 root cap
chr12	2574454	2572697	-	LOC_Os12g05510	1.30928	1.3661e-17	0.327374	C2 root cap
chr4	33751544	33747919	-	LOC_Os04g56450	1.17275	1.70671e-17	0.296723	C2 root cap
chr4	16640956	16640110	-	LOC_Os04g28250	1.40406	1.84619e-17	0.328154	C2 root cap
chr8	11023894	11025909	+	LOC_Os08g19160	1.94279	1.86612e-17	0.328196	C2 root cap
chr7	20534790	20532145	-	LOC_Os07g34650	1.08012	1.88354e-17	0.361752	C2 root cap
chr11	25635798	25634607	-	LOC_Os11g42960	1.56347	2.04671e-17	0.424693	C2 root cap
chr3	8394129	8389226	-	LOC_Os03g15250	1.56549	2.09756e-17	0.251561	C2 root cap
chr2	3094899	3092743	-	LOC_Os02g06190	1.83495	2.20255e-17	0.325644	C2 root cap
chr2	11108440	11112423	+	LOC_Os02g18990	2.34156	2.42686e-17	0.282206	C2 root cap
chr7	16122524	16119826	-	LOC_Os07g27980	1.57732	2.47643e-17	0.307519	C2 root cap
chr12	17888541	17891538	+	LOC_Os12g29830	1.84162	2.56356e-17	0.219014	C2 root cap
chr6	13689822	13685325	-	LOC_Os06g23430	1.30652	2.6105e-17	0.276543	C2 root cap
chr12	2704348	2705733	+	LOC_Os12g05760	2.12889	2.91277e-17	0.273675	C2 root cap
chr8	2850521	2850147	-	LOC_Os08g05370	2.09451	2.95083e-17	0.327497	C2 root cap
chr5	4662718	4667532	+	LOC_Os05g08530	1.36871	3.05667e-17	0.286034	C2 root cap
chr5	421586	430054	+	LOC_Os05g01690	1.36675	3.07264e-17	0.325604	C2 root cap
chr12	12906673	12906972	+	LOC_Os12g22790	1.19343	3.1273e-17	0.253311	C2 root cap
chr8	18825435	18824605	-	LOC_Os08g31450	3.082	3.24205e-17	0.238806	C2 root cap
chr4	22466503	22461550	-	LOC_Os04g37660	1.45305	3.737e-17	0.382083	C2 root cap
chr2	6274677	6275779	+	LOC_Os02g12070	1.86547	3.82341e-17	0.314891	C2 root cap
chr9	10595060	10593990	-	LOC_Os09g17530	1.08321	4.28777e-17	0.381582	C2 root cap
chr4	34248586	34245952	-	LOC_Os04g57370	1.07227	4.6609e-17	0.272412	C2 root cap
chr1	40146361	40144675	-	LOC_Os01g68740	1.48405	4.93917e-17	0.346378	C2 root cap
chr11	12854947	12852332	-	LOC_Os11g22960	1.04762	5.37786e-17	0.364962	C2 root cap
chr10	2683546	2684608	+	LOC_Os10g05420	2.11082	5.53341e-17	0.230418	C2 root cap
chr10	20839420	20840605	+	LOC_Os10g38501	1.08975	5.57915e-17	0.446406	C2 root cap
chr8	9340212	9338286	-	LOC_Os08g16060	1.8061	5.82091e-17	0.31217	C2 root cap
chr1	2006862	2010175	+	LOC_Os01g04480	1.51672	6.09802e-17	0.255545	C2 root cap
chr1	25067361	25065317	-	LOC_Os01g43490	1.48023	6.10342e-17	0.28856	C2 root cap
chr11	23228157	23235493	+	LOC_Os11g39450	1.67651	6.43362e-17	0.142846	C2 root cap
chr2	18855055	18853006	-	LOC_Os02g32140	1.55661	8.03663e-17	0.380941	C2 root cap
chr6	25697490	25698467	+	LOC_Os06g42740	1.15694	1.02955e-16	0.538792	C2 root cap
chr6	25708162	25704829	-	LOC_Os06g42770	1.89798	1.04816e-16	0.222224	C2 root cap
chr11	10861053	10860099	-	LOC_Os11g19050	1.95992	1.0564e-16	0.277408	C2 root cap
chr6	12112426	12102234	-	LOC_Os06g20920	1.05513	1.15084e-16	0.211495	C2 root cap
chr11	16141813	16141322	-	LOC_Os11g28510	1.29053	1.16122e-16	0.169808	C2 root cap
chr5	418926	416675	-	LOC_Os05g01675	1.60267	1.17804e-16	0.289693	C2 root cap
chr11	13826175	13823813	-	LOC_Os11g24770	1.97397	1.26126e-16	0.109857	C2 root cap
chr12	9044983	9048178	+	LOC_Os12g15734	2.67357	1.28073e-16	0.362909	C2 root cap
chr5	23999274	23999764	+	LOC_Os05g40840	1.94353	1.54493e-16	0.276123	C2 root cap
chr8	19902271	19909392	+	LOC_Os08g33050	1.37989	1.5612e-16	0.176057	C2 root cap
chr11	16011965	16012770	+	LOC_Os11g28320	1.54047	1.6808e-16	0.284113	C2 root cap
chr11	1741881	1748849	+	LOC_Os11g04390	1.44398	1.91121e-16	0.237572	C2 root cap
chr1	37615290	37616373	+	LOC_Os01g64440	1.13458	2.16428e-16	0.376683	C2 root cap
chr12	2710654	2711853	+	LOC_Os12g05770	1.65953	2.16868e-16	0.440014	C2 root cap
chr2	11115840	11117261	+	LOC_Os02g19000	2.48827	2.21212e-16	0.221974	C2 root cap
chr4	18325360	18323597	-	LOC_Os04g30770	1.13837	2.38394e-16	0.366485	C2 root cap
chr8	2396484	2399633	+	LOC_Os08g04770	1.59603	2.93911e-16	0.244034	C2 root cap
chr1	3519987	3524787	+	LOC_Os01g07400	1.25475	3.26676e-16	0.236376	C2 root cap
chr8	20583050	20588327	+	LOC_Os08g33900	2.01802	3.30809e-16	0.202452	C2 root cap
chr12	12907976	12909630	+	LOC_Os12g22800	1.4198	3.32658e-16	0.454038	C2 root cap
chr3	3900156	3899773	-	LOC_Os03g07650	1.37912	3.55849e-16	0.572456	C2 root cap
chr11	16135947	16133746	-	LOC_Os11g28500	2.17558	3.99607e-16	0.144253	C2 root cap
chr9	11775635	11781568	+	LOC_Os09g19880	1.78124	3.99607e-16	0.231717	C2 root cap
chr1	802752	805196	+	LOC_Os01g02440	1.14462	4.28581e-16	0.292873	C2 root cap
chr5	875418	871117	-	LOC_Os05g02500	1.12927	4.3854e-16	0.297921	C2 root cap
chr7	14520622	14521853	+	LOC_Os07g25690	1.25444	4.52887e-16	0.394214	C2 root cap
chr12	23788498	23784816	-	LOC_Os12g38750	2.04311	4.60245e-16	0.145951	C2 root cap
chr6	7031936	7030537	-	LOC_Os06g12840	1.13545	5.3877e-16	0.255493	C2 root cap
chr5	24001940	24002814	+	LOC_Os05g40850	1.82444	5.95285e-16	0.233244	C2 root cap
chr12	1004927	1001948	-	LOC_Os12g02720	1.18431	6.22285e-16	0.234133	C2 root cap
chr7	23113597	23116343	+	LOC_Os07g38940	2.09598	6.36497e-16	0.239715	C2 root cap
chr7	1678193	1675725	-	LOC_Os07g04060	1.53189	7.02441e-16	0.237762	C2 root cap
chr3	7933845	7935928	+	LOC_Os03g14530	1.30521	7.0719e-16	0.242903	C2 root cap
chr2	18269284	18270148	+	LOC_Os02g30870	1.20085	7.75549e-16	0.268135	C2 root cap
chr9	17834901	17837502	+	LOC_Os09g29480	1.07869	8.41968e-16	0.408309	C2 root cap
chr4	30198482	30194768	-	LOC_Os04g50890	1.05063	8.4426e-16	0.324705	C2 root cap
chr7	28209964	28208371	-	LOC_Os07g47550	1.53219	9.94297e-16	0.353257	C2 root cap
chr9	19432818	19431703	-	LOC_Os09g32730	1.0823	1.04729e-15	0.466485	C2 root cap
chr7	23045007	23042607	-	LOC_Os07g38800	1.84887	1.04815e-15	0.25002	C2 root cap
chr6	4460314	4463272	+	LOC_Os06g08880	1.02706	1.1475e-15	0.2466	C2 root cap
chr1	13286854	13295493	+	LOC_Os01g23580	1.82999	1.25045e-15	0.262184	C2 root cap
chr12	17965560	17967750	+	LOC_Os12g29950	1.32696	1.26412e-15	0.378594	C2 root cap
chr1	20786042	20789087	+	LOC_Os01g36970	1.02422	1.30771e-15	0.328794	C2 root cap
chr2	6278816	6280205	+	LOC_Os02g12090	2.23975	1.32283e-15	0.277168	C2 root cap
chr12	5438758	5433721	-	LOC_Os12g10180	1.18872	1.38367e-15	0.227497	C2 root cap
chr5	419855	421106	+	LOC_Os05g01680	1.52152	1.60974e-15	0.385057	C2 root cap
chr8	20583039	20582325	-	LOC_Os08g33890	1.70672	1.63595e-15	0.226349	C2 root cap
chr6	22925569	22927386	+	LOC_Os06g38640	1.26022	1.64873e-15	0.241378	C2 root cap
chr5	19807821	19810953	+	LOC_Os05g33620	1.39035	1.68376e-15	0.245069	C2 root cap
chr1	42907622	42908981	+	LOC_Os01g73662	1.30671	2.10283e-15	0.410838	C2 root cap
chr4	24837071	24837918	+	LOC_Os04g41800	1.1717	2.86276e-15	0.480471	C2 root cap
chr5	2902784	2899541	-	LOC_Os05g05790	1.11012	3.44631e-15	0.354592	C2 root cap
chr6	30026867	30027256	+	LOC_Os06g49620	1.57492	4.12651e-15	0.197527	C2 root cap
chr12	19899624	19895589	-	LOC_Os12g32814	2.28623	4.1808e-15	0.233788	C2 root cap
chr4	21816047	21820122	+	LOC_Os04g35830	1.17708	4.33767e-15	0.430034	C2 root cap
chr12	10756011	10756610	+	LOC_Os12g18450	1.77584	4.50719e-15	0.294612	C2 root cap
chr6	18065413	18064520	-	LOC_Os06g31090	1.38585	4.84352e-15	0.301766	C2 root cap
chr1	36606257	36607994	+	LOC_Os01g62840	1.03113	5.31684e-15	0.413125	C2 root cap
chr2	32469146	32469849	+	LOC_Os02g53310	1.16745	5.41778e-15	0.410343	C2 root cap
chr10	22352752	22349608	-	LOC_Os10g41100	1.14838	5.68549e-15	0.32523	C2 root cap
chr12	25753464	25757684	+	LOC_Os12g41650	1.21567	5.75436e-15	0.297341	C2 root cap
chr11	18228851	18226841	-	LOC_Os11g31630	1.33993	6.19992e-15	0.226946	C2 root cap
chr4	25264252	25267565	+	LOC_Os04g42580	1.25851	6.43449e-15	0.262267	C2 root cap
chr11	19875480	19873601	-	LOC_Os11g34390	1.00159	6.50295e-15	0.369772	C2 root cap
chr7	16242151	16245624	+	LOC_Os07g28170	1.52877	6.78347e-15	0.217547	C2 root cap
chr2	28926728	28921827	-	LOC_Os02g47600	1.1298	6.88801e-15	0.29218	C2 root cap
chr6	28937390	28939992	+	LOC_Os06g47820	1.42886	7.45617e-15	0.335224	C2 root cap
chr4	7205092	7204778	-	LOC_Os04g12850	1.24491	7.55949e-15	0.28914	C2 root cap
chr1	4086599	4083792	-	LOC_Os01g08310	1.36507	7.61218e-15	0.291574	C2 root cap
chr2	33178414	33177491	-	LOC_Os02g54420	2.08266	7.741e-15	0.43217	C2 root cap
chr1	29644213	29645918	+	LOC_Os01g51260	1.0271	7.74595e-15	0.225323	C2 root cap
chr1	14536133	14535930	-	LOC_Os01g25550	1.39637	8.06652e-15	0.262836	C2 root cap
chr9	13746594	13748260	+	LOC_Os09g23340	1.21509	8.5074e-15	0.365972	C2 root cap
chr9	15817924	15818397	+	LOC_Os09g26340	1.39508	8.96416e-15	0.502558	C2 root cap
chr6	19991678	19992466	+	LOC_Os06g34360	2.01067	9.10237e-15	0.309758	C2 root cap
chr11	5489668	5484458	-	LOC_Os11g10250	1.15035	9.11459e-15	0.200804	C2 root cap
chr1	5702142	5702992	+	LOC_Os01g10640	1.29699	9.8951e-15	0.387547	C2 root cap
chr10	1795823	1793637	-	LOC_Os10g03930	1.44142	1.03378e-14	0.274111	C2 root cap
chr6	4093820	4101498	+	LOC_Os06g08400	1.02083	1.09616e-14	0.208331	C2 root cap
chr6	11886715	11889745	+	LOC_Os06g20610	1.23335	1.09826e-14	0.245915	C2 root cap
chr1	5956166	5951195	-	LOC_Os01g11120	1.02433	1.19538e-14	0.244869	C2 root cap
chr4	25787498	25782570	-	LOC_Os04g43430	1.62303	1.20708e-14	0.198596	C2 root cap
chr9	15816931	15815993	-	LOC_Os09g26330	1.34018	1.21961e-14	0.447188	C2 root cap
chr1	22908397	22909179	+	LOC_Os01g40290	1.59721	1.35647e-14	0.428004	C2 root cap
chr12	23822275	23824698	+	LOC_Os12g38800	2.24961	1.38598e-14	0.307614	C2 root cap
chr12	26399552	26405671	+	LOC_Os12g42520	1.13843	1.46513e-14	0.235012	C2 root cap
chr2	35328065	35331501	+	LOC_Os02g57990	1.23724	1.51494e-14	0.238499	C2 root cap
chr3	30575640	30576400	+	LOC_Os03g52370	1.1598	1.77301e-14	0.544947	C2 root cap
chr1	29624970	29622660	-	LOC_Os01g51230	1.0989	1.78831e-14	0.353489	C2 root cap
chr10	12336743	12339180	+	LOC_Os10g23250	1.474	1.8325e-14	0.225238	C2 root cap
chr11	22156946	22164702	+	LOC_Os11g37860	1.16863	2.00206e-14	0.184509	C2 root cap
chr7	364126	363668	-	LOC_Os07g01570	1.11586	2.08282e-14	0.409032	C2 root cap
chr3	12921295	12917149	-	LOC_Os03g22450	1.07696	2.11609e-14	0.263677	C2 root cap
chr2	35333867	35334970	+	LOC_Os02g58000	1.00648	2.17649e-14	0.372279	C2 root cap
chr2	9568223	9568447	+	LOC_Os02g16740	2.36666	2.17723e-14	0.412218	C2 root cap
chr6	27461576	27465039	+	LOC_Os06g45430	1.07486	2.22562e-14	0.298067	C2 root cap
chr2	30292223	30290757	-	LOC_Os02g49830	1.20301	2.40457e-14	0.392731	C2 root cap
chr3	2482631	2483175	+	LOC_Os03g05080	1.28496	2.42072e-14	0.373893	C2 root cap
chr10	2771494	2770187	-	LOC_Os10g05560	2.15126	2.42359e-14	0.266374	C2 root cap
chr1	8166568	8164991	-	LOC_Os01g14530	1.04744	2.51089e-14	0.472224	C2 root cap
chr8	19897101	19896766	-	LOC_Os08g33045	1.82964	2.53788e-14	0.252776	C2 root cap
chr7	1167606	1170361	+	LOC_Os07g03060	1.50613	2.64198e-14	0.321798	C2 root cap
chr9	6075937	6075463	-	LOC_Os09g11210	1.60557	2.75871e-14	0.375798	C2 root cap
chr4	24823141	24824560	+	LOC_Os04g41759	1.28305	2.89807e-14	0.349776	C2 root cap
chr1	28530663	28529333	-	LOC_Os01g49320	1.25423	2.90381e-14	0.361774	C2 root cap
chr6	26931143	26935034	+	LOC_Os06g44610	1.06309	3.02656e-14	0.206723	C2 root cap
chr2	19838501	19838980	+	LOC_Os02g33570	1.31318	3.61934e-14	0.328626	C2 root cap
chr3	32831945	32832577	+	LOC_Os03g56600	1.03149	3.7254e-14	0.401564	C2 root cap
chr7	8093486	8094093	+	LOC_Os07g14330	1.07771	3.76387e-14	0.449364	C2 root cap
chr3	34883940	34881151	-	LOC_Os03g60300	1.40693	4.24759e-14	0.318026	C2 root cap
chr5	22969943	22970667	+	LOC_Os05g39100	1.11209	4.24759e-14	0.405644	C2 root cap
chr9	15495143	15489035	-	LOC_Os09g25960	1.65517	4.26387e-14	0.270693	C2 root cap
chr7	27694520	27697051	+	LOC_Os07g46720	1.4786	4.50144e-14	0.211067	C2 root cap
chr7	16232259	16231792	-	LOC_Os07g28150	1.97078	4.51817e-14	0.209117	C2 root cap
chr6	13677011	13679801	+	LOC_Os06g23410	1.52502	4.67115e-14	0.0980304	C2 root cap
chr6	2590030	2592855	+	LOC_Os06g05700	1.19374	4.71562e-14	0.286436	C2 root cap
chr4	22246546	22244867	-	LOC_Os04g36710	1.44655	4.74216e-14	0.328434	C2 root cap
chr10	17111025	17109505	-	LOC_Os10g32080	1.3345	5.07226e-14	0.22499	C2 root cap
chr6	25877780	25877487	-	LOC_Os06g43070	1.38624	5.28379e-14	0.446386	C2 root cap
chr6	13567107	13565057	-	LOC_Os06g23220	1.63907	5.81427e-14	0.202455	C2 root cap
chr10	20444461	20442858	-	LOC_Os10g37670	1.11512	6.19397e-14	0.330008	C2 root cap
chr6	30819872	30825490	+	LOC_Os06g51200	1.52136	6.7934e-14	0.290036	C2 root cap
chr4	20472765	20473736	+	LOC_Os04g33860	1.0171	6.79888e-14	0.413032	C2 root cap
chr4	29416364	29423048	+	LOC_Os04g49194	1.30178	6.81784e-14	0.202257	C2 root cap
chr11	17060406	17064351	+	LOC_Os11g29870	1.72455	7.02545e-14	0.340071	C2 root cap
chr4	27913263	27919155	+	LOC_Os04g46940	1.24672	7.03789e-14	0.308402	C2 root cap
chr7	14842991	14844619	+	LOC_Os07g26180	2.14528	7.73138e-14	0.213665	C2 root cap
chr12	10817581	10818748	+	LOC_Os12g18560	1.4897	8.09444e-14	0.360464	C2 root cap
chr6	27772853	27776303	+	LOC_Os06g45890	1.30798	8.5903e-14	0.117321	C2 root cap
chr5	21974853	21977141	+	LOC_Os05g37480	2.78736	9.17704e-14	0.202477	C2 root cap
chr2	6221529	6217138	-	LOC_Os02g11980	1.38928	9.40785e-14	0.263836	C2 root cap
chr8	4063160	4063693	+	LOC_Os08g07180	1.17351	1.04719e-13	0.482766	C2 root cap
chr9	13902126	13899850	-	LOC_Os09g23570	1.6093	1.09003e-13	0.293319	C2 root cap
chr1	41751912	41752854	+	LOC_Os01g71640	1.01066	1.11273e-13	0.370402	C2 root cap
chr11	2250924	2253921	+	LOC_Os11g05260	1.4816	1.17492e-13	0.233731	C2 root cap
chr10	21719944	21715573	-	LOC_Os10g40020	1.7699	1.21032e-13	0.271356	C2 root cap
chr1	2000201	1990748	-	LOC_Os01g04450	1.17843	1.23185e-13	0.187257	C2 root cap
chr1	42942517	42942009	-	LOC_Os01g73740	1.35263	1.38012e-13	0.34196	C2 root cap
chr4	25792432	25788348	-	LOC_Os04g43440	1.32732	1.40189e-13	0.312024	C2 root cap
chr3	33326503	33326661	+	LOC_Os03g57410	1.42544	1.44996e-13	0.471323	C2 root cap
chr4	27843369	27842862	-	LOC_Os04g46850	1.39573	1.49707e-13	0.383289	C2 root cap
chr1	40665942	40662225	-	LOC_Os01g69940	1.17051	1.51932e-13	0.325711	C2 root cap
chr6	3948261	3947397	-	LOC_Os06g08130	1.43938	1.65325e-13	0.342143	C2 root cap
chr5	5809284	5811614	+	LOC_Os05g10640	1.04553	1.7814e-13	0.2252	C2 root cap
chr2	30072284	30072967	+	LOC_Os02g49470	1.10141	1.81417e-13	0.493477	C2 root cap
chr8	8687026	8678550	-	LOC_Os08g15090	1.33475	1.85368e-13	0.163982	C2 root cap
chr4	27729168	27731055	+	LOC_Os04g46630	1.43675	1.90273e-13	0.2642	C2 root cap
chr1	5710529	5710203	-	LOC_Os01g10660	1.40518	2.01929e-13	0.361204	C2 root cap
chr4	381916	380908	-	LOC_Os04g01550	1.12511	2.0941e-13	0.331174	C2 root cap
chr2	34979818	34982398	+	LOC_Os02g57380	1.00772	2.25742e-13	0.294295	C2 root cap
chr11	20870782	20872144	+	LOC_Os11g35980	1.59041	2.38031e-13	0.180164	C2 root cap
chr2	133232	135269	+	LOC_Os02g01220	1.31624	2.56331e-13	0.214527	C2 root cap
chr10	1450920	1452188	+	LOC_Os10g03390	1.40723	2.57114e-13	0.288665	C2 root cap
chr8	4060333	4069295	+	LOC_Os08g07200	1.00309	2.68343e-13	0.225487	C2 root cap
chr1	27906152	27913765	+	LOC_Os01g48390	1.15264	2.81206e-13	0.252162	C2 root cap
chr7	13032021	13026117	-	LOC_Os07g23410	1.05383	2.81273e-13	0.253471	C2 root cap
chr2	21454859	21449803	-	LOC_Os02g35970	1.29617	2.83314e-13	0.193273	C2 root cap
chr2	13037290	13036250	-	LOC_Os02g21900	1.00674	2.9904e-13	0.167095	C2 root cap
chr7	16233555	16237195	+	LOC_Os07g28160	2.19326	3.19672e-13	0.15977	C2 root cap
chr12	14055215	14054156	-	LOC_Os12g24530	1.16079	3.33063e-13	0.460695	C2 root cap
chr7	23662958	23661851	-	LOC_Os07g39860	1.22853	3.82455e-13	0.321121	C2 root cap
chr1	42930011	42928687	-	LOC_Os01g73700	2.1664	4.01614e-13	0.285014	C2 root cap
chr1	41044439	41042897	-	LOC_Os01g70480	1.03492	4.32215e-13	0.456842	C2 root cap
chr10	20445477	20447477	+	LOC_Os10g37680	1.1078	4.45567e-13	0.322703	C2 root cap
chr3	459218	466370	+	LOC_Os03g01720	1.51876	4.50151e-13	0.23181	C2 root cap
chr10	17111592	17112170	+	LOC_Os10g32090	1.27123	4.641e-13	0.281517	C2 root cap
chr12	23802177	23799002	-	LOC_Os12g38770	1.54278	4.73509e-13	0.203846	C2 root cap
chr5	23356270	23353293	-	LOC_Os05g39720	1.05139	5.03548e-13	0.401778	C2 root cap
chr1	25057724	25058311	+	LOC_Os01g43470	1.02318	5.23555e-13	0.536721	C2 root cap
chr11	5211580	5211227	-	LOC_Os11g09880	1.53877	5.2821e-13	0.17839	C2 root cap
chr4	34925970	34929190	+	LOC_Os04g58580	1.44185	5.9249e-13	0.219036	C2 root cap
chr2	33622670	33623810	+	LOC_Os02g55160	1.8304	5.94937e-13	0.134909	C2 root cap
chr6	23142880	23143302	+	LOC_Os06g39000	1.04573	6.07217e-13	0.597638	C2 root cap
chr2	20718376	20717339	-	LOC_Os02g34770	1.55946	6.18927e-13	0.211228	C2 root cap
chr1	5712219	5711908	-	LOC_Os01g10670	1.30195	6.46431e-13	0.33738	C2 root cap
chr4	24820887	24822291	+	LOC_Os04g41740	1.0203	7.26839e-13	0.381687	C2 root cap
chr12	4021315	4024469	+	LOC_Os12g07840	2.18943	7.35647e-13	0.283483	C2 root cap
chr11	27852148	27851642	-	LOC_Os11g46820	1.02319	7.45072e-13	0.0936262	C2 root cap
chr11	21398875	21408274	+	LOC_Os11g36719	1.83938	7.45861e-13	0.127141	C2 root cap
chr1	801404	799158	-	LOC_Os01g02430	1.02362	7.74149e-13	0.297711	C2 root cap
chr4	26592904	26592146	-	LOC_Os04g44760	1.14638	7.79339e-13	0.410242	C2 root cap
chr6	14380039	14380308	+	LOC_Os06g24520	1.22938	8.15048e-13	0.337746	C2 root cap
chr10	16795040	16795761	+	LOC_Os10g31690	1.22421	8.69727e-13	0.374283	C2 root cap
chr11	1739463	1740856	+	LOC_Os11g04380	1.21975	9.60289e-13	0.389691	C2 root cap
chr3	14542594	14538621	-	LOC_Os03g24910	1.08763	9.77389e-13	0.232873	C2 root cap
chr12	5360365	5358615	-	LOC_Os12g10010	1.45828	9.90441e-13	0.179038	C2 root cap
chr3	9141767	9139104	-	LOC_Os03g16490	1.64406	1.02108e-12	0.258111	C2 root cap
chr1	30599226	30597283	-	LOC_Os01g52900	1.25979	1.07861e-12	0.333064	C2 root cap
chr5	28109079	28110897	+	LOC_Os05g48850	1.26375	1.12432e-12	0.180162	C2 root cap
chr4	20244040	20246073	+	LOC_Os04g33520	1.68435	1.20918e-12	0.293723	C2 root cap
chr3	22833412	22832578	-	LOC_Os03g40210	1.20921	1.2615e-12	0.394582	C2 root cap
chr2	33628553	33634898	+	LOC_Os02g55180	1.00928	1.27986e-12	0.26644	C2 root cap
chr6	4625633	4626553	+	LOC_Os06g09190	1.74368	1.42099e-12	0.31938	C2 root cap
chr6	217969	218872	+	LOC_Os06g01340	1.03775	1.7707e-12	0.403157	C2 root cap
chr12	672503	674964	+	LOC_Os12g02080	1.39098	1.86478e-12	0.317655	C2 root cap
chr9	17304501	17305828	+	LOC_Os09g28600	1.51321	1.88451e-12	0.182121	C2 root cap
chr8	23310569	23303124	-	LOC_Os08g37780	1.54059	1.89716e-12	0.145986	C2 root cap
chr5	5975057	5973223	-	LOC_Os05g10790	2.04184	1.9087e-12	0.193669	C2 root cap
chr5	17231416	17233268	+	LOC_Os05g29750	1.24838	2.03443e-12	0.291164	C2 root cap
chr8	21148817	21147976	-	LOC_Os08g34660	1.46848	2.09826e-12	0.193685	C2 root cap
chr1	28840952	28842634	+	LOC_Os01g49910	1.03181	2.12417e-12	0.2772	C2 root cap
chr10	21509297	21510295	+	LOC_Os10g39730	1.17779	2.15562e-12	0.381182	C2 root cap
chr2	35049365	35048485	-	LOC_Os02g57490	1.05037	2.26894e-12	0.412194	C2 root cap
chr7	20926485	20923736	-	LOC_Os07g35380	1.17686	2.51414e-12	0.248364	C2 root cap
chr4	27688731	27691980	+	LOC_Os04g46560	2.02973	2.53032e-12	0.134717	C2 root cap
chr11	2888432	2890064	+	LOC_Os11g06210	2.33762	2.60111e-12	0.280174	C2 root cap
chr4	12735984	12736556	+	LOC_Os04g22220	1.66477	2.77019e-12	0.276618	C2 root cap
chr11	19312620	19308556	-	LOC_Os11g33090	1.39694	2.7827e-12	0.176729	C2 root cap
chr3	27093885	27094486	+	LOC_Os03g47034	1.12904	2.8104e-12	0.42472	C2 root cap
chr8	8203377	8204319	+	LOC_Os08g14430	1.06383	2.97181e-12	0.323004	C2 root cap
chr4	16891857	16898366	+	LOC_Os04g28620	1.60411	3.09861e-12	0.142727	C2 root cap
chr2	7038477	7036856	-	LOC_Os02g13190	1.0506	3.24827e-12	0.29325	C2 root cap
chr12	6825564	6822565	-	LOC_Os12g12300	1.07602	3.27055e-12	0.24238	C2 root cap
chr5	13336847	13334761	-	LOC_Os05g23350	1.20707	3.27725e-12	0.152216	C2 root cap
chr5	5038635	5034574	-	LOC_Os05g09050	1.14482	3.58874e-12	0.142814	C2 root cap
chr9	18126683	18122964	-	LOC_Os09g29940	1.03616	3.64582e-12	0.339707	C2 root cap
chr2	450636	447798	-	LOC_Os02g01820	1.47392	3.69413e-12	0.229271	C2 root cap
chr6	19852103	19852377	+	LOC_Os06g34110	1.0395	3.69413e-12	0.478071	C2 root cap
chr10	16921206	16922391	+	LOC_Os10g31780	1.19153	3.69563e-12	0.238695	C2 root cap
chr3	27300829	27302371	+	LOC_Os03g47420	2.09456	3.77354e-12	0.179764	C2 root cap
chr9	17638222	17636784	-	LOC_Os09g29160	1.66644	4.1151e-12	0.346826	C2 root cap
chr9	10352948	10350826	-	LOC_Os09g17130	1.64607	4.32097e-12	0.194242	C2 root cap
chr7	26158380	26161501	+	LOC_Os07g44170	1.06801	4.5549e-12	0.214348	C2 root cap
chr9	18310673	18308148	-	LOC_Os09g30230	1.70061	4.66372e-12	0.282404	C2 root cap
chr1	6713868	6711526	-	LOC_Os01g12250	1.73976	4.70345e-12	0.179115	C2 root cap
chr5	8896113	8894638	-	LOC_Os05g15690	2.31029	4.84454e-12	0.28682	C2 root cap
chr12	20100676	20096634	-	LOC_Os12g33100	1.10012	5.13905e-12	0.41024	C2 root cap
chr8	21975640	21974898	-	LOC_Os08g35840	1.21009	5.19913e-12	0.247093	C2 root cap
chr7	10847222	10849717	+	LOC_Os07g18460	1.23382	5.23087e-12	0.235162	C2 root cap
chr6	5711681	5709149	-	LOC_Os06g10920	1.12961	5.50771e-12	0.233162	C2 root cap
chr7	19227194	19226005	-	LOC_Os07g32610	1.21502	5.56115e-12	0.376315	C2 root cap
chr7	1712055	1714094	+	LOC_Os07g04130	1.13747	6.01542e-12	0.119238	C2 root cap
chr1	21558124	21557527	-	LOC_Os01g38200	1.43497	6.06772e-12	0.156109	C2 root cap
chr7	17614312	17616483	+	LOC_Os07g30160	2.57483	6.3671e-12	0.410202	C2 root cap
chr6	1733343	1735160	+	LOC_Os06g04120	1.40049	6.83904e-12	0.419964	C2 root cap
chr12	21535256	21534930	-	LOC_Os12g35420	1.06052	6.99205e-12	0.420759	C2 root cap
chr1	4334760	4333744	-	LOC_Os01g08670	1.08271	7.0102e-12	0.428806	C2 root cap
chr1	27714714	27715211	+	LOC_Os01g48100	1.42736	7.27723e-12	0.29493	C2 root cap
chr8	19302464	19303340	+	LOC_Os08g32120	1.06866	7.43827e-12	0.260448	C2 root cap
chr4	17812779	17811927	-	LOC_Os04g29970	1.09439	7.44426e-12	0.338097	C2 root cap
chr8	24054786	24058382	+	LOC_Os08g39050	1.08137	8.04199e-12	0.261287	C2 root cap
chr3	3468036	3467803	-	LOC_Os03g06820	1.3763	8.07679e-12	0.343479	C2 root cap
chr6	19845622	19848040	+	LOC_Os06g34100	1.12567	8.11649e-12	0.196541	C2 root cap
chr2	16661215	16660844	-	LOC_Os02g28430	1.49041	8.18053e-12	0.248351	C2 root cap
chr10	4066580	4063194	-	LOC_Os10g07538	1.97713	8.18834e-12	0.120622	C2 root cap
chr6	5064177	5068515	+	LOC_Os06g09930	1.13499	9.53248e-12	0.297408	C2 root cap
chr3	7944275	7944913	+	LOC_Os03g14550	1.28754	9.55255e-12	0.237667	C2 root cap
chr12	1543342	1540856	-	LOC_Os12g03690	1.13594	9.73076e-12	0.234863	C2 root cap
chr1	38314515	38313724	-	LOC_Os01g65620	1.06663	1.02342e-11	0.358396	C2 root cap
chr7	2165331	2169107	+	LOC_Os07g05010	1.26412	1.04286e-11	0.192925	C2 root cap
chr4	24411560	24411342	-	LOC_Os04g41010	2.20973	1.05425e-11	0.168768	C2 root cap
chr1	11752639	11751476	-	LOC_Os01g20950	1.51998	1.08707e-11	0.189319	C2 root cap
chr3	35832873	35833444	+	LOC_Os03g62210	1.12342	1.09704e-11	0.409503	C2 root cap
chr12	663293	664822	+	LOC_Os12g02060	2.1562	1.15904e-11	0.212709	C2 root cap
chr6	6101576	6093238	-	LOC_Os06g11500	1.15974	1.15949e-11	0.232378	C2 root cap
chr5	3781909	3789915	+	LOC_Os05g07130	1.04612	1.35875e-11	0.188091	C2 root cap
chr12	5147872	5148120	+	LOC_Os12g09650	1.667	1.40997e-11	0.172681	C2 root cap
chr6	6193385	6193128	-	LOC_Os06g11670	1.19424	1.42222e-11	0.398903	C2 root cap
chr3	32632717	32630887	-	LOC_Os03g56241	1.28179	1.4285e-11	0.379582	C2 root cap
chr3	35763468	35759448	-	LOC_Os03g62080	1.02936	1.5105e-11	0.19578	C2 root cap
chr10	19863839	19863225	-	LOC_Os10g36610	1.39573	1.55645e-11	0.326184	C2 root cap
chr4	22455710	22453836	-	LOC_Os04g37640	1.91522	1.61121e-11	0.179349	C2 root cap
chr6	6195558	6196523	+	LOC_Os06g11680	1.79223	1.69434e-11	0.29121	C2 root cap
chr6	22760977	22761642	+	LOC_Os06g38430	1.0858	1.71945e-11	0.239475	C2 root cap
chr9	6069064	6070590	+	LOC_Os09g11190	1.89016	1.78829e-11	0.190616	C2 root cap
chr10	5593522	5586870	-	LOC_Os10g10030	1.91683	1.78978e-11	0.290659	C2 root cap
chr3	3920660	3921094	+	LOC_Os03g07690	1.23775	1.80652e-11	0.142331	C2 root cap
chr9	20173174	20171082	-	LOC_Os09g34320	1.14534	1.90022e-11	0.43187	C2 root cap
[truncated: 4,210 more rows]

## Sheet: Table S3
Table S3 ACRs of each cluster for Normal and HS
Chr	Start	End	Log2FC	FDR	MeanDiff	Nearest gene	Peak type	Cell type	group
chr3	17411639	17412139	2.07061	1.52424e-20	0.301244	LOC_Os03g29760	Exonic	C1 root hair	HS
chr7	24534042	24534542	2.03781	2.39861e-20	0.310047	LOC_Os07g41360	Exonic	C1 root hair	HS
chr3	4733033	4733533	3.42006	1.77351e-17	0.241598	LOC_Os03g09090	Exonic	C1 root hair	HS
chr10	5343793	5344293	2.3114	1.65796e-16	0.259692	LOC_Os10g09620	Promoter	C1 root hair	HS
chr6	4867267	4867767	2.75211	1.17558e-15	0.241108	LOC_Os06g09550	Promoter	C1 root hair	HS
chr6	22690320	22690820	1.84165	2.71476e-15	0.255919	LOC_Os06g38320	Distal	C1 root hair	HS
chr9	15226514	15227014	3.8454	3.69223e-15	0.23581	LOC_Os09g25550	Distal	C1 root hair	HS
chr7	23318184	23318684	2.51629	1.48872e-14	0.207679	LOC_Os07g39314	Distal	C1 root hair	HS
chr3	15469531	15470031	2.54273	3.93405e-14	0.242996	LOC_Os03g26460	Exonic	C1 root hair	HS
chr8	7260055	7260555	2.22012	4.43048e-14	0.165855	LOC_Os08g12984	Exonic	C1 root hair	HS
chr4	488305	488805	1.88305	1.03076e-13	0.256321	LOC_Os04g01740	Promoter	C1 root hair	HS
chr1	1964916	1965416	3.5122	7.03391e-13	0.137728	LOC_Os01g04380	Promoter	C1 root hair	HS
chr1	5463548	5464048	1.84839	7.27245e-13	0.244925	LOC_Os01g10350	Distal	C1 root hair	HS
chr11	21945528	21946028	1.93719	8.38106e-13	0.293067	LOC_Os11g37640	Distal	C1 root hair	HS
chr6	24836978	24837478	2.55785	1.12175e-12	0.181772	LOC_Os06g41450	Exonic	C1 root hair	HS
chr2	2949414	2949914	2.57732	1.42973e-12	0.236583	LOC_Os02g05930	Promoter	C1 root hair	HS
chr4	10188141	10188641	1.31125	2.69043e-12	0.24347	LOC_Os04g18200	Distal	C1 root hair	HS
chr6	4868302	4868802	2.39608	2.35507e-11	0.17117	LOC_Os06g09560	Promoter	C1 root hair	HS
chr8	26970668	26971168	2.38903	4.09526e-11	0.157347	LOC_Os08g43630	Distal	C1 root hair	HS
chr5	1888251	1888751	2.68659	5.25246e-11	0.218946	LOC_Os05g04170	Promoter	C1 root hair	HS
chr11	13366520	13367020	1.6541	5.55013e-11	0.244317	LOC_Os11g24060	Distal	C1 root hair	HS
chr6	4866705	4867205	1.99718	6.65829e-11	0.28275	LOC_Os06g09550	Promoter	C1 root hair	HS
chr2	9031239	9031739	5.34097	9.77599e-11	0.127673	LOC_Os02g15930	Promoter	C1 root hair	HS
chr2	6985644	6986144	3.71532	1.23073e-10	0.144673	LOC_Os02g13120	Promoter	C1 root hair	HS
chr6	21922462	21922962	2.20043	2.02016e-10	0.146575	LOC_Os06g37130	Distal	C1 root hair	HS
chr11	20176523	20177023	2.06726	2.02256e-10	0.248072	LOC_Os11g34900	Distal	C1 root hair	HS
chr4	16763458	16763958	2.61585	2.02256e-10	0.201343	LOC_Os04g28420	Promoter	C1 root hair	HS
chr2	9938284	9938784	2.78077	2.70118e-10	0.199618	LOC_Os02g17304	Exonic	C1 root hair	HS
chr6	1735713	1736213	2.16417	3.12165e-10	0.169012	LOC_Os06g04120	Distal	C1 root hair	HS
chr4	19518346	19518846	1.893	3.54418e-10	0.130492	LOC_Os04g32510	Exonic	C1 root hair	HS
chr10	23067060	23067560	2.92186	4.08561e-10	0.144087	LOC_Os10g42320	Distal	C1 root hair	HS
chr4	491086	491586	3.18244	4.24033e-10	0.0990058	LOC_Os04g01740	Distal	C1 root hair	HS
chr2	15549341	15549841	1.26578	4.4263e-10	0.18489	LOC_Os02g26730	Distal	C1 root hair	HS
chr2	17011623	17012123	3.59355	4.43428e-10	0.202319	LOC_Os02g28980	Promoter	C1 root hair	HS
chr5	21288661	21289161	1.75809	6.39238e-10	0.202373	LOC_Os05g35820	Distal	C1 root hair	HS
chr7	1525500	1526000	1.69095	6.57723e-10	0.200694	LOC_Os07g03770	Exonic	C1 root hair	HS
chr4	22692558	22693058	1.36954	7.68791e-10	0.216282	LOC_Os04g38000	Exonic	C1 root hair	HS
chr3	16768458	16768958	1.17707	8.38073e-10	0.280995	LOC_Os03g28430	Distal	C1 root hair	HS
chr2	9178879	9179379	4.65523	8.93551e-10	0.138152	LOC_Os02g16110	Distal	C1 root hair	HS
chr7	19970869	19971369	2.43313	1.00492e-09	0.139403	LOC_Os07g33770	Distal	C1 root hair	HS
chr9	15511025	15511525	1.93772	1.07924e-09	0.189486	LOC_Os09g25980	Distal	C1 root hair	HS
chr11	6940904	6941404	1.83393	1.56557e-09	0.185777	LOC_Os11g12530	Exonic	C1 root hair	HS
chr5	1887313	1887813	3.3894	1.56557e-09	0.119392	LOC_Os05g04170	Exonic	C1 root hair	HS
chr6	5681794	5682294	1.85097	1.769e-09	0.160402	LOC_Os06g10880	Exonic	C1 root hair	HS
chr7	11789666	11790166	4.58938	1.9681e-09	0.109806	LOC_Os07g20510	Distal	C1 root hair	HS
chr1	43344471	43344971	2.38407	1.9855e-09	0.153421	LOC_Os01g74450	Promoter	C1 root hair	HS
chr3	33704600	33705100	2.44079	1.99824e-09	0.169837	LOC_Os03g58170	Exonic	C1 root hair	HS
chr1	32193370	32193870	1.56369	2.37212e-09	0.216204	LOC_Os01g55540	Exonic	C1 root hair	HS
chr2	33011827	33012327	3.12963	2.37212e-09	0.107116	LOC_Os02g54140	Distal	C1 root hair	HS
chr1	16562705	16563205	2.32377	2.47828e-09	0.167375	LOC_Os01g29430	Exonic	C1 root hair	HS
chr1	33554839	33555339	1.53669	2.72332e-09	0.137855	LOC_Os01g57700	Promoter	C1 root hair	HS
chr11	15676994	15677494	2.90842	2.84509e-09	0.136831	LOC_Os11g27730	Exonic	C1 root hair	HS
chr4	6674827	6675327	2.65036	3.77139e-09	0.106495	LOC_Os04g11980	Distal	C1 root hair	HS
chr6	10976415	10976915	1.59889	3.84083e-09	0.231967	LOC_Os06g19260	Promoter	C1 root hair	HS
chr9	6943424	6943924	4.73005	3.91622e-09	0.0937071	LOC_Os09g12390	Promoter	C1 root hair	HS
chr8	3004442	3004942	1.77951	4.03317e-09	0.219913	LOC_Os08g05590	Promoter	C1 root hair	HS
chr11	20071865	20072365	1.16219	5.13863e-09	0.212255	LOC_Os11g34720	Promoter	C1 root hair	HS
chr1	5464550	5465050	1.77303	5.6378e-09	0.134006	LOC_Os01g10350	Distal	C1 root hair	HS
chr1	43342368	43342868	2.44783	5.89278e-09	0.179841	LOC_Os01g74450	Exonic	C1 root hair	HS
chr8	18159809	18160309	3.28137	8.23719e-09	0.16631	LOC_Os08g30520	Distal	C1 root hair	HS
chr4	31055149	31055649	1.44068	8.68519e-09	0.227998	LOC_Os04g52140	Distal	C1 root hair	HS
chr6	5682349	5682849	1.89654	8.70039e-09	0.169435	LOC_Os06g10880	Exonic	C1 root hair	HS
chr6	26117642	26118142	2.00801	9.441e-09	0.159407	LOC_Os06g43470	Promoter	C1 root hair	HS
chr10	22080265	22080765	1.40368	9.55166e-09	0.216636	LOC_Os10g40640	Exonic	C1 root hair	HS
chr1	9733781	9734281	1.34344	1.22396e-08	0.134225	LOC_Os01g16980	Promoter	C1 root hair	HS
chr6	29126009	29126509	2.01148	1.49545e-08	0.132574	LOC_Os06g48160	Distal	C1 root hair	HS
chr11	7496556	7497056	1.1931	1.51036e-08	0.181905	LOC_Os11g13710	Promoter	C1 root hair	HS
chr8	10449867	10450367	1.49111	1.51279e-08	0.256559	LOC_Os08g17784	Exonic	C1 root hair	HS
chr8	22060540	22061040	1.76585	1.61533e-08	0.127053	LOC_Os08g35990	Promoter	C1 root hair	HS
chr6	6709653	6710153	1.35154	1.64079e-08	0.178471	LOC_Os06g12370	Promoter	C1 root hair	HS
chr3	10256767	10257267	3.07247	1.78854e-08	0.116325	LOC_Os03g18200	Exonic	C1 root hair	HS
chr9	630823	631323	2.21114	2.26667e-08	0.144277	LOC_Os09g01960	Distal	C1 root hair	HS
chr1	30103288	30103788	1.4258	2.55145e-08	0.164849	LOC_Os01g52050	Distal	C1 root hair	HS
chr6	5675349	5675849	1.22626	2.70799e-08	0.186309	LOC_Os06g10880	Distal	C1 root hair	HS
chr6	4866037	4866537	1.46047	2.80738e-08	0.143925	LOC_Os06g09550	Promoter	C1 root hair	HS
chr4	31053894	31054394	1.28899	3.06469e-08	0.216946	LOC_Os04g52140	Distal	C1 root hair	HS
chr8	24321151	24321651	3.39463	3.19778e-08	0.133641	LOC_Os08g39440	Exonic	C1 root hair	HS
chr3	11419182	11419682	3.14016	3.21365e-08	0.0970088	LOC_Os03g20120	Exonic	C1 root hair	HS
chr1	40661474	40661974	1.65862	3.27378e-08	0.193335	LOC_Os01g69930	Distal	C1 root hair	HS
chr3	11320797	11321297	1.10593	3.7985e-08	0.16457	LOC_Os03g20000	Promoter	C1 root hair	HS
chr11	16505348	16505848	2.13695	4.0129e-08	0.181317	LOC_Os11g29000	Distal	C1 root hair	HS
chr11	16503943	16504443	1.75398	4.49995e-08	0.131373	LOC_Os11g29000	Distal	C1 root hair	HS
chr7	8080047	8080547	1.78269	4.61033e-08	0.187355	LOC_Os07g14310	Promoter	C1 root hair	HS
chr8	18158241	18158741	1.45509	4.62001e-08	0.150208	LOC_Os08g30520	Distal	C1 root hair	HS
chr2	12901470	12901970	1.21577	4.81686e-08	0.225532	LOC_Os02g21700	Distal	C1 root hair	HS
chr1	24072100	24072600	1.96961	5.30537e-08	0.158513	LOC_Os01g42190	Promoter	C1 root hair	HS
chr6	20995114	20995614	2.86318	5.30537e-08	0.119554	LOC_Os06g35960	Distal	C1 root hair	HS
chr5	29207087	29207587	1.18114	5.5562e-08	0.177258	LOC_Os05g50750	Distal	C1 root hair	HS
chr1	39429534	39430034	1.43552	6.70773e-08	0.191201	LOC_Os01g67480	Exonic	C1 root hair	HS
chr8	25807403	25807903	1.3199	6.70773e-08	0.218626	LOC_Os08g41840	Promoter	C1 root hair	HS
chr8	9070566	9071066	4.62314	6.78811e-08	0.0790243	LOC_Os08g15710	Distal	C1 root hair	HS
chr6	24853929	24854429	1.70328	7.55586e-08	0.134783	LOC_Os06g41480	Distal	C1 root hair	HS
chr7	3912460	3912960	1.0427	8.57245e-08	0.179868	LOC_Os07g07974	Distal	C1 root hair	HS
chr2	2404639	2405139	1.4047	9.07215e-08	0.16324	LOC_Os02g05050	Distal	C1 root hair	HS
chr8	3170626	3171126	1.2593	9.6264e-08	0.263077	LOC_Os08g05860	Distal	C1 root hair	HS
chr2	9903067	9903567	2.09687	1.11335e-07	0.119859	LOC_Os02g17240	Exonic	C1 root hair	HS
chr4	27606543	27607043	2.35092	1.17715e-07	0.125756	LOC_Os04g46410	Promoter	C1 root hair	HS
chr6	8975800	8976300	1.24312	1.21676e-07	0.180421	LOC_Os06g15779	Exonic	C1 root hair	HS
chr2	21222280	21222780	3.12037	1.24403e-07	0.116834	LOC_Os02g35540	Distal	C1 root hair	HS
chr1	3542060	3542560	1.52817	1.38495e-07	0.188912	LOC_Os01g07450	Distal	C1 root hair	HS
chr8	20030620	20031120	1.26385	1.44571e-07	0.234921	LOC_Os08g33190	Exonic	C1 root hair	HS
chr12	15890311	15890811	2.19831	1.52603e-07	0.126047	LOC_Os12g27030	Distal	C1 root hair	HS
chr2	9029561	9030061	4.1011	1.72924e-07	0.073563	LOC_Os02g15930	Distal	C1 root hair	HS
chr3	4619826	4620326	2.72984	1.96554e-07	0.146914	LOC_Os03g08900	Exonic	C1 root hair	HS
chr1	20187310	20187810	3.10896	2.19127e-07	0.0799311	LOC_Os01g36220	Distal	C1 root hair	HS
chr7	19824794	19825294	1.01641	2.20801e-07	0.0968245	LOC_Os07g33550	Promoter	C1 root hair	HS
chr2	7429392	7429892	1.68683	2.35705e-07	0.149671	LOC_Os02g13760	Distal	C1 root hair	HS
chr3	17889210	17889710	2.74885	2.52541e-07	0.157936	LOC_Os03g30550	Exonic	C1 root hair	HS
chr3	30183047	30183547	3.33247	2.52953e-07	0.114867	LOC_Os03g51760	Promoter	C1 root hair	HS
chr10	13689474	13689974	2.67931	2.53784e-07	0.099371	LOC_Os10g25940	Distal	C1 root hair	HS
chr11	20173098	20173598	1.76593	2.8002e-07	0.106718	LOC_Os11g34880	Promoter	C1 root hair	HS
chr7	15188456	15188956	2.00722	2.84593e-07	0.108701	LOC_Os07g26690	Distal	C1 root hair	HS
chr10	13480908	13481408	1.08095	2.86395e-07	0.201265	LOC_Os10g25560	Promoter	C1 root hair	HS
chr6	5673654	5674154	2.11312	2.97028e-07	0.136888	LOC_Os06g10860	Distal	C1 root hair	HS
chr7	19820799	19821299	1.49133	3.26048e-07	0.12822	LOC_Os07g33540	Promoter	C1 root hair	HS
chr4	10752691	10753191	5.41049	3.28307e-07	0.083065	LOC_Os04g19150	Distal	C1 root hair	HS
chr8	27061665	27062165	2.14065	3.45475e-07	0.0907594	LOC_Os08g43910	Distal	C1 root hair	HS
chr12	23045253	23045753	1.51086	3.56756e-07	0.173493	LOC_Os12g37560	Exonic	C1 root hair	HS
chr1	152914	153414	1.18918	3.67569e-07	0.16923	LOC_Os01g01295	Exonic	C1 root hair	HS
chr11	15037605	15038105	1.34294	3.70698e-07	0.190765	LOC_Os11g26750	Promoter	C1 root hair	HS
chr2	2687528	2688028	1.41437	4.23641e-07	0.16625	LOC_Os02g05540	Distal	C1 root hair	HS
chr3	15138206	15138706	1.82306	4.74782e-07	0.132981	LOC_Os03g25840	Promoter	C1 root hair	HS
chr5	22641318	22641818	1.826	4.79135e-07	0.0840939	LOC_Os05g38520	Distal	C1 root hair	HS
chr7	14980703	14981203	1.59994	4.79135e-07	0.126513	LOC_Os07g26430	Exonic	C1 root hair	HS
chr12	24955518	24956018	2.17383	5.17089e-07	0.141778	LOC_Os12g40330	Exonic	C1 root hair	HS
chr1	22085918	22086418	2.09647	5.24371e-07	0.124512	LOC_Os01g39000	Promoter	C1 root hair	HS
chr1	5468375	5468875	1.74824	5.47978e-07	0.15944	LOC_Os01g10370	Distal	C1 root hair	HS
chr7	29394595	29395095	2.52631	5.49957e-07	0.121279	LOC_Os07g49460	Exonic	C1 root hair	HS
chr2	8433257	8433757	1.16932	5.56325e-07	0.288089	LOC_Os02g15120	Promoter	C1 root hair	HS
chr3	36574265	36574765	1.53182	5.95498e-07	0.111754	LOC_Os03g63710	Exonic	C1 root hair	HS
chr2	8193570	8194070	1.23002	6.00368e-07	0.231355	LOC_Os02g14770	Exonic	C1 root hair	HS
chr2	2688042	2688542	2.90486	6.00755e-07	0.104012	LOC_Os02g05540	Distal	C1 root hair	HS
chr8	7262735	7263235	4.5688	6.4075e-07	0.110885	LOC_Os08g12984	Promoter	C1 root hair	HS
chr9	19062581	19063081	2.50008	6.56377e-07	0.121943	LOC_Os09g32090	Promoter	C1 root hair	HS
chr3	7745489	7745989	1.27451	6.82623e-07	0.0796525	LOC_Os03g14180	Promoter	C1 root hair	HS
chr1	26099885	26100385	2.52764	7.34137e-07	0.126675	LOC_Os01g45659	Distal	C1 root hair	HS
chr4	19196527	19197027	2.49934	7.41482e-07	0.149111	LOC_Os04g32100	Distal	C1 root hair	HS
chr6	26488153	26488653	2.54373	7.41482e-07	0.117681	LOC_Os06g43980	Promoter	C1 root hair	HS
chr8	21714888	21715388	1.47177	7.65924e-07	0.226741	LOC_Os08g35440	Distal	C1 root hair	HS
chr4	15519374	15519874	1.60485	7.83146e-07	0.127669	LOC_Os04g26490	Distal	C1 root hair	HS
chr7	19824222	19824722	1.55348	8.29451e-07	0.0706638	LOC_Os07g33550	Promoter	C1 root hair	HS
chr1	28025701	28026201	1.11834	8.94322e-07	0.228336	LOC_Os01g48570	Promoter	C1 root hair	HS
chr10	10371940	10372440	1.00589	8.94322e-07	0.194652	LOC_Os10g20120	Promoter	C1 root hair	HS
chr5	5648200	5648700	2.45463	8.94322e-07	0.0768379	LOC_Os05g10320	Distal	C1 root hair	HS
chr2	9034519	9035019	2.25005	8.96405e-07	0.0733564	LOC_Os02g15930	Distal	C1 root hair	HS
chr1	38615309	38615809	2.06821	9.70479e-07	0.104218	LOC_Os01g66120	Exonic	C1 root hair	HS
chr1	2389124	2389624	1.41048	9.99555e-07	0.213525	LOC_Os01g05060	Promoter	C1 root hair	HS
chr6	4865288	4865788	2.68831	1.01735e-06	0.0628027	LOC_Os06g09550	Exonic	C1 root hair	HS
chr1	5006901	5007401	1.47775	1.05656e-06	0.164963	LOC_Os01g09690	Promoter	C1 root hair	HS
chr9	15227083	15227583	3.05211	1.05656e-06	0.0934142	LOC_Os09g25550	Distal	C1 root hair	HS
chr1	11524945	11525445	2.59575	1.15919e-06	0.0942981	LOC_Os01g20181	Distal	C1 root hair	HS
chr11	11607637	11608137	1.41291	1.16105e-06	0.149697	LOC_Os11g20100	Distal	C1 root hair	HS
chr8	22152320	22152820	2.06037	1.16105e-06	0.110288	LOC_Os08g36140	Distal	C1 root hair	HS
chr2	24608746	24609246	2.33929	1.18467e-06	0.107881	LOC_Os02g40860	Exonic	C1 root hair	HS
chr11	16673423	16673923	1.36759	1.23938e-06	0.193231	LOC_Os11g29260	Distal	C1 root hair	HS
chr1	27397234	27397734	3.07753	1.24917e-06	0.067693	LOC_Os01g47580	Exonic	C1 root hair	HS
chr3	9460881	9461381	2.8611	1.25139e-06	0.11779	LOC_Os03g16920	Exonic	C1 root hair	HS
chr12	7192791	7193291	1.98515	1.25671e-06	0.126263	LOC_Os12g12880	Promoter	C1 root hair	HS
chr6	10926112	10926612	1.89598	1.34037e-06	0.130431	LOC_Os06g19170	Promoter	C1 root hair	HS
chr11	3904590	3905090	1.6839	1.40742e-06	0.165866	LOC_Os11g07820	Distal	C1 root hair	HS
chr9	17811762	17812262	1.50065	1.40951e-06	0.142652	LOC_Os09g29460	Distal	C1 root hair	HS
chr4	19520042	19520542	1.5552	1.46964e-06	0.150266	LOC_Os04g32510	Exonic	C1 root hair	HS
chr6	27933466	27933966	3.24294	1.51156e-06	0.0976193	LOC_Os06g46080	Distal	C1 root hair	HS
chr1	17454651	17455151	1.94851	1.57519e-06	0.129273	LOC_Os01g31610	Exonic	C1 root hair	HS
chr10	16478197	16478697	1.48338	1.65169e-06	0.0934715	LOC_Os10g31040	Distal	C1 root hair	HS
chr11	4666739	4667239	1.21436	1.6613e-06	0.0620718	LOC_Os11g08950	Distal	C1 root hair	HS
chr2	23989738	23990238	3.12037	1.66235e-06	0.0790867	LOC_Os02g39920	Distal	C1 root hair	HS
chr7	22659920	22660420	1.46235	1.6801e-06	0.137505	LOC_Os07g38170	Distal	C1 root hair	HS
chr12	18087215	18087715	2.67966	1.69231e-06	0.117181	LOC_Os12g30080	Distal	C1 root hair	HS
chr12	19543576	19544076	2.54814	1.77592e-06	0.140678	LOC_Os12g32250	Exonic	C1 root hair	HS
chr6	27916659	27917159	1.0846	1.81481e-06	0.145729	LOC_Os06g46060	Distal	C1 root hair	HS
chr3	8885159	8885659	2.46763	1.90035e-06	0.0690185	LOC_Os03g16030	Promoter	C1 root hair	HS
chr6	24835503	24836003	2.37006	2.05561e-06	0.110576	LOC_Os06g41450	Distal	C1 root hair	HS
chr4	35372520	35373020	2.07312	2.12849e-06	0.18686	LOC_Os04g59330	Exonic	C1 root hair	HS
chr11	25553208	25553708	1.43377	2.17461e-06	0.131953	LOC_Os11g42850	Exonic	C1 root hair	HS
chr7	23009468	23009968	1.44814	2.19507e-06	0.159395	LOC_Os07g38730	Exonic	C1 root hair	HS
chr10	19357480	19357980	2.49719	2.3455e-06	0.121359	LOC_Os10g35660	Promoter	C1 root hair	HS
chr9	21694567	21695067	2.93813	2.38868e-06	0.0777954	LOC_Os09g37750	Distal	C1 root hair	HS
chr8	21819681	21820181	1.19295	2.52399e-06	0.137408	LOC_Os08g35620	Promoter	C1 root hair	HS
chr5	21297664	21298164	1.97234	2.53641e-06	0.0917944	LOC_Os05g35840	Distal	C1 root hair	HS
chr3	15134385	15134885	1.78114	2.59723e-06	0.152553	LOC_Os03g25830	Distal	C1 root hair	HS
chr11	21946185	21946685	2.10914	2.6266e-06	0.131039	LOC_Os11g37640	Distal	C1 root hair	HS
chr2	9030692	9031192	5.12394	2.63322e-06	0.0878386	LOC_Os02g15930	Distal	C1 root hair	HS
chr5	539533	540033	1.20397	2.75217e-06	0.163061	LOC_Os05g01920	Promoter	C1 root hair	HS
chr5	22319215	22319715	1.29289	2.75217e-06	0.156708	LOC_Os05g37970	Exonic	C1 root hair	HS
chr2	12656746	12657246	1.41798	2.92745e-06	0.130705	LOC_Os02g21310	Distal	C1 root hair	HS
chr4	19513814	19514314	1.68046	3.0494e-06	0.112991	LOC_Os04g32510	Exonic	C1 root hair	HS
chr5	26290279	26290779	1.44137	3.07767e-06	0.230356	LOC_Os05g45210	Exonic	C1 root hair	HS
chr6	10990763	10991263	1.15841	3.21872e-06	0.0995754	LOC_Os06g19300	Exonic	C1 root hair	HS
chr10	17418387	17418887	1.53551	3.32035e-06	0.0671478	LOC_Os10g32770	Exonic	C1 root hair	HS
chr7	16239656	16240156	3.16122	3.60562e-06	0.115363	LOC_Os07g28170	Distal	C1 root hair	HS
chr10	6058208	6058708	1.19127	3.63159e-06	0.100871	LOC_Os10g10711	Distal	C1 root hair	HS
chr4	19522409	19522909	1.0934	3.63159e-06	0.155628	LOC_Os04g32510	Exonic	C1 root hair	HS
chr9	15224950	15225450	2.99816	3.65893e-06	0.0924811	LOC_Os09g25550	Distal	C1 root hair	HS
chr12	24615365	24615865	1.90116	3.70389e-06	0.160711	LOC_Os12g39850	Promoter	C1 root hair	HS
chr6	10979613	10980113	1.38289	3.97834e-06	0.0613115	LOC_Os06g19260	Distal	C1 root hair	HS
chr2	35154689	35155189	1.12839	4.04904e-06	0.206887	LOC_Os02g57700	Promoter	C1 root hair	HS
chr1	21554669	21555169	1.7841	4.07177e-06	0.125156	LOC_Os01g38200	Distal	C1 root hair	HS
chr1	37749139	37749639	1.03309	4.10562e-06	0.236681	LOC_Os01g64700	Exonic	C1 root hair	HS
chr11	3834973	3835473	1.83169	4.11102e-06	0.191656	LOC_Os11g07680	Promoter	C1 root hair	HS
chr5	4507204	4507704	4.57795	4.15454e-06	0.0757675	LOC_Os05g08240	Exonic	C1 root hair	HS
chr12	12983499	12983999	2.47084	4.18116e-06	0.110069	LOC_Os12g22920	Promoter	C1 root hair	HS
chr6	17816791	17817291	1.41964	4.19881e-06	0.165172	LOC_Os06g30740	Distal	C1 root hair	HS
chr1	612303	612803	1.11897	4.20626e-06	0.143055	LOC_Os01g02110	Distal	C1 root hair	HS
chr4	489507	490007	4.04429	4.2437e-06	0.0551684	LOC_Os04g01740	Exonic	C1 root hair	HS
chr2	8965909	8966409	1.38097	4.26425e-06	0.0959571	LOC_Os02g15840	Distal	C1 root hair	HS
chr4	30377628	30378128	1.68281	4.40189e-06	0.110485	LOC_Os04g51166	Distal	C1 root hair	HS
chr10	12462315	12462815	1.95752	4.44626e-06	0.174964	LOC_Os10g23820	Distal	C1 root hair	HS
chr1	21433441	21433941	2.0641	4.51483e-06	0.0906165	LOC_Os01g37980	Exonic	C1 root hair	HS
chr2	33011302	33011802	2.2438	4.51973e-06	0.0666134	LOC_Os02g54140	Distal	C1 root hair	HS
chr12	8483089	8483589	1.71909	4.57127e-06	0.103942	LOC_Os12g14670	Distal	C1 root hair	HS
chr6	7525975	7526475	1.31842	4.6343e-06	0.239463	LOC_Os06g13590	Distal	C1 root hair	HS
chr9	6873662	6874162	2.04998	4.64121e-06	0.113583	LOC_Os09g12310	Exonic	C1 root hair	HS
chr2	9029020	9029520	2.33252	4.85791e-06	0.0861997	LOC_Os02g15930	Distal	C1 root hair	HS
chr11	10229606	10230106	1.98229	4.86348e-06	0.140184	LOC_Os11g18170	Exonic	C1 root hair	HS
chr3	6291499	6291999	4.75672	4.91541e-06	0.081567	LOC_Os03g11910	Exonic	C1 root hair	HS
chr10	6762384	6762884	2.38361	4.94197e-06	0.119825	LOC_Os10g11889	Promoter	C1 root hair	HS
chr3	17044687	17045187	1.57094	5.08184e-06	0.211643	LOC_Os03g29194	Exonic	C1 root hair	HS
chr10	4363789	4364289	2.15776	5.34026e-06	0.164854	LOC_Os10g07616	Promoter	C1 root hair	HS
chr8	25522521	25523021	2.93032	5.4009e-06	0.0583841	LOC_Os08g41390	Exonic	C1 root hair	HS
chr3	30183820	30184320	1.35451	5.75114e-06	0.102159	LOC_Os03g51760	Promoter	C1 root hair	HS
chr11	13671886	13672386	1.44831	6.04398e-06	0.167145	LOC_Os11g24484	Exonic	C1 root hair	HS
chr8	2281378	2281878	2.30728	6.09477e-06	0.149724	LOC_Os08g04550	Distal	C1 root hair	HS
chr2	21603808	21604308	3.86027	6.17945e-06	0.0767048	LOC_Os02g36140	Distal	C1 root hair	HS
chr4	4393403	4393903	2.46626	6.23197e-06	0.0924538	LOC_Os04g08060	Distal	C1 root hair	HS
chr9	6942166	6942666	2.16798	6.43841e-06	0.0762316	LOC_Os09g12390	Promoter	C1 root hair	HS
chr2	21336711	21337211	1.80327	6.4424e-06	0.0975817	LOC_Os02g35770	Exonic	C1 root hair	HS
chr4	31221090	31221590	1.59563	6.45776e-06	0.171095	LOC_Os04g52390	Distal	C1 root hair	HS
chr7	23705497	23705997	1.51127	6.64136e-06	0.137262	LOC_Os07g39920	Exonic	C1 root hair	HS
chr2	23673070	23673570	1.00889	6.78136e-06	0.19791	LOC_Os02g39490	Exonic	C1 root hair	HS
chr1	4464714	4465214	3.57157	7.05544e-06	0.0664409	LOC_Os01g08860	Distal	C1 root hair	HS
chr2	26383081	26383581	1.22003	7.27882e-06	0.194652	LOC_Os02g43950	Distal	C1 root hair	HS
chr3	31104978	31105478	1.7885	7.40018e-06	0.105783	LOC_Os03g53320	Promoter	C1 root hair	HS
chr5	22208094	22208594	1.34113	7.40018e-06	0.171669	LOC_Os05g37840	Distal	C1 root hair	HS
chr1	14160741	14161241	4.92921	7.56006e-06	0.0915599	LOC_Os01g25020	Distal	C1 root hair	HS
chr1	14696900	14697400	1.29055	7.57126e-06	0.125384	LOC_Os01g25820	Distal	C1 root hair	HS
chr7	23319665	23320165	1.87239	7.62731e-06	0.117249	LOC_Os07g39320	Distal	C1 root hair	HS
chr8	3000955	3001455	1.14855	7.66322e-06	0.104024	LOC_Os08g05580	Exonic	C1 root hair	HS
chr4	490175	490675	4.73851	7.70829e-06	0.0930332	LOC_Os04g01740	Exonic	C1 root hair	HS
chr8	1742279	1742779	1.39475	7.80195e-06	0.128151	LOC_Os08g03650	Exonic	C1 root hair	HS
chr1	2711713	2712213	1.52962	8.05769e-06	0.150046	LOC_Os01g05650	Distal	C1 root hair	HS
chr2	23328919	23329419	3.77956	8.31836e-06	0.0684638	LOC_Os02g38850	Distal	C1 root hair	HS
chr2	11018040	11018540	2.48697	8.75059e-06	0.147079	LOC_Os02g18850	Exonic	C1 root hair	HS
chr7	8799289	8799789	2.23014	8.99863e-06	0.110137	LOC_Os07g15370	Distal	C1 root hair	HS
chr3	12363547	12364047	1.43442	9.25077e-06	0.115179	LOC_Os03g21540	Exonic	C1 root hair	HS
chr11	4230183	4230683	2.29118	9.62786e-06	0.0626417	LOC_Os11g08220	Distal	C1 root hair	HS
chr8	15688352	15688852	1.69796	9.79719e-06	0.209032	LOC_Os08g26850	Promoter	C1 root hair	HS
chr3	4732095	4732595	1.8429	1.04905e-05	0.0987444	LOC_Os03g09080	Exonic	C1 root hair	HS
chr3	18033376	18033876	1.75716	1.04905e-05	0.146324	LOC_Os03g30850	Promoter	C1 root hair	HS
chr4	33320454	33320954	1.11092	1.05921e-05	0.135593	LOC_Os04g55810	Exonic	C1 root hair	HS
chr8	22924779	22925279	1.82696	1.06155e-05	0.0934257	LOC_Os08g37250	Promoter	C1 root hair	HS
chr12	21680864	21681364	1.12151	1.07378e-05	0.171689	LOC_Os12g35670	Distal	C1 root hair	HS
chr1	18311320	18311820	2.24153	1.08051e-05	0.142891	LOC_Os01g33050	Distal	C1 root hair	HS
chr1	36587100	36587600	1.62291	1.08703e-05	0.136207	LOC_Os01g62800	Distal	C1 root hair	HS
chr3	35266026	35266526	1.21831	1.09524e-05	0.223244	LOC_Os03g61040	Exonic	C1 root hair	HS
chr11	6941841	6942341	3.14948	1.1173e-05	0.0643924	LOC_Os11g12530	Exonic	C1 root hair	HS
chr2	29977702	29978202	2.57909	1.123e-05	0.0948078	LOC_Os02g49310	Exonic	C1 root hair	HS
chr11	13553599	13554099	1.19737	1.12519e-05	0.189044	LOC_Os11g24290	Distal	C1 root hair	HS
chr6	19600296	19600796	1.53826	1.15148e-05	0.131203	LOC_Os06g33700	Promoter	C1 root hair	HS
chr8	431852	432352	1.75212	1.15239e-05	0.101624	LOC_Os08g01700	Distal	C1 root hair	HS
chr8	8771196	8771696	1.98602	1.16026e-05	0.0767248	LOC_Os08g15230	Distal	C1 root hair	HS
chr11	13552809	13553309	3.1295	1.19162e-05	0.0616526	LOC_Os11g24290	Distal	C1 root hair	HS
chr5	10826935	10827435	2.72613	1.20276e-05	0.141196	LOC_Os05g18650	Exonic	C1 root hair	HS
chr4	32175866	32176366	2.25804	1.27436e-05	0.172737	LOC_Os04g53920	Promoter	C1 root hair	HS
chr1	7924822	7925322	1.81177	1.28398e-05	0.077998	LOC_Os01g14110	Promoter	C1 root hair	HS
chr8	9500364	9500864	1.75111	1.28886e-05	0.114423	LOC_Os08g16300	Exonic	C1 root hair	HS
chr11	7704849	7705349	2.87515	1.29257e-05	0.0552849	LOC_Os11g13980	Distal	C1 root hair	HS
chr1	30969799	30970299	1.20149	1.29286e-05	0.105882	LOC_Os01g53620	Promoter	C1 root hair	HS
chr7	25736310	25736810	3.23287	1.2994e-05	0.0936257	LOC_Os07g43380	Exonic	C1 root hair	HS
chr8	19104364	19104864	1.72802	1.30518e-05	0.115954	LOC_Os08g31814	Exonic	C1 root hair	HS
chr2	14714440	14714940	1.18773	1.31174e-05	0.15459	LOC_Os02g25449	Distal	C1 root hair	HS
chr2	9028492	9028992	1.68312	1.33408e-05	0.0683655	LOC_Os02g15930	Distal	C1 root hair	HS
chr1	23993109	23993609	1.09455	1.34582e-05	0.143871	LOC_Os01g42024	Distal	C1 root hair	HS
chr7	22064498	22064998	2.04094	1.3518e-05	0.0891085	LOC_Os07g37210	Distal	C1 root hair	HS
chr1	26422575	26423075	2.84845	1.36917e-05	0.0763808	LOC_Os01g46169	Exonic	C1 root hair	HS
chr10	4802844	4803344	2.3451	1.37204e-05	0.0909053	LOC_Os10g08580	Exonic	C1 root hair	HS
chr4	11973484	11973984	1.24897	1.38908e-05	0.0897226	LOC_Os04g21020	Exonic	C1 root hair	HS
chr3	4507858	4508358	2.35485	1.41936e-05	0.0691113	LOC_Os03g08730	Exonic	C1 root hair	HS
chr1	35758887	35759387	1.77557	1.43155e-05	0.0939557	LOC_Os01g61470	Promoter	C1 root hair	HS
chr10	9424246	9424746	2.61062	1.45634e-05	0.0866844	LOC_Os10g18099	Distal	C1 root hair	HS
chr7	8805897	8806397	2.41868	1.45634e-05	0.0724961	LOC_Os07g15400	Distal	C1 root hair	HS
chr3	6464406	6464906	1.14745	1.54924e-05	0.18381	LOC_Os03g12230	Promoter	C1 root hair	HS
chr6	19830437	19830937	2.24893	1.55796e-05	0.131356	LOC_Os06g34060	Distal	C1 root hair	HS
chr6	24310652	24311152	1.74312	1.55796e-05	0.093967	LOC_Os06g40780	Distal	C1 root hair	HS
chr11	7492523	7493023	1.96702	1.61642e-05	0.116473	LOC_Os11g13710	Distal	C1 root hair	HS
chr5	16353161	16353661	1.37214	1.61642e-05	0.152488	LOC_Os05g27980	Distal	C1 root hair	HS
chr10	22648000	22648500	1.36113	1.61801e-05	0.153478	LOC_Os10g41580	Distal	C1 root hair	HS
chr2	15550022	15550522	2.49424	1.61801e-05	0.0861292	LOC_Os02g26730	Promoter	C1 root hair	HS
chr4	30646597	30647097	1.36819	1.65731e-05	0.0832478	LOC_Os04g51580	Distal	C1 root hair	HS
chr2	3216661	3217161	1.29451	1.70179e-05	0.161662	LOC_Os02g06440	Exonic	C1 root hair	HS
chr8	24103871	24104371	3.38737	1.75965e-05	0.0625312	LOC_Os08g39140	Exonic	C1 root hair	HS
chr3	29275162	29275662	1.7609	1.75986e-05	0.0798723	LOC_Os03g50440	Exonic	C1 root hair	HS
chr9	617758	618258	1.41127	1.76078e-05	0.131946	LOC_Os09g01960	Distal	C1 root hair	HS
chr1	22497192	22497692	1.99304	1.76193e-05	0.0778786	LOC_Os01g39600	Exonic	C1 root hair	HS
chr11	13555226	13555726	1.60014	1.83076e-05	0.172376	LOC_Os11g24290	Promoter	C1 root hair	HS
chr2	21339694	21340194	1.42048	1.83143e-05	0.103502	LOC_Os02g35770	Exonic	C1 root hair	HS
chr11	7706059	7706559	1.12968	1.85488e-05	0.0877391	LOC_Os11g13980	Promoter	C1 root hair	HS
chr4	25608062	25608562	2.35902	1.85697e-05	0.0995583	LOC_Os04g43130	Exonic	C1 root hair	HS
chr12	12920621	12921121	2.48191	1.85802e-05	0.0858541	LOC_Os12g22800	Distal	C1 root hair	HS
chr4	23282290	23282790	2.67873	1.85842e-05	0.112258	LOC_Os04g39060	Distal	C1 root hair	HS
chr2	26491006	26491506	1.33065	1.89711e-05	0.169127	LOC_Os02g44108	Distal	C1 root hair	HS
chr8	20890147	20890647	1.52509	1.89711e-05	0.199825	LOC_Os08g34280	Promoter	C1 root hair	HS
chr1	34542989	34543489	2.37127	1.90061e-05	0.0798494	LOC_Os01g59400	Distal	C1 root hair	HS
chr3	36413587	36414087	2.34782	1.90061e-05	0.0809484	LOC_Os03g63380	Distal	C1 root hair	HS
chr2	14276907	14277407	1.88082	1.93465e-05	0.102233	LOC_Os02g24920	Distal	C1 root hair	HS
chr11	10229016	10229516	1.47628	1.96776e-05	0.12468	LOC_Os11g18170	Exonic	C1 root hair	HS
chr3	2555338	2555838	1.94088	2.05453e-05	0.127975	LOC_Os03g05260	Promoter	C1 root hair	HS
chr4	2528213	2528713	1.47168	2.05492e-05	0.0774333	LOC_Os04g05010	Distal	C1 root hair	HS
chr2	8016018	8016518	2.0605	2.06273e-05	0.091987	LOC_Os02g14530	Exonic	C1 root hair	HS
chr2	29308023	29308523	1.87808	2.06273e-05	0.0806417	LOC_Os02g48140	Promoter	C1 root hair	HS
chr10	4803414	4803914	1.94144	2.07043e-05	0.0944424	LOC_Os10g08580	Exonic	C1 root hair	HS
chr2	12903109	12903609	2.05344	2.20536e-05	0.111018	LOC_Os02g21700	Promoter	C1 root hair	HS
chr12	7946825	7947325	1.3235	2.27063e-05	0.168011	LOC_Os12g13900	Distal	C1 root hair	HS
chr10	9407790	9408290	2.58039	2.29051e-05	0.0880573	LOC_Os10g18090	Distal	C1 root hair	HS
chr12	4270334	4270834	1.18575	2.29051e-05	0.152753	LOC_Os12g08270	Promoter	C1 root hair	HS
chr10	9493108	9493608	1.02216	2.31171e-05	0.124908	LOC_Os10g18234	Exonic	C1 root hair	HS
chr2	4581610	4582110	1.09845	2.31171e-05	0.180982	LOC_Os02g08500	Distal	C1 root hair	HS
chr3	18985273	18985773	1.76624	2.35397e-05	0.115203	LOC_Os03g32400	Promoter	C1 root hair	HS
chr10	9461148	9461648	3.10777	2.35406e-05	0.0580577	LOC_Os10g18170	Promoter	C1 root hair	HS
chr4	26999682	27000182	3.31659	2.39896e-05	0.0563141	LOC_Os04g45480	Distal	C1 root hair	HS
chr12	961445	961945	2.00375	2.40325e-05	0.105628	LOC_Os12g02640	Promoter	C1 root hair	HS
chr7	15132855	15133355	2.89969	2.46793e-05	0.138531	LOC_Os07g26610	Exonic	C1 root hair	HS
chr11	2504097	2504597	3.30082	2.47845e-05	0.0565604	LOC_Os11g05680	Distal	C1 root hair	HS
chr1	29813384	29813884	1.08474	2.48225e-05	0.132794	LOC_Os01g51610	Exonic	C1 root hair	HS
chr7	16996335	16996835	1.87097	2.48225e-05	0.0871336	LOC_Os07g29320	Exonic	C1 root hair	HS
chr10	9989917	9990417	1.17024	2.49596e-05	0.21887	LOC_Os10g19160	Promoter	C1 root hair	HS
chr8	1680991	1681491	1.40876	2.52943e-05	0.0743647	LOC_Os08g03570	Exonic	C1 root hair	HS
chr5	25702101	25702601	2.65138	2.6523e-05	0.095163	LOC_Os05g44130	Exonic	C1 root hair	HS
chr3	29543575	29544075	1.92232	2.70712e-05	0.132529	LOC_Os03g50850	Promoter	C1 root hair	HS
chr8	24102806	24103306	2.15145	2.73173e-05	0.0800897	LOC_Os08g39140	Exonic	C1 root hair	HS
chr8	5882688	5883188	1.45535	2.80475e-05	0.164447	LOC_Os08g10080	Exonic	C1 root hair	HS
chr10	19458999	19459499	1.6748	2.84877e-05	0.106131	LOC_Os10g35870	Distal	C1 root hair	HS
chr7	5784565	5785065	3.01694	2.89106e-05	0.0667997	LOC_Os07g10790	Promoter	C1 root hair	HS
chr1	20553676	20554176	1.88241	2.89219e-05	0.169538	LOC_Os01g36720	Distal	C1 root hair	HS
chr11	4231087	4231587	1.016	2.89219e-05	0.209457	LOC_Os11g08220	Distal	C1 root hair	HS
chr2	9030115	9030615	4.01125	2.89219e-05	0.0490669	LOC_Os02g15930	Distal	C1 root hair	HS
chr7	817610	818110	1.07371	2.89749e-05	0.130623	LOC_Os07g02360	Exonic	C1 root hair	HS
chr9	12876554	12877054	1.63817	2.90016e-05	0.104231	LOC_Os09g21500	Distal	C1 root hair	HS
chr3	16767702	16768202	2.35583	2.95176e-05	0.0728548	LOC_Os03g28430	Distal	C1 root hair	HS
chr2	31766312	31766812	1.56146	3.00097e-05	0.0707284	LOC_Os02g52140	Promoter	C1 root hair	HS
chr11	24699453	24699953	2.14248	3.00712e-05	0.0636681	LOC_Os11g41600	Distal	C1 root hair	HS
chr6	10932275	10932775	2.71503	3.01974e-05	0.0894379	LOC_Os06g19170	Distal	C1 root hair	HS
chr4	22269197	22269697	1.77643	3.06862e-05	0.12279	LOC_Os04g36750	Exonic	C1 root hair	HS
chr12	24007503	24008003	2.19238	3.16154e-05	0.0521983	LOC_Os12g39060	Promoter	C1 root hair	HS
chr7	10665654	10666154	1.33296	3.16154e-05	0.103691	LOC_Os07g18130	Exonic	C1 root hair	HS
chr9	18378154	18378654	2.15544	3.18546e-05	0.0791517	LOC_Os09g30350	Exonic	C1 root hair	HS
chr11	14609290	14609790	1.23871	3.19647e-05	0.158776	LOC_Os11g26030	Distal	C1 root hair	HS
chr1	27285394	27285894	1.94213	3.33085e-05	0.0882705	LOC_Os01g47450	Exonic	C1 root hair	HS
chr8	13924561	13925061	1.55165	3.34796e-05	0.12276	LOC_Os08g24210	Distal	C1 root hair	HS
chr6	15792353	15792853	1.98283	3.4127e-05	0.126855	LOC_Os06g27870	Distal	C1 root hair	HS
chr9	9675283	9675783	1.62189	3.4127e-05	0.100344	LOC_Os09g16090	Distal	C1 root hair	HS
chr2	11068975	11069475	1.08857	3.57509e-05	0.172191	LOC_Os02g18920	Distal	C1 root hair	HS
chr2	6765595	6766095	1.35257	3.60139e-05	0.103324	LOC_Os02g12830	Distal	C1 root hair	HS
chr4	17124077	17124577	2.75001	3.63945e-05	0.0946538	LOC_Os04g28980	Distal	C1 root hair	HS
chr4	27922649	27923149	2.06039	3.71503e-05	0.0424197	LOC_Os04g46960	Promoter	C1 root hair	HS
chr5	28519535	28520035	1.92881	3.88756e-05	0.085852	LOC_Os05g49530	Distal	C1 root hair	HS
chr12	18822247	18822747	3.50946	3.89572e-05	0.0435001	LOC_Os12g31160	Distal	C1 root hair	HS
chr12	6459526	6460026	1.76995	3.93546e-05	0.0890748	LOC_Os12g11800	Distal	C1 root hair	HS
chr1	1816612	1817112	1.00037	3.94173e-05	0.129464	LOC_Os01g04120	Promoter	C1 root hair	HS
chr6	10979073	10979573	1.3683	3.95039e-05	0.241063	LOC_Os06g19260	Distal	C1 root hair	HS
chr12	17590519	17591019	2.3827	3.96478e-05	0.0880879	LOC_Os12g29500	Exonic	C1 root hair	HS
chr3	28128965	28129465	1.19123	4.03312e-05	0.0925151	LOC_Os03g48480	Distal	C1 root hair	HS
chr1	1962778	1963278	1.67245	4.07646e-05	0.108498	LOC_Os01g04370	Promoter	C1 root hair	HS
chr11	20406062	20406562	2.50586	4.12364e-05	0.154875	LOC_Os11g35290	Distal	C1 root hair	HS
chr3	20219714	20220214	1.25235	4.14228e-05	0.123363	LOC_Os03g35620	Distal	C1 root hair	HS
chr4	3940611	3941111	1.25552	4.21938e-05	0.134361	LOC_Os04g07250	Promoter	C1 root hair	HS
chr6	10439901	10440401	1.73915	4.33623e-05	0.0906232	LOC_Os06g17930	Exonic	C1 root hair	HS
chr1	9546435	9546935	2.05514	4.36069e-05	0.077566	LOC_Os01g16770	Exonic	C1 root hair	HS
chr12	2690281	2690781	3.06672	4.40821e-05	0.0728202	LOC_Os12g05715	Distal	C1 root hair	HS
chr5	1696429	1696929	2.11082	4.6025e-05	0.113918	LOC_Os05g03790	Distal	C1 root hair	HS
chr3	15470079	15470579	2.93985	4.61341e-05	0.0635747	LOC_Os03g26460	Promoter	C1 root hair	HS
chr6	7947153	7947653	1.707	4.67855e-05	0.149116	LOC_Os06g14240	Promoter	C1 root hair	HS
chr3	775644	776144	4.38848	4.71864e-05	0.0795426	LOC_Os03g02260	Exonic	C1 root hair	HS
chr10	4631743	4632243	1.27965	4.86438e-05	0.141483	LOC_Os10g08319	Distal	C1 root hair	HS
chr11	7880886	7881386	3.37614	4.94057e-05	0.0603437	LOC_Os11g14180	Distal	C1 root hair	HS
chr11	22676892	22677392	1.13525	4.97745e-05	0.128754	LOC_Os11g38650	Distal	C1 root hair	HS
chr3	30201356	30201856	2.36369	5.14e-05	0.0824674	LOC_Os03g51760	Distal	C1 root hair	HS
chr2	23828113	23828613	1.59814	5.24282e-05	0.13445	LOC_Os02g39710	Distal	C1 root hair	HS
chr2	3059380	3059880	1.94786	5.25927e-05	0.094043	LOC_Os02g06120	Exonic	C1 root hair	HS
chr11	15638381	15638881	2.35182	5.36461e-05	0.0874851	LOC_Os11g27640	Distal	C1 root hair	HS
chr7	15138826	15139326	1.18364	5.38184e-05	0.0988719	LOC_Os07g26630	Distal	C1 root hair	HS
chr3	4617155	4617655	1.01138	5.42436e-05	0.0883231	LOC_Os03g08900	Promoter	C1 root hair	HS
chr6	10987176	10987676	2.08233	5.49956e-05	0.0819563	LOC_Os06g19300	Distal	C1 root hair	HS
chr3	8856052	8856552	3.58346	5.54988e-05	0.0644947	LOC_Os03g15960	Promoter	C1 root hair	HS
chr3	21351292	21351792	1.01912	5.64175e-05	0.144439	LOC_Os03g37640	Exonic	C1 root hair	HS
chr4	28642254	28642754	2.05195	5.76045e-05	0.125872	LOC_Os04g48000	Promoter	C1 root hair	HS
chr10	2241452	2241952	2.67962	5.90484e-05	0.11252	LOC_Os10g04674	Promoter	C1 root hair	HS
chr2	32473722	32474222	1.70819	5.90484e-05	0.127804	LOC_Os02g53310	Distal	C1 root hair	HS
chr2	2080745	2081245	2.93579	5.91535e-05	0.0448622	LOC_Os02g04650	Exonic	C1 root hair	HS
chr8	10489293	10489793	3.75008	5.94557e-05	0.0443343	LOC_Os08g17870	Distal	C1 root hair	HS
chr3	6290875	6291375	4.10853	6.02917e-05	0.123034	LOC_Os03g11910	Exonic	C1 root hair	HS
chr2	30305921	30306421	1.33854	6.03342e-05	0.0570079	LOC_Os02g49850	Distal	C1 root hair	HS
chr12	24616811	24617311	2.61666	6.09676e-05	0.0939593	LOC_Os12g39850	Distal	C1 root hair	HS
chr7	18043770	18044270	2.67659	6.09676e-05	0.0599834	LOC_Os07g30860	Distal	C1 root hair	HS
chr8	363677	364177	1.14356	6.12374e-05	0.189037	LOC_Os08g01600	Promoter	C1 root hair	HS
chr11	10227410	10227910	3.40801	6.30409e-05	0.0796475	LOC_Os11g18170	Distal	C1 root hair	HS
chr5	21145072	21145572	1.99292	6.32473e-05	0.0801765	LOC_Os05g35520	Distal	C1 root hair	HS
chr4	7310137	7310637	1.71081	6.36616e-05	0.115456	LOC_Os04g13060	Promoter	C1 root hair	HS
chr5	24315239	24315739	1.29479	6.36616e-05	0.124961	LOC_Os05g41440	Exonic	C1 root hair	HS
chr5	2352964	2353464	1.75792	6.42752e-05	0.110161	LOC_Os05g04860	Exonic	C1 root hair	HS
chr8	19511465	19511965	2.95584	6.4293e-05	0.0529372	LOC_Os08g32510	Promoter	C1 root hair	HS
chr2	9039193	9039693	2.88928	6.46461e-05	0.0545588	LOC_Os02g15930	Distal	C1 root hair	HS
chr4	23413797	23414297	1.14352	6.46461e-05	0.182207	LOC_Os04g39240	Distal	C1 root hair	HS
chr1	32517984	32518484	1.5457	6.499e-05	0.163096	LOC_Os01g56130	Distal	C1 root hair	HS
chr3	27697701	27698201	1.49135	6.50096e-05	0.126295	LOC_Os03g47850	Promoter	C1 root hair	HS
chr8	14984483	14984983	1.50938	6.60151e-05	0.0624618	LOC_Os08g25734	Exonic	C1 root hair	HS
chr12	10800427	10800927	2.94447	6.6017e-05	0.0751327	LOC_Os12g18530	Exonic	C1 root hair	HS
chr11	28110087	28110587	2.28531	6.76711e-05	0.123455	LOC_Os11g47140	Exonic	C1 root hair	HS
chr2	31155545	31156045	2.04314	6.84304e-05	0.105634	LOC_Os02g51180	Exonic	C1 root hair	HS
chr7	4500688	4501188	2.88816	6.8492e-05	0.0714839	LOC_Os07g08880	Promoter	C1 root hair	HS
chr12	7191768	7192268	1.17751	7.07159e-05	0.105793	LOC_Os12g12880	Promoter	C1 root hair	HS
chr3	22811581	22812081	2.42391	7.16217e-05	0.0731918	LOC_Os03g40170	Exonic	C1 root hair	HS
chr1	23266698	23267198	2.2469	7.1679e-05	0.0434969	LOC_Os01g40870	Exonic	C1 root hair	HS
chr3	34153038	34153538	1.69684	7.33789e-05	0.124461	LOC_Os03g58940	Promoter	C1 root hair	HS
chr11	13471944	13472444	2.08209	7.47055e-05	0.098982	LOC_Os11g24170	Distal	C1 root hair	HS
chr11	6579184	6579684	1.85529	7.48451e-05	0.0862604	LOC_Os11g11990	Promoter	C1 root hair	HS
chr10	9418847	9419347	1.37893	7.5225e-05	0.0502322	LOC_Os10g18099	Exonic	C1 root hair	HS
chr8	19113912	19114412	2.66905	7.65492e-05	0.100358	LOC_Os08g31830	Promoter	C1 root hair	HS
chr1	41930721	41931221	1.13844	7.90197e-05	0.121297	LOC_Os01g71970	Distal	C1 root hair	HS
chr2	14929481	14929981	1.51467	8.06358e-05	0.0815051	LOC_Os02g25755	Promoter	C1 root hair	HS
chr9	13580792	13581292	1.66955	8.07901e-05	0.0778237	LOC_Os09g23140	Exonic	C1 root hair	HS
chr3	8886980	8887480	2.20724	8.09711e-05	0.0807394	LOC_Os03g16040	Exonic	C1 root hair	HS
chr10	9414679	9415179	1.36465	8.1368e-05	0.13078	LOC_Os10g18099	Promoter	C1 root hair	HS
chr6	28563194	28563694	1.19292	8.18842e-05	0.128613	LOC_Os06g47130	Distal	C1 root hair	HS
chr7	15072346	15072846	3.15094	8.23084e-05	0.0696172	LOC_Os07g26530	Exonic	C1 root hair	HS
chr6	4864301	4864801	1.69663	8.24066e-05	0.0504275	LOC_Os06g09550	Distal	C1 root hair	HS
chr3	3289353	3289853	1.83106	8.26164e-05	0.103127	LOC_Os03g06520	Distal	C1 root hair	HS
chr7	10644659	10645159	1.1509	8.44591e-05	0.117607	LOC_Os07g18110	Distal	C1 root hair	HS
chr8	8771713	8772213	2.40665	8.44591e-05	0.0774464	LOC_Os08g15230	Distal	C1 root hair	HS
chr12	26244818	26245318	1.36397	8.63688e-05	0.0934638	LOC_Os12g42280	Distal	C1 root hair	HS
chr8	16741062	16741562	1.51809	8.70112e-05	0.163884	LOC_Os08g28460	Distal	C1 root hair	HS
chr4	19521675	19522175	1.4435	8.74143e-05	0.108147	LOC_Os04g32510	Exonic	C1 root hair	HS
chr2	7119636	7120136	1.38493	8.74507e-05	0.0754448	LOC_Os02g13330	Distal	C1 root hair	HS
chr3	29678924	29679424	1.39742	8.84606e-05	0.103648	LOC_Os03g51040	Distal	C1 root hair	HS
chr7	8800616	8801116	1.08352	8.85087e-05	0.198324	LOC_Os07g15370	Distal	C1 root hair	HS
chr5	5625511	5626011	4.15741	8.90438e-05	0.0596248	LOC_Os05g10290	Distal	C1 root hair	HS
chr1	8354509	8355009	2.08575	9.05611e-05	0.112198	LOC_Os01g14870	Exonic	C1 root hair	HS
chr8	27027053	27027553	1.251	9.10211e-05	0.112224	LOC_Os08g43760	Promoter	C1 root hair	HS
chr5	5973740	5974240	2.65382	9.36916e-05	0.0917365	LOC_Os05g10790	Exonic	C1 root hair	HS
chr1	2723726	2724226	1.04118	9.63224e-05	0.110887	LOC_Os01g05670	Exonic	C1 root hair	HS
chr10	4316628	4317128	1.11653	9.67829e-05	0.0859918	LOC_Os10g07607	Promoter	C1 root hair	HS
chr3	8164888	8165388	1.59218	9.67829e-05	0.0637803	LOC_Os03g14890	Exonic	C1 root hair	HS
chr2	5709450	5709950	2.07884	9.84698e-05	0.0821192	LOC_Os02g10780	Exonic	C1 root hair	HS
chr5	28077866	28078366	1.65211	9.84703e-05	0.0994898	LOC_Os05g48800	Promoter	C1 root hair	HS
chr11	24019796	24020296	2.145	9.92353e-05	0.0867161	LOC_Os11g40680	Promoter	C1 root hair	HS
chr8	18322417	18322917	2.11085	0.000101093	0.0742393	LOC_Os08g30719	Distal	C1 root hair	HS
chr6	28039285	28039785	1.40562	0.000103747	0.277798	LOC_Os06g46270	Distal	C1 root hair	HS
chr2	8311397	8311897	1.46503	0.00010546	0.171178	LOC_Os02g14900	Exonic	C1 root hair	HS
chr3	27702400	27702900	1.82478	0.000107636	0.0735975	LOC_Os03g47860	Distal	C1 root hair	HS
chr10	14071076	14071576	1.34565	0.000107756	0.0810995	LOC_Os10g26520	Distal	C1 root hair	HS
chr4	10187613	10188113	2.18218	0.000109192	0.0890248	LOC_Os04g18200	Distal	C1 root hair	HS
chr5	3852564	3853064	2.01388	0.000110316	0.180048	LOC_Os05g07240	Distal	C1 root hair	HS
chr11	23839475	23839975	1.3868	0.000111201	0.160352	LOC_Os11g40410	Exonic	C1 root hair	HS
chr2	7278810	7279310	1.18324	0.000111824	0.0886815	LOC_Os02g13555	Distal	C1 root hair	HS
chr2	19554160	19554660	1.07326	0.000111824	0.169084	LOC_Os02g33110	Distal	C1 root hair	HS
chr8	25523605	25524105	2.3257	0.000111824	0.0537311	LOC_Os08g41390	Exonic	C1 root hair	HS
chr9	601149	601649	1.15123	0.000112771	0.092918	LOC_Os09g01940	Distal	C1 root hair	HS
chr1	17129883	17130383	2.2693	0.000113753	0.0586478	LOC_Os01g31050	Exonic	C1 root hair	HS
chr1	39834326	39834826	1.09661	0.000114338	0.109867	LOC_Os01g68140	Promoter	C1 root hair	HS
chr2	24835391	24835891	1.15817	0.000114711	0.151241	LOC_Os02g41650	Promoter	C1 root hair	HS
chr2	19181820	19182320	1.11323	0.000114904	0.132492	LOC_Os02g32590	Distal	C1 root hair	HS
chr6	1735171	1735671	2.71858	0.000114975	0.0847774	LOC_Os06g04120	Distal	C1 root hair	HS
chr3	22968615	22969115	1.50399	0.000115237	0.136602	LOC_Os03g40470	Distal	C1 root hair	HS
chr12	17591411	17591911	1.04535	0.00011717	0.1013	LOC_Os12g29500	Exonic	C1 root hair	HS
chr7	19823369	19823869	2.01646	0.000120123	0.0588138	LOC_Os07g33540	Exonic	C1 root hair	HS
chr2	20357123	20357623	2.80545	0.000120156	0.0804528	LOC_Os02g34250	Promoter	C1 root hair	HS
chr10	17298454	17298954	1.39731	0.000121094	0.0805306	LOC_Os10g32540	Exonic	C1 root hair	HS
chr11	6121434	6121934	3.56581	0.000121094	0.0809881	LOC_Os11g11200	Promoter	C1 root hair	HS
chr2	33585720	33586220	1.48918	0.000121094	0.136934	LOC_Os02g55110	Exonic	C1 root hair	HS
chr3	2356523	2357023	1.69667	0.00012128	0.0978146	LOC_Os03g04900	Distal	C1 root hair	HS
chr3	28583444	28583944	1.78888	0.000123465	0.10442	LOC_Os03g49350	Exonic	C1 root hair	HS
chr2	1854350	1854850	3.3956	0.000124688	0.106541	LOC_Os02g04230	Exonic	C1 root hair	HS
chr2	10403631	10404131	1.6171	0.000126317	0.0636811	LOC_Os02g17940	Exonic	C1 root hair	HS
chr12	3059538	3060038	2.22234	0.000127261	0.112624	LOC_Os12g06290	Distal	C1 root hair	HS
chr8	10449227	10449727	3.10224	0.000127454	0.0590111	LOC_Os08g17784	Exonic	C1 root hair	HS
chr5	14704666	14705166	2.4889	0.000127703	0.112084	LOC_Os05g25310	Exonic	C1 root hair	HS
chr6	23902791	23903291	1.63315	0.000128084	0.098324	LOC_Os06g40170	Distal	C1 root hair	HS
chr9	12881511	12882011	2.32492	0.000129236	0.108297	LOC_Os09g21510	Distal	C1 root hair	HS
chr1	33489660	33490160	1.24861	0.000130438	0.0851791	LOC_Os01g57590	Distal	C1 root hair	HS
chr4	33091827	33092327	3.67124	0.000130938	0.0618079	LOC_Os04g55480	Exonic	C1 root hair	HS
chr9	9681095	9681595	1.11153	0.000138538	0.168855	LOC_Os09g16090	Distal	C1 root hair	HS
chr7	27942908	27943408	1.71781	0.00014112	0.0824976	LOC_Os07g47110	Exonic	C1 root hair	HS
chr1	18970947	18971447	3.40224	0.000147714	0.104857	LOC_Os01g34120	Distal	C1 root hair	HS
chr7	12872475	12872975	2.92431	0.000149695	0.0631833	LOC_Os07g23140	Promoter	C1 root hair	HS
chr3	3033318	3033818	1.63148	0.000150154	0.104505	LOC_Os03g06060	Promoter	C1 root hair	HS
chr4	19514712	19515212	2.81504	0.000151098	0.0528567	LOC_Os04g32510	Exonic	C1 root hair	HS
chr2	24661450	24661950	1.2553	0.000151323	0.103455	LOC_Os02g41450	Exonic	C1 root hair	HS
chr5	26298648	26299148	1.36069	0.000151419	0.0999218	LOC_Os05g45220	Exonic	C1 root hair	HS
chr4	19669607	19670107	1.86667	0.000151461	0.0814749	LOC_Os04g32710	Distal	C1 root hair	HS
chr7	13605541	13606041	1.15083	0.000153195	0.117098	LOC_Os07g24230	Promoter	C1 root hair	HS
chr2	9551715	9552215	2.3799	0.000154677	0.0619192	LOC_Os02g16690	Promoter	C1 root hair	HS
chr3	10256049	10256549	2.99992	0.000155551	0.0657377	LOC_Os03g18200	Exonic	C1 root hair	HS
chr1	22712679	22713179	1.68623	0.000156818	0.132234	LOC_Os01g39990	Distal	C1 root hair	HS
chr7	19830850	19831350	1.45678	0.000158628	0.162548	LOC_Os07g33560	Exonic	C1 root hair	HS
chr4	23415709	23416209	2.54022	0.00015865	0.0549909	LOC_Os04g39240	Distal	C1 root hair	HS
chr7	11689841	11690341	1.52515	0.000162338	0.156442	LOC_Os07g20340	Promoter	C1 root hair	HS
chr3	22318385	22318885	1.61546	0.000162555	0.0989436	LOC_Os03g39300	Distal	C1 root hair	HS
chr3	33708128	33708628	2.40702	0.000164126	0.0449042	LOC_Os03g58170	Exonic	C1 root hair	HS
chr8	24103353	24103853	1.55917	0.000165332	0.0609276	LOC_Os08g39140	Exonic	C1 root hair	HS
chr8	3378865	3379365	1.04285	0.000165757	0.162377	LOC_Os08g06090	Distal	C1 root hair	HS
chr3	28132047	28132547	1.02243	0.000166825	0.132686	LOC_Os03g48480	Distal	C1 root hair	HS
chr2	22241101	22241601	3.63912	0.000167865	0.0467835	LOC_Os02g37070	Distal	C1 root hair	HS
chr9	5896467	5896967	1.69609	0.000168252	0.110179	LOC_Os09g10950	Exonic	C1 root hair	HS
chr1	1958742	1959242	2.47356	0.000170834	0.0839137	LOC_Os01g04360	Promoter	C1 root hair	HS
chr4	16760063	16760563	1.39639	0.000171583	0.0453683	LOC_Os04g28420	Exonic	C1 root hair	HS
chr4	25934361	25934861	1.62031	0.000171583	0.0768228	LOC_Os04g43690	Distal	C1 root hair	HS
chr5	23142918	23143418	1.65571	0.000177571	0.097539	LOC_Os05g39380	Promoter	C1 root hair	HS
chr7	1509789	1510289	3.7805	0.000178768	0.0789867	LOC_Os07g03760	Distal	C1 root hair	HS
chr4	6674257	6674757	1.54068	0.00017896	0.080507	LOC_Os04g11980	Distal	C1 root hair	HS
chr2	14893770	14894270	1.40633	0.000179013	0.153433	LOC_Os02g25700	Distal	C1 root hair	HS
chr5	7558064	7558564	1.48773	0.000179074	0.0679214	LOC_Os05g13580	Promoter	C1 root hair	HS
chr10	13397818	13398318	1.45154	0.000179087	0.0995782	LOC_Os10g25430	Promoter	C1 root hair	HS
chr3	9572084	9572584	2.87808	0.000180869	0.117171	LOC_Os03g17140	Promoter	C1 root hair	HS
chr10	9405820	9406320	1.38371	0.000181488	0.179454	LOC_Os10g18090	Distal	C1 root hair	HS
chr10	15287745	15288245	2.02304	0.000181889	0.102091	LOC_Os10g28830	Distal	C1 root hair	HS
chr10	19358804	19359304	2.09847	0.000183798	0.0807942	LOC_Os10g35660	Distal	C1 root hair	HS
chr10	18389675	18390175	1.24694	0.000185034	0.112047	LOC_Os10g33990	Promoter	C1 root hair	HS
chr10	19265890	19266390	2.73674	0.000185809	0.0475828	LOC_Os10g35470	Exonic	C1 root hair	HS
chr7	24882170	24882670	1.00154	0.000186652	0.0938935	LOC_Os07g41950	Distal	C1 root hair	HS
chr10	14910387	14910887	2.20664	0.000187072	0.0974919	LOC_Os10g28210	Distal	C1 root hair	HS
chr6	22654079	22654579	1.19412	0.000188795	0.107485	LOC_Os06g38294	Exonic	C1 root hair	HS
chr9	2668349	2668849	1.87085	0.000189457	0.111261	LOC_Os09g05020	Exonic	C1 root hair	HS
chr3	9887436	9887936	1.12658	0.000193649	0.107051	LOC_Os03g17680	Distal	C1 root hair	HS
chr5	1188025	1188525	1.39456	0.000194965	0.162733	LOC_Os05g03040	Distal	C1 root hair	HS
chr2	15391431	15391931	2.18722	0.000195312	0.0790168	LOC_Os02g26470	Promoter	C1 root hair	HS
chr1	4467209	4467709	2.43606	0.000197439	0.0805593	LOC_Os01g08860	Promoter	C1 root hair	HS
chr5	19857184	19857684	1.10585	0.000197858	0.172585	LOC_Os05g33690	Distal	C1 root hair	HS
chr11	28050126	28050626	1.06483	0.000200132	0.164115	LOC_Os11g47100	Distal	C1 root hair	HS
chr10	14909615	14910115	1.37553	0.000200274	0.14313	LOC_Os10g28210	Distal	C1 root hair	HS
chr7	2697273	2697773	1.40146	0.000205208	0.144058	LOC_Os07g05710	Distal	C1 root hair	HS
chr8	27055678	27056178	1.05834	0.000210263	0.214306	LOC_Os08g43880	Promoter	C1 root hair	HS
chr10	12182080	12182580	1.03251	0.000212221	0.186587	LOC_Os10g22980	Distal	C1 root hair	HS
chr4	20622846	20623346	1.85075	0.000212354	0.0522947	LOC_Os04g34100	Distal	C1 root hair	HS
chr6	4872148	4872648	1.53352	0.000212706	0.0455208	LOC_Os06g09560	Distal	C1 root hair	HS
chr2	7120306	7120806	1.23646	0.000216058	0.0874732	LOC_Os02g13330	Distal	C1 root hair	HS
chr11	8565660	8566160	1.06019	0.000216999	0.140125	LOC_Os11g15250	Distal	C1 root hair	HS
chr7	15223702	15224202	1.0768	0.000218889	0.11647	LOC_Os07g26710	Distal	C1 root hair	HS
chr8	15925148	15925648	1.16694	0.000218889	0.146825	LOC_Os08g27100	Promoter	C1 root hair	HS
chr3	23616571	23617071	2.03106	0.000225769	0.102767	LOC_Os03g41612	Exonic	C1 root hair	HS
chr11	21707640	21708140	1.25189	0.000228669	0.113578	LOC_Os11g37200	Exonic	C1 root hair	HS
chr3	32535	33035	2.7579	0.000228669	0.064776	LOC_Os03g01020	Promoter	C1 root hair	HS
chr8	24331383	24331883	1.84465	0.000228669	0.0959609	LOC_Os08g39450	Distal	C1 root hair	HS
chr1	16777143	16777643	2.73446	0.000231928	0.0476818	LOC_Os01g29820	Distal	C1 root hair	HS
chr5	26160825	26161325	1.18633	0.000233111	0.186477	LOC_Os05g44930	Exonic	C1 root hair	HS
chr1	18522085	18522585	2.89284	0.000235024	0.0761373	LOC_Os01g33360	Promoter	C1 root hair	HS
chr5	23355053	23355553	1.26534	0.000235024	0.131947	LOC_Os05g39720	Exonic	C1 root hair	HS
chr11	17980852	17981352	2.5277	0.00023725	0.0592858	LOC_Os11g31330	Distal	C1 root hair	HS
chr2	4571404	4571904	2.66632	0.000239689	0.0537087	LOC_Os02g08490	Exonic	C1 root hair	HS
chr1	40488228	40488728	1.16853	0.000240701	0.115972	LOC_Os01g69279	Distal	C1 root hair	HS
chr12	15847372	15847872	1.15259	0.000240701	0.0982876	LOC_Os12g26940	Distal	C1 root hair	HS
chr12	19578281	19578781	2.25834	0.000241467	0.0877549	LOC_Os12g32330	Promoter	C1 root hair	HS
chr9	3494690	3495190	1.25129	0.000241467	0.0568513	LOC_Os09g07350	Distal	C1 root hair	HS
chr5	9474946	9475446	2.31797	0.000247351	0.0900674	LOC_Os05g16660	Exonic	C1 root hair	HS
chr7	14651965	14652465	1.23788	0.000247351	0.137123	LOC_Os07g25890	Promoter	C1 root hair	HS
chr12	2534163	2534663	1.13179	0.000247466	0.107583	LOC_Os12g05440	Distal	C1 root hair	HS
chr3	28002542	28003042	1.04763	0.000249176	0.100151	LOC_Os03g48310	Exonic	C1 root hair	HS
chr8	7760227	7760727	3.93014	0.000252689	0.0472718	LOC_Os08g13780	Distal	C1 root hair	HS
chr2	32626183	32626683	1.08556	0.000252789	0.126579	LOC_Os02g53620	Exonic	C1 root hair	HS
chr10	14910992	14911492	1.85681	0.000253126	0.0564502	LOC_Os10g28210	Distal	C1 root hair	HS
chr11	16692952	16693452	1.31696	0.000259811	0.160791	LOC_Os11g29290	Exonic	C1 root hair	HS
chr12	24073293	24073793	1.16063	0.000260459	0.173476	LOC_Os12g39160	Distal	C1 root hair	HS
chr9	11001287	11001787	1.37761	0.000260459	0.109051	LOC_Os09g18159	Exonic	C1 root hair	HS
chr9	19941543	19942043	1.13632	0.000265338	0.154194	LOC_Os09g33940	Exonic	C1 root hair	HS
chr1	7161716	7162216	1.19116	0.000265606	0.102576	LOC_Os01g12890	Distal	C1 root hair	HS
chr8	2256230	2256730	1.54193	0.000266563	0.109797	LOC_Os08g04530	Distal	C1 root hair	HS
chr1	4430550	4431050	1.0291	0.000266815	0.150298	LOC_Os01g08790	Promoter	C1 root hair	HS
chr5	29267343	29267843	1.56522	0.000268294	0.189572	LOC_Os05g50840	Exonic	C1 root hair	HS
chr11	23488162	23488662	1.65228	0.000271205	0.110156	LOC_Os11g39830	Promoter	C1 root hair	HS
chr5	6680889	6681389	1.045	0.000271245	0.154869	LOC_Os05g11740	Exonic	C1 root hair	HS
chr12	23240851	23241351	1.55397	0.000272564	0.128674	LOC_Os12g37840	Distal	C1 root hair	HS
chr11	11601421	11601921	1.1464	0.000273409	0.185398	LOC_Os11g20100	Distal	C1 root hair	HS
chr5	13619957	13620457	1.91033	0.000275537	0.0749736	LOC_Os05g23720	Exonic	C1 root hair	HS
chr11	22674387	22674887	3.2782	0.000277347	0.0902918	LOC_Os11g38650	Distal	C1 root hair	HS
chr12	18012797	18013297	1.88318	0.000277347	0.0689967	LOC_Os12g30020	Distal	C1 root hair	HS
chr11	25517292	25517792	1.3305	0.000277554	0.0379342	LOC_Os11g42800	Exonic	C1 root hair	HS
chr10	14992084	14992584	2.03219	0.00027931	0.0864718	LOC_Os10g28330	Exonic	C1 root hair	HS
chr11	5700029	5700529	1.43496	0.000285117	0.0924451	LOC_Os11g10540	Exonic	C1 root hair	HS
chr3	18290245	18290745	3.70404	0.000290004	0.0607726	LOC_Os03g31300	Exonic	C1 root hair	HS
chr4	10182703	10183203	3.71468	0.000293806	0.0587669	LOC_Os04g18200	Distal	C1 root hair	HS
chr3	2497044	2497544	1.97988	0.000299475	0.0542817	LOC_Os03g05110	Exonic	C1 root hair	HS
chr12	22192019	22192519	1.27691	0.000306866	0.136286	LOC_Os12g36220	Promoter	C1 root hair	HS
chr11	22427645	22428145	1.95118	0.00031139	0.0609907	LOC_Os11g38310	Distal	C1 root hair	HS
chr3	4248583	4249083	1.62308	0.000311975	0.0991359	LOC_Os03g08320	Distal	C1 root hair	HS
chr6	13407027	13407527	3.28394	0.000320481	0.0592387	LOC_Os06g22950	Distal	C1 root hair	HS
chr6	21018825	21019325	1.67358	0.000321078	0.0991798	LOC_Os06g35990	Promoter	C1 root hair	HS
chr12	27067720	27068220	1.28217	0.000322395	0.132824	LOC_Os12g43620	Distal	C1 root hair	HS
chr10	19935834	19936334	2.00865	0.000322411	0.122518	LOC_Os10g36710	Distal	C1 root hair	HS
chr3	776268	776768	3.97353	0.000322863	0.0433384	LOC_Os03g02260	Exonic	C1 root hair	HS
chr8	23663982	23664482	2.09701	0.000323488	0.0639015	LOC_Os08g38350	Promoter	C1 root hair	HS
chr11	27034579	27035079	1.55918	0.000326274	0.0996523	LOC_Os11g45090	Distal	C1 root hair	HS
chr4	16760567	16761067	2.88188	0.000328964	0.0374687	LOC_Os04g28420	Exonic	C1 root hair	HS
chr9	8418246	8418746	1.4319	0.000329332	0.0769819	LOC_Os09g14490	Distal	C1 root hair	HS
chr2	4570893	4571393	3.06459	0.00033396	0.0500944	LOC_Os02g08490	Exonic	C1 root hair	HS
chr7	20469129	20469629	2.28093	0.000334515	0.0775844	LOC_Os07g34529	Promoter	C1 root hair	HS
chr7	8802593	8803093	1.63661	0.000341247	0.0523356	LOC_Os07g15370	Distal	C1 root hair	HS
chr7	17018020	17018520	1.91372	0.000341247	0.102387	LOC_Os07g29350	Distal	C1 root hair	HS
chr5	5364633	5365133	2.47294	0.000341742	0.0647481	LOC_Os05g09510	Promoter	C1 root hair	HS
chr12	9884966	9885466	2.13289	0.000343139	0.0583533	LOC_Os12g17130	Distal	C1 root hair	HS
chr9	619395	619895	1.3001	0.000344411	0.158404	LOC_Os09g01960	Distal	C1 root hair	HS
chr12	19993000	19993500	2.7733	0.000347655	0.0507578	LOC_Os12g32986	Exonic	C1 root hair	HS
chr4	32676031	32676531	1.85848	0.000347655	0.0823807	LOC_Os04g54800	Exonic	C1 root hair	HS
chr7	8267406	8267906	2.87246	0.000347655	0.0604863	LOC_Os07g14650	Exonic	C1 root hair	HS
chr4	19860215	19860715	1.19114	0.000349574	0.138873	LOC_Os04g32950	Distal	C1 root hair	HS
chr8	1548982	1549482	1.29714	0.000350388	0.112583	LOC_Os08g03310	Promoter	C1 root hair	HS
chr2	2406040	2406540	2.20443	0.000353248	0.0463376	LOC_Os02g05060	Exonic	C1 root hair	HS
chr4	11582998	11583498	2.3479	0.000360137	0.0531245	LOC_Os04g20430	Promoter	C1 root hair	HS
chr11	26174560	26175060	1.26684	0.000363557	0.115941	LOC_Os11g43750	Promoter	C1 root hair	HS
chr1	37264454	37264954	1.56807	0.000365078	0.129995	LOC_Os01g63854	Distal	C1 root hair	HS
chr7	27357055	27357555	2.11649	0.000366202	0.0622712	LOC_Os07g46230	Distal	C1 root hair	HS
chr2	6649474	6649974	1.4282	0.000366413	0.0983035	LOC_Os02g12690	Distal	C1 root hair	HS
chr4	24631633	24632133	1.01343	0.000366413	0.180539	LOC_Os04g41410	Distal	C1 root hair	HS
chr7	6962828	6963328	1.91117	0.000368008	0.0722986	LOC_Os07g12380	Distal	C1 root hair	HS
chr6	4869693	4870193	1.39776	0.000370938	0.0917747	LOC_Os06g09560	Promoter	C1 root hair	HS
chr1	40971421	40971921	1.5011	0.000373921	0.0619496	LOC_Os01g70340	Promoter	C1 root hair	HS
chr2	19189010	19189510	1.83382	0.000375356	0.0796916	LOC_Os02g32600	Exonic	C1 root hair	HS
chr7	28340060	28340560	1.1474	0.000377306	0.113793	LOC_Os07g47840	Promoter	C1 root hair	HS
chr7	20345223	20345723	1.17269	0.00038161	0.147221	LOC_Os07g34340	Promoter	C1 root hair	HS
chr12	15902780	15903280	2.34202	0.00038423	0.0654868	LOC_Os12g27040	Distal	C1 root hair	HS
chr1	3052476	3052976	1.35329	0.000389378	0.108387	LOC_Os01g06450	Promoter	C1 root hair	HS
chr1	4427288	4427788	1.65829	0.000389522	0.104441	LOC_Os01g08790	Distal	C1 root hair	HS
chr1	23262060	23262560	1.29268	0.000389746	0.129694	LOC_Os01g40860	Exonic	C1 root hair	HS
chr2	6695276	6695776	1.30935	0.000390931	0.152121	LOC_Os02g12780	Promoter	C1 root hair	HS
chr12	15422454	15422954	2.48481	0.000392433	0.0929034	LOC_Os12g26330	Distal	C1 root hair	HS
chr11	13372184	13372684	1.33908	0.0003925	0.103864	LOC_Os11g24060	Distal	C1 root hair	HS
chr3	8882868	8883368	1.70954	0.000392715	0.0776115	LOC_Os03g16020	Promoter	C1 root hair	HS
chr12	25303506	25304006	1.18961	0.000398939	0.125243	LOC_Os12g40900	Distal	C1 root hair	HS
chr8	24104467	24104967	1.62019	0.000401097	0.0510654	LOC_Os08g39140	Exonic	C1 root hair	HS
chr12	7463698	7464198	1.12756	0.000409099	0.117371	LOC_Os12g13290	Distal	C1 root hair	HS
chr2	8435303	8435803	1.36312	0.000420978	0.0864034	LOC_Os02g15120	Exonic	C1 root hair	HS
chr7	23592292	23592792	1.11292	0.000420989	0.124108	LOC_Os07g39780	Exonic	C1 root hair	HS
chr7	17308252	17308752	1.47259	0.000424165	0.11421	LOC_Os07g29794	Promoter	C1 root hair	HS
chr1	31998304	31998804	2.25189	0.000426702	0.0903549	LOC_Os01g55270	Exonic	C1 root hair	HS
chr5	7968341	7968841	1.01389	0.000433046	0.0983529	LOC_Os05g14180	Distal	C1 root hair	HS
chr6	4929766	4930266	1.07333	0.00043365	0.0808081	LOC_Os06g09660	Exonic	C1 root hair	HS
chr5	1293386	1293886	1.11903	0.00043597	0.215433	LOC_Os05g03174	Exonic	C1 root hair	HS
chr6	10977608	10978108	1.57144	0.000442968	0.149646	LOC_Os06g19260	Promoter	C1 root hair	HS
chr9	15197278	15197778	1.74788	0.000447387	0.140159	LOC_Os09g25500	Distal	C1 root hair	HS
chr10	9398465	9398965	1.66877	0.000449892	0.104735	LOC_Os10g18080	Distal	C1 root hair	HS
chr7	22881250	22881750	1.83057	0.000449892	0.0923632	LOC_Os07g38490	Exonic	C1 root hair	HS
chr8	3432752	3433252	1.17925	0.000449892	0.0766377	LOC_Os08g06130	Exonic	C1 root hair	HS
chr10	9423385	9423885	2.34684	0.000456108	0.04899	LOC_Os10g18099	Exonic	C1 root hair	HS
chr12	18013513	18014013	1.26035	0.000458156	0.0976424	LOC_Os12g30020	Distal	C1 root hair	HS
chr2	30302404	30302904	2.20513	0.00046009	0.0623469	LOC_Os02g49840	Exonic	C1 root hair	HS
chr8	10197904	10198404	1.32001	0.00046123	0.182168	LOC_Os08g17410	Distal	C1 root hair	HS
chr4	436119	436619	1.00135	0.000461806	0.175264	LOC_Os04g01640	Distal	C1 root hair	HS
chr7	8786201	8786701	1.70305	0.000471334	0.087635	LOC_Os07g15370	Distal	C1 root hair	HS
chr2	11070690	11071190	1.21536	0.000472579	0.107071	LOC_Os02g18930	Distal	C1 root hair	HS
chr10	14999838	15000338	2.53267	0.000481589	0.0611793	LOC_Os10g28340	Exonic	C1 root hair	HS
chr2	21832685	21833185	1.1633	0.000481589	0.0738634	LOC_Os02g36400	Exonic	C1 root hair	HS
chr3	3262089	3262589	1.51101	0.00048567	0.159715	LOC_Os03g06490	Exonic	C1 root hair	HS
chr4	22502222	22502722	1.29384	0.000486121	0.115891	LOC_Os04g37710	Exonic	C1 root hair	HS
chr1	16612309	16612809	1.11519	0.000487535	0.170034	LOC_Os01g29550	Distal	C1 root hair	HS
chr5	23576012	23576512	1.00549	0.000488663	0.0802117	LOC_Os05g40060	Distal	C1 root hair	HS
chr3	31488228	31488728	1.86133	0.000488801	0.0999454	LOC_Os03g54050	Distal	C1 root hair	HS
chr3	9465548	9466048	1.08562	0.00048917	0.115971	LOC_Os03g16920	Promoter	C1 root hair	HS
chr1	30098028	30098528	1.14744	0.000489957	0.154453	LOC_Os01g52030	Distal	C1 root hair	HS
chr12	17583076	17583576	1.07935	0.000492038	0.081292	LOC_Os12g29480	Distal	C1 root hair	HS
chr5	25850147	25850647	3.39844	0.000492896	0.071378	LOC_Os05g44340	Exonic	C1 root hair	HS
chr5	956204	956704	3.05101	0.000494493	0.0868744	LOC_Os05g02670	Exonic	C1 root hair	HS
chr9	22738138	22738638	1.33388	0.000495149	0.0996516	LOC_Os09g39730	Distal	C1 root hair	HS
chr8	22154867	22155367	3.08517	0.000495177	0.0520689	LOC_Os08g36150	Exonic	C1 root hair	HS
chr3	25555867	25556367	1.83704	0.000495511	0.0576758	LOC_Os03g44540	Exonic	C1 root hair	HS
chr6	24839355	24839855	1.03039	0.000495797	0.077649	LOC_Os06g41450	Distal	C1 root hair	HS
chr6	22704599	22705099	1.28466	0.000497975	0.108232	LOC_Os06g38330	Distal	C1 root hair	HS
chr11	20444896	20445396	1.51534	0.000508812	0.0499423	LOC_Os11g35340	Exonic	C1 root hair	HS
chr9	11360321	11360821	1.24109	0.000508812	0.0460524	LOC_Os09g19210	Distal	C1 root hair	HS
chr1	7932242	7932742	1.89691	0.000513943	0.0873585	LOC_Os01g14110	Distal	C1 root hair	HS
chr4	22270479	22270979	2.60101	0.000522432	0.0550342	LOC_Os04g36750	Exonic	C1 root hair	HS
chr2	9033854	9034354	2.43264	0.000523071	0.0338629	LOC_Os02g15930	Exonic	C1 root hair	HS
chr3	30493259	30493759	1.04926	0.000523071	0.0685813	LOC_Os03g52239	Distal	C1 root hair	HS
chr8	17998352	17998852	1.75835	0.000528707	0.0682475	LOC_Os08g30240	Distal	C1 root hair	HS
chr1	10252367	10252867	1.83844	0.000529637	0.0845221	LOC_Os01g18240	Promoter	C1 root hair	HS
chr8	15591435	15591935	1.70654	0.000531273	0.0607481	LOC_Os08g26720	Distal	C1 root hair	HS
chr3	31599079	31599579	1.53135	0.000532342	0.132122	LOC_Os03g54240	Distal	C1 root hair	HS
chr10	17307629	17308129	1.14967	0.000535437	0.0329919	LOC_Os10g32550	Exonic	C1 root hair	HS
chr3	21758019	21758519	1.12519	0.00053594	0.163874	LOC_Os03g38350	Distal	C1 root hair	HS
chr1	2710368	2710868	1.11661	0.000536321	0.102503	LOC_Os01g05650	Promoter	C1 root hair	HS
chr3	35058	35558	1.04807	0.000541724	0.145676	LOC_Os03g01020	Distal	C1 root hair	HS
chr12	5562639	5563139	1.40505	0.000542741	0.0702033	LOC_Os12g10400	Exonic	C1 root hair	HS
chr2	11071252	11071752	1.19099	0.000543163	0.103132	LOC_Os02g18930	Distal	C1 root hair	HS
chr7	5823121	5823621	2.61597	0.000546501	0.0465011	LOC_Os07g10860	Distal	C1 root hair	HS
chr1	39218900	39219400	2.11827	0.000558807	0.087139	LOC_Os01g67220	Promoter	C1 root hair	HS
chr6	1484321	1484821	1.6063	0.000563359	0.0761252	LOC_Os06g03740	Promoter	C1 root hair	HS
chr5	21227821	21228321	1.06536	0.0005635	0.112021	LOC_Os05g35690	Exonic	C1 root hair	HS
chr7	8783396	8783896	1.62798	0.000563722	0.0603044	LOC_Os07g15370	Distal	C1 root hair	HS
chr8	8310945	8311445	1.01161	0.000569871	0.142807	LOC_Os08g14570	Exonic	C1 root hair	HS
chr6	23279450	23279950	2.13927	0.000573474	0.0663542	LOC_Os06g39240	Distal	C1 root hair	HS
chr4	19293208	19293708	1.88328	0.000576948	0.0522256	LOC_Os04g32300	Distal	C1 root hair	HS
chr9	11288285	11288785	1.47542	0.000587665	0.0812973	LOC_Os09g18620	Exonic	C1 root hair	HS
chr8	7159727	7160227	1.89628	0.000589519	0.0567625	LOC_Os08g12840	Exonic	C1 root hair	HS
chr12	24534297	24534797	1.02494	0.000597331	0.140493	LOC_Os12g39770	Distal	C1 root hair	HS
chr12	9574930	9575430	1.21476	0.000602176	0.0777274	LOC_Os12g16570	Distal	C1 root hair	HS
chr3	28750436	28750936	2.01319	0.000602176	0.0741529	LOC_Os03g49620	Exonic	C1 root hair	HS
chr11	14562024	14562524	1.16686	0.000612866	0.0847918	LOC_Os11g25990	Distal	C1 root hair	HS
chr10	3830133	3830633	1.66332	0.000613479	0.0945358	LOC_Os10g07229	Exonic	C1 root hair	HS
chr6	5052744	5053244	1.02417	0.00061365	0.0760641	LOC_Os06g09900	Distal	C1 root hair	HS
chr10	22972182	22972682	1.14456	0.000615307	0.0542052	LOC_Os10g42190	Exonic	C1 root hair	HS
chr4	4397040	4397540	1.96791	0.000617695	0.0949184	LOC_Os04g08070	Distal	C1 root hair	HS
chr3	33901632	33902132	2.0484	0.000617894	0.101981	LOC_Os03g58480	Exonic	C1 root hair	HS
chr11	18338811	18339311	1.38982	0.000620611	0.091358	LOC_Os11g31730	Distal	C1 root hair	HS
chr10	22251323	22251823	1.23463	0.000630639	0.0768691	LOC_Os10g40880	Promoter	C1 root hair	HS
chr11	8416016	8416516	1.02802	0.000632063	0.16596	LOC_Os11g15030	Distal	C1 root hair	HS
chr12	19800744	19801244	2.10105	0.000639791	0.126602	LOC_Os12g32680	Promoter	C1 root hair	HS
chr8	4715862	4716362	1.11111	0.000639791	0.0541261	LOC_Os08g08190	Distal	C1 root hair	HS
chr2	15337477	15337977	1.17147	0.000639867	0.0841806	LOC_Os02g26380	Distal	C1 root hair	HS
chr1	23263567	23264067	2.21633	0.000658679	0.0779468	LOC_Os01g40860	Exonic	C1 root hair	HS
chr2	3741138	3741638	2.31548	0.000660431	0.0648102	LOC_Os02g07300	Promoter	C1 root hair	HS
chr6	10926980	10927480	1.42183	0.000664445	0.106159	LOC_Os06g19170	Promoter	C1 root hair	HS
chr3	7746497	7746997	1.73566	0.000664793	0.0450152	LOC_Os03g14180	Distal	C1 root hair	HS
chr4	8441476	8441976	1.71283	0.000670561	0.0831467	LOC_Os04g14820	Distal	C1 root hair	HS
chr10	20612632	20613132	1.55243	0.000670725	0.126833	LOC_Os10g37970	Distal	C1 root hair	HS
chr8	25828103	25828603	1.2263	0.000672231	0.0618671	LOC_Os08g41890	Distal	C1 root hair	HS
chr1	23258388	23258888	1.02019	0.000679954	0.078615	LOC_Os01g40860	Promoter	C1 root hair	HS
chr5	16485234	16485734	1.18888	0.000696094	0.0965563	LOC_Os05g28140	Promoter	C1 root hair	HS
chr4	30201259	30201759	1.30741	0.000698601	0.171774	LOC_Os04g50910	Distal	C1 root hair	HS
chr4	24053551	24054051	2.23534	0.000700156	0.0655577	LOC_Os04g40330	Exonic	C1 root hair	HS
chr8	19111545	19112045	1.46206	0.000712867	0.105473	LOC_Os08g31830	Exonic	C1 root hair	HS
chr11	2970520	2971020	3.07677	0.000714169	0.0529012	LOC_Os11g06360	Distal	C1 root hair	HS
chr5	22624148	22624648	1.69691	0.000717656	0.0617176	LOC_Os05g38490	Exonic	C1 root hair	HS
chr8	24407925	24408425	2.76582	0.000720352	0.0367162	LOC_Os08g39560	Exonic	C1 root hair	HS
chr4	30219768	30220268	1.17354	0.000723259	0.100506	LOC_Os04g50920	Exonic	C1 root hair	HS
chr12	26277601	26278101	2.18226	0.000729558	0.0689061	LOC_Os12g42284	Distal	C1 root hair	HS
chr6	30878272	30878772	2.22006	0.000734737	0.0542792	LOC_Os06g51260	Exonic	C1 root hair	HS
chr1	30098543	30099043	1.432	0.000736981	0.0852873	LOC_Os01g52030	Distal	C1 root hair	HS
chr10	17917686	17918186	2.64943	0.000737101	0.0672811	LOC_Os10g33510	Exonic	C1 root hair	HS
chr12	24254437	24254937	2.09084	0.000741162	0.108463	LOC_Os12g39430	Promoter	C1 root hair	HS
chr3	9395177	9395677	1.15603	0.000742749	0.0982932	LOC_Os03g16840	Distal	C1 root hair	HS
chr8	26273992	26274492	1.51672	0.000742749	0.157712	LOC_Os08g42550	Exonic	C1 root hair	HS
chr10	15286420	15286920	1.05311	0.000745663	0.153212	LOC_Os10g28830	Distal	C1 root hair	HS
chr8	1626905	1627405	2.63674	0.000750224	0.0470247	LOC_Os08g03440	Exonic	C1 root hair	HS
chr12	15891696	15892196	2.57585	0.000752595	0.059363	LOC_Os12g27030	Distal	C1 root hair	HS
chr3	29295194	29295694	1.06539	0.000752595	0.107783	LOC_Os03g50450	Distal	C1 root hair	HS
chr1	23503268	23503768	2.9179	0.00076217	0.0702624	LOC_Os01g41240	Promoter	C1 root hair	HS
chr8	22153986	22154486	2.55204	0.000773498	0.050265	LOC_Os08g36150	Exonic	C1 root hair	HS
chr10	22080767	22081267	1.17227	0.000778203	0.0671294	LOC_Os10g40640	Exonic	C1 root hair	HS
chr6	30766404	30766904	1.06209	0.000778203	0.122038	LOC_Os06g51100	Promoter	C1 root hair	HS
chr8	1938527	1939027	1.8465	0.000778226	0.0705057	LOC_Os08g04010	Distal	C1 root hair	HS
chr6	30798431	30798931	2.46217	0.000783421	0.0659387	LOC_Os06g51150	Exonic	C1 root hair	HS
chr7	4427064	4427564	2.53384	0.000784581	0.0627796	LOC_Os07g08790	Exonic	C1 root hair	HS
chr6	26794872	26795372	1.17078	0.000786711	0.14497	LOC_Os06g44390	Distal	C1 root hair	HS
chr9	2522486	2522986	1.06335	0.000786711	0.147883	LOC_Os09g04790	Exonic	C1 root hair	HS
chr2	2686888	2687388	3.21231	0.00079293	0.0760347	LOC_Os02g05540	Distal	C1 root hair	HS
chr11	22286982	22287482	1.65352	0.000799339	0.0753523	LOC_Os11g38010	Exonic	C1 root hair	HS
chr8	26970007	26970507	2.32856	0.000800463	0.0404503	LOC_Os08g43630	Distal	C1 root hair	HS
chr6	5676144	5676644	1.25026	0.00080118	0.072376	LOC_Os06g10880	Distal	C1 root hair	HS
chr1	42180776	42181276	1.07082	0.000806436	0.0861285	LOC_Os01g72340	Distal	C1 root hair	HS
chr1	6064088	6064588	1.37855	0.000808143	0.0750697	LOC_Os01g11280	Distal	C1 root hair	HS
chr1	3548313	3548813	2.21568	0.000815721	0.0908511	LOC_Os01g07450	Promoter	C1 root hair	HS
chr10	19585135	19585635	1.36041	0.000815721	0.0739978	LOC_Os10g36100	Promoter	C1 root hair	HS
chr11	19166323	19166823	1.34599	0.000815721	0.0444701	LOC_Os11g32890	Distal	C1 root hair	HS
chr2	29976365	29976865	1.31109	0.000818347	0.0901613	LOC_Os02g49310	Exonic	C1 root hair	HS
chr3	35561666	35562166	2.43819	0.000818448	0.0845703	LOC_Os03g61710	Exonic	C1 root hair	HS
chr6	8660256	8660756	1.25097	0.000819765	0.089535	LOC_Os06g15250	Promoter	C1 root hair	HS
chr3	4520942	4521442	1.20293	0.000826968	0.189756	LOC_Os03g08740	Distal	C1 root hair	HS
chr4	31054499	31054999	1.49358	0.000826968	0.0702166	LOC_Os04g52140	Distal	C1 root hair	HS
chr12	8232224	8232724	1.42246	0.000833571	0.0737121	LOC_Os12g14340	Promoter	C1 root hair	HS
chr5	710209	710709	1.82825	0.00083597	0.113164	LOC_Os05g02220	Distal	C1 root hair	HS
chr3	21587319	21587819	1.57798	0.000836257	0.133577	LOC_Os03g38020	Exonic	C1 root hair	HS
chr9	15322112	15322612	4.28629	0.000836836	0.037024	LOC_Os09g25700	Promoter	C1 root hair	HS
chr7	8052346	8052846	2.0432	0.000841724	0.08663	LOC_Os07g14270	Exonic	C1 root hair	HS
chr1	14502484	14502984	2.32341	0.000843064	0.0900386	LOC_Os01g25500	Exonic	C1 root hair	HS
chr1	10787305	10787805	1.47821	0.000851729	0.141504	LOC_Os01g19020	Distal	C1 root hair	HS
chr12	5236031	5236531	2.15209	0.000867215	0.107021	LOC_Os12g09780	Distal	C1 root hair	HS
chr12	27265061	27265561	1.0557	0.000870759	0.137319	LOC_Os12g43950	Exonic	C1 root hair	HS
chr6	23651249	23651749	3.99462	0.000871889	0.0476433	LOC_Os06g39830	Distal	C1 root hair	HS
chr4	23697321	23697821	1.72464	0.000874441	0.090064	LOC_Os04g39650	Exonic	C1 root hair	HS
chr9	19552525	19553025	2.05807	0.000876184	0.0429028	LOC_Os09g32944	Distal	C1 root hair	HS
chr8	24221940	24222440	1.25757	0.00088187	0.118137	LOC_Os08g39310	Exonic	C1 root hair	HS
chr3	1573009	1573509	1.92626	0.000881896	0.0769298	LOC_Os03g03579	Exonic	C1 root hair	HS
chr10	21125918	21126418	1.36506	0.000884938	0.0893118	LOC_Os10g39110	Promoter	C1 root hair	HS
chr11	13397428	13397928	1.06267	0.000887268	0.141975	LOC_Os11g24080	Distal	C1 root hair	HS
chr10	1436910	1437410	1.11941	0.000887597	0.125738	LOC_Os10g03360	Promoter	C1 root hair	HS
chr11	16449336	16449836	2.00832	0.000889148	0.0561265	LOC_Os11g28940	Promoter	C1 root hair	HS
chr9	10598942	10599442	1.29857	0.000895071	0.160247	LOC_Os09g17550	Distal	C1 root hair	HS
chr10	306545	307045	1.91715	0.000895707	0.100557	LOC_Os10g01480	Distal	C1 root hair	HS
chr3	22786271	22786771	1.11682	0.000895707	0.157042	LOC_Os03g40130	Distal	C1 root hair	HS
chr6	3088967	3089467	1.42529	0.000897899	0.092498	LOC_Os06g06550	Exonic	C1 root hair	HS
chr12	25849235	25849735	2.40461	0.000898454	0.0771017	LOC_Os12g41760	Distal	C1 root hair	HS
chr3	7141688	7142188	1.19703	0.000899093	0.113865	LOC_Os03g13140	Distal	C1 root hair	HS
chr7	21675083	21675583	2.12473	0.000899093	0.0597306	LOC_Os07g36610	Exonic	C1 root hair	HS
chr11	20165044	20165544	2.12137	0.000902883	0.0626184	LOC_Os11g34880	Distal	C1 root hair	HS
chr7	267946	268446	1.09638	0.000902883	0.131831	LOC_Os07g01420	Promoter	C1 root hair	HS
chr2	21324905	21325405	1.49205	0.000905527	0.0646305	LOC_Os02g35760	Distal	C1 root hair	HS
chr9	17570182	17570682	1.13444	0.000906508	0.12947	LOC_Os09g29080	Distal	C1 root hair	HS
chr3	2039540	2040040	1.15186	0.000911189	0.143925	LOC_Os03g04410	Exonic	C1 root hair	HS
chr7	15540582	15541082	3.22671	0.000914209	0.0435665	LOC_Os07g27140	Distal	C1 root hair	HS
chr3	5136243	5136743	1.4013	0.000915116	0.0871381	LOC_Os03g10080	Exonic	C1 root hair	HS
chr3	109184	109684	1.59459	0.000943426	0.0774391	LOC_Os03g01130	Exonic	C1 root hair	HS
chr4	19977668	19978168	1.20316	0.000949296	0.0909523	LOC_Os04g33080	Distal	C1 root hair	HS
chr6	28566903	28567403	1.81757	0.000955545	0.0626416	LOC_Os06g47140	Distal	C1 root hair	HS
chr11	11707194	11707694	1.94274	0.000957197	0.06463	LOC_Os11g20280	Distal	C1 root hair	HS
chr8	5843137	5843637	1.83835	0.000959616	0.0673501	LOC_Os08g10020	Promoter	C1 root hair	HS
chr6	8952116	8952616	1.73258	0.000966584	0.0468948	LOC_Os06g15750	Promoter	C1 root hair	HS
chr7	24621709	24622209	1.79475	0.000969901	0.0741171	LOC_Os07g41490	Distal	C1 root hair	HS
chr6	17354714	17355214	1.28135	0.000975302	0.0785046	LOC_Os06g30130	Distal	C1 root hair	HS
chr12	7181703	7182203	1.45108	0.00098286	0.0712043	LOC_Os12g12870	Promoter	C1 root hair	HS
chr4	21319789	21320289	1.05993	0.000988488	0.0745798	LOC_Os04g35114	Promoter	C1 root hair	HS
chr11	9834652	9835152	1.67995	0.000998317	0.0794123	LOC_Os11g17640	Distal	C1 root hair	HS
chr4	25492513	25493013	1.35043	0.00100749	0.0527285	LOC_Os04g42960	Distal	C1 root hair	HS
chr1	25049219	25049719	1.48494	0.00100825	0.0938578	LOC_Os01g43470	Distal	C1 root hair	HS
chr2	26210892	26211392	2.07415	0.00101018	0.0580944	LOC_Os02g43690	Exonic	C1 root hair	HS
chr7	24406058	24406558	1.30174	0.00101827	0.0958797	LOC_Os07g41170	Distal	C1 root hair	HS
chr8	8741647	8742147	1.03061	0.00101827	0.115828	LOC_Os08g15204	Promoter	C1 root hair	HS
chr2	25742407	25742907	3.47054	0.00102367	0.0463472	LOC_Os02g43020	Exonic	C1 root hair	HS
chr8	4660123	4660623	2.1962	0.00102367	0.050644	LOC_Os08g08120	Distal	C1 root hair	HS
chr5	2273027	2273527	1.71716	0.00102669	0.101022	LOC_Os05g04770	Exonic	C1 root hair	HS
chr9	11149793	11150293	1.36401	0.00103215	0.0917309	LOC_Os09g18390	Promoter	C1 root hair	HS
chr9	21134717	21135217	1.70679	0.00103262	0.109155	LOC_Os09g36730	Promoter	C1 root hair	HS
chr11	7776870	7777370	2.1049	0.00103311	0.08489	LOC_Os11g14070	Exonic	C1 root hair	HS
chr12	18852142	18852642	1.52243	0.00103311	0.0610257	LOC_Os12g31200	Exonic	C1 root hair	HS
chr9	18034258	18034758	3.05436	0.00104397	0.0404288	LOC_Os09g29825	Distal	C1 root hair	HS
chr3	25413525	25414025	1.41329	0.00105512	0.132309	LOC_Os03g44330	Promoter	C1 root hair	HS
chr6	25586925	25587425	1.3654	0.00105876	0.136418	LOC_Os06g42560	Exonic	C1 root hair	HS
chr4	491834	492334	1.88439	0.00106521	0.0406955	LOC_Os04g01740	Distal	C1 root hair	HS
chr2	4522295	4522795	1.56124	0.00107058	0.0874054	LOC_Os02g08440	Distal	C1 root hair	HS
chr5	17043710	17044210	2.84267	0.00107058	0.0579564	LOC_Os05g29020	Distal	C1 root hair	HS
chr6	1743151	1743651	1.1101	0.00107058	0.0715559	LOC_Os06g04140	Promoter	C1 root hair	HS
chr8	14077334	14077834	1.39694	0.00107501	0.0580755	LOC_Os08g24434	Exonic	C1 root hair	HS
chr1	8749417	8749917	1.58043	0.00108475	0.0912554	LOC_Os01g15530	Promoter	C1 root hair	HS
chr11	22398387	22398887	2.10862	0.00109061	0.049574	LOC_Os11g38270	Exonic	C1 root hair	HS
chr11	23275194	23275694	1.52883	0.00109061	0.105107	LOC_Os11g39520	Exonic	C1 root hair	HS
chr2	1077750	1078250	1.97947	0.00109061	0.0810719	LOC_Os02g02830	Exonic	C1 root hair	HS
chr12	24614540	24615040	1.21124	0.00109363	0.186635	LOC_Os12g39850	Promoter	C1 root hair	HS
chr6	24632500	24633000	2.13301	0.00109444	0.0822443	LOC_Os06g41160	Distal	C1 root hair	HS
chr10	12575760	12576260	2.823	0.00109446	0.0484861	LOC_Os10g24050	Promoter	C1 root hair	HS
chr2	30302951	30303451	1.92762	0.00110133	0.0483949	LOC_Os02g49840	Exonic	C1 root hair	HS
chr2	9032063	9032563	2.94426	0.00110676	0.0414834	LOC_Os02g15930	Promoter	C1 root hair	HS
chr12	16618987	16619487	1.7534	0.00111276	0.125772	LOC_Os12g28050	Promoter	C1 root hair	HS
chr1	12748727	12749227	1.49295	0.00111919	0.0539366	LOC_Os01g22600	Distal	C1 root hair	HS
chr1	35813262	35813762	1.03673	0.00111986	0.0828663	LOC_Os01g61560	Exonic	C1 root hair	HS
chr5	18596221	18596721	1.01589	0.00112048	0.0873636	LOC_Os05g31890	Promoter	C1 root hair	HS
chr7	5943591	5944091	4.12731	0.00112587	0.0499099	LOC_Os07g10990	Exonic	C1 root hair	HS
chr9	19670067	19670567	1.72218	0.00112984	0.0994318	LOC_Os09g33510	Exonic	C1 root hair	HS
chr9	16273227	16273727	1.1844	0.00113079	0.060499	LOC_Os09g26950	Distal	C1 root hair	HS
chr5	25848882	25849382	2.50498	0.00113159	0.0378738	LOC_Os05g44340	Exonic	C1 root hair	HS
chr4	19126867	19127367	1.60853	0.00113228	0.115318	LOC_Os04g32030	Exonic	C1 root hair	HS
chr3	15468606	15469106	1.7923	0.00113299	0.0415593	LOC_Os03g26460	Exonic	C1 root hair	HS
chr6	7946215	7946715	1.73932	0.00113547	0.0551984	LOC_Os06g14240	Distal	C1 root hair	HS
chr4	17553659	17554159	1.94072	0.00114009	0.0339247	LOC_Os04g29610	Distal	C1 root hair	HS
chr4	30789305	30789805	1.28605	0.00114015	0.0539942	LOC_Os04g51800	Exonic	C1 root hair	HS
chr6	13384806	13385306	2.29579	0.00115269	0.0659491	LOC_Os06g22925	Distal	C1 root hair	HS
chr4	22894224	22894724	1.98749	0.00115757	0.0328646	LOC_Os04g38360	Promoter	C1 root hair	HS
chr6	6567118	6567618	1.31969	0.00115969	0.0997962	LOC_Os06g12220	Exonic	C1 root hair	HS
chr7	25007694	25008194	1.45714	0.00116132	0.11102	LOC_Os07g42190	Distal	C1 root hair	HS
chr1	17613344	17613844	1.72851	0.00116473	0.0983448	LOC_Os01g31870	Exonic	C1 root hair	HS
chr4	31036218	31036718	1.41021	0.00116622	0.107649	LOC_Os04g52110	Promoter	C1 root hair	HS
chr6	29425008	29425508	1.75667	0.00116622	0.0454715	LOC_Os06g48640	Exonic	C1 root hair	HS
chr5	19870831	19871331	1.97712	0.00116917	0.0332371	LOC_Os05g33700	Exonic	C1 root hair	HS
chr1	182304	182804	2.46997	0.00116981	0.0455626	LOC_Os01g01350	Exonic	C1 root hair	HS
chr12	20970246	20970746	2.70269	0.00116981	0.053512	LOC_Os12g34620	Distal	C1 root hair	HS
chr1	7925906	7926406	1.9787	0.00117161	0.0695738	LOC_Os01g14110	Distal	C1 root hair	HS
chr4	35618974	35619474	2.23121	0.0011776	0.0794411	Add_EVM0030385	Distal	C1 root hair	HS
chr9	10031173	10031673	1.42247	0.00117899	0.111301	LOC_Os09g16570	Exonic	C1 root hair	HS
chr12	17589990	17590490	1.06565	0.00118111	0.0539684	LOC_Os12g29480	Exonic	C1 root hair	HS
chr5	24391924	24392424	1.58639	0.00118514	0.0454588	LOC_Os05g41580	Exonic	C1 root hair	HS
chr6	7280312	7280812	2.22033	0.00118514	0.0726641	LOC_Os06g13240	Distal	C1 root hair	HS
chr4	16759330	16759830	1.534	0.00119056	0.044894	LOC_Os04g28420	Distal	C1 root hair	HS
chr1	34393614	34394114	2.05436	0.00120836	0.0526506	LOC_Os01g59200	Promoter	C1 root hair	HS
chr10	22230159	22230659	1.45286	0.00120836	0.0715977	LOC_Os10g40820	Exonic	C1 root hair	HS
chr1	29228497	29228997	2.00759	0.0012135	0.0323997	LOC_Os01g50610	Promoter	C1 root hair	HS
chr3	25707231	25707731	1.62394	0.00122541	0.063132	LOC_Os03g44740	Promoter	C1 root hair	HS
chr1	31996717	31997217	2.37527	0.00124193	0.0541539	LOC_Os01g55260	Exonic	C1 root hair	HS
chr10	1464824	1465324	1.50921	0.0012466	0.0697097	LOC_Os10g03420	Distal	C1 root hair	HS
chr1	41792528	41793028	1.16164	0.00124813	0.0747621	LOC_Os01g71740	Exonic	C1 root hair	HS
chr12	8227723	8228223	2.51596	0.00124813	0.062714	LOC_Os12g14330	Exonic	C1 root hair	HS
chr7	23317584	23318084	1.66431	0.00124813	0.0509561	LOC_Os07g39314	Distal	C1 root hair	HS
chr11	27658470	27658970	1.19373	0.00125017	0.0759816	LOC_Os11g46110	Promoter	C1 root hair	HS
chr2	1855543	1856043	1.97246	0.00125158	0.0656774	LOC_Os02g04230	Exonic	C1 root hair	HS
chr1	30483268	30483768	1.60239	0.00125376	0.0808009	LOC_Os01g52700	Distal	C1 root hair	HS
chr6	11718625	11719125	1.88889	0.00125566	0.0917113	LOC_Os06g20370	Exonic	C1 root hair	HS
chr1	21504283	21504783	1.11075	0.00125974	0.10694	LOC_Os01g38120	Distal	C1 root hair	HS
chr3	28129613	28130113	1.77018	0.00125989	0.0737636	LOC_Os03g48480	Distal	C1 root hair	HS
chr4	14886288	14886788	1.36414	0.00127651	0.0886376	LOC_Os04g25440	Distal	C1 root hair	HS
chr2	35059885	35060385	1.68078	0.0012776	0.152246	LOC_Os02g57520	Distal	C1 root hair	HS
chr5	25173002	25173502	1.07224	0.00130115	0.155539	LOC_Os05g43230	Distal	C1 root hair	HS
chr2	4478244	4478744	1.77782	0.00130298	0.0591363	LOC_Os02g08400	Distal	C1 root hair	HS
chr3	30312025	30312525	1.71274	0.00131203	0.0906939	LOC_Os03g51970	Distal	C1 root hair	HS
chr8	21804526	21805026	1.93206	0.00132232	0.0624764	LOC_Os08g35600	Distal	C1 root hair	HS
chr12	18914201	18914701	1.14859	0.0013266	0.231571	LOC_Os12g31330	Promoter	C1 root hair	HS
chr2	7123201	7123701	1.3089	0.00132752	0.0889535	LOC_Os02g13330	Promoter	C1 root hair	HS
chr12	5560164	5560664	1.05479	0.00132799	0.084496	LOC_Os12g10400	Promoter	C1 root hair	HS
chr11	4791030	4791530	1.31902	0.00134024	0.0965542	LOC_Os11g09140	Exonic	C1 root hair	HS
chr10	15000419	15000919	3.55767	0.00134336	0.0413518	LOC_Os10g28340	Exonic	C1 root hair	HS
chr7	26171421	26171921	3.30266	0.00134693	0.0355779	LOC_Os07g44190	Promoter	C1 root hair	HS
chr1	8411907	8412407	1.95826	0.001351	0.0959764	LOC_Os01g14970	Promoter	C1 root hair	HS
chr11	16233828	16234328	2.22607	0.00136049	0.0663441	LOC_Os11g28610	Distal	C1 root hair	HS
chr1	21104070	21104570	1.36837	0.00136784	0.0757625	LOC_Os01g37480	Promoter	C1 root hair	HS
chr10	4631179	4631679	1.24555	0.00136784	0.148844	LOC_Os10g08319	Distal	C1 root hair	HS
chr2	21939367	21939867	1.39222	0.00137353	0.130421	LOC_Os02g36590	Exonic	C1 root hair	HS
chr2	6818784	6819284	2.33993	0.00138096	0.0651526	LOC_Os02g12900	Promoter	C1 root hair	HS
chr1	41257856	41258356	1.07496	0.00138266	0.136112	LOC_Os01g70890	Distal	C1 root hair	HS
chr4	21702657	21703157	1.25501	0.00138562	0.102383	LOC_Os04g35650	Distal	C1 root hair	HS
chr6	19100504	19101004	3.36283	0.0013863	0.0559796	LOC_Os06g32860	Distal	C1 root hair	HS
chr2	8259257	8259757	1.67195	0.00139446	0.0804825	LOC_Os02g14840	Promoter	C1 root hair	HS
chr3	24467809	24468309	1.03166	0.00139859	0.139992	LOC_Os03g43010	Promoter	C1 root hair	HS
chr9	21135426	21135926	1.03514	0.00140442	0.117187	LOC_Os09g36730	Promoter	C1 root hair	HS
chr2	4096154	4096654	1.17853	0.00140715	0.0860748	LOC_Os02g07820	Exonic	C1 root hair	HS
chr3	776857	777357	2.6961	0.00140877	0.0449827	LOC_Os03g02260	Promoter	C1 root hair	HS
chr8	18160547	18161047	1.21894	0.00140975	0.0932602	LOC_Os08g30520	Distal	C1 root hair	HS
chr3	23309327	23309827	1.22881	0.00142197	0.0781903	LOC_Os03g41080	Exonic	C1 root hair	HS
chr3	18291073	18291573	1.8206	0.00142462	0.0274695	LOC_Os03g31300	Exonic	C1 root hair	HS
chr7	25476362	25476862	1.40106	0.00142462	0.0446202	LOC_Os07g42940	Promoter	C1 root hair	HS
chr8	22157465	22157965	1.76605	0.00143566	0.0481639	LOC_Os08g36150	Promoter	C1 root hair	HS
chr4	26995782	26996282	1.21888	0.00143858	0.100756	LOC_Os04g45480	Promoter	C1 root hair	HS
chr5	22208603	22209103	1.28769	0.00143858	0.136289	LOC_Os05g37840	Distal	C1 root hair	HS
chr8	749117	749617	1.07489	0.00145787	0.0793903	LOC_Os08g02180	Promoter	C1 root hair	HS
chr1	29387520	29388020	1.64037	0.00146013	0.102207	LOC_Os01g50849	Distal	C1 root hair	HS
chr12	19702210	19702710	2.65168	0.00147316	0.0514016	LOC_Os12g32536	Exonic	C1 root hair	HS
chr2	836853	837353	1.42678	0.00148002	0.0675369	LOC_Os02g02410	Exonic	C1 root hair	HS
chr7	20093127	20093627	1.1899	0.00148663	0.13499	LOC_Os07g34020	Distal	C1 root hair	HS
chr3	24454483	24454983	1.44301	0.00150573	0.0704103	LOC_Os03g42990	Distal	C1 root hair	HS
chr7	26948311	26948811	1.88952	0.00151393	0.0514437	LOC_Os07g45560	Exonic	C1 root hair	HS
chr2	17008392	17008892	3.18414	0.00151922	0.0407271	LOC_Os02g28980	Exonic	C1 root hair	HS
chr7	18578880	18579380	2.8657	0.00151922	0.0422304	LOC_Os07g31650	Distal	C1 root hair	HS
chr10	9462176	9462676	1.37762	0.00152065	0.0986326	LOC_Os10g18170	Distal	C1 root hair	HS
chr9	21134100	21134600	1.95912	0.00152065	0.0544972	LOC_Os09g36730	Exonic	C1 root hair	HS
chr10	9413361	9413861	1.86823	0.00152299	0.0640601	LOC_Os10g18099	Distal	C1 root hair	HS
chr1	7924302	7924802	1.69239	0.0015257	0.106728	LOC_Os01g14110	Promoter	C1 root hair	HS
chr2	14713410	14713910	1.49092	0.00153715	0.0451353	LOC_Os02g25449	Exonic	C1 root hair	HS
chr7	15187907	15188407	1.08678	0.00154002	0.109077	LOC_Os07g26690	Distal	C1 root hair	HS
chr3	22787739	22788239	1.06173	0.00155039	0.0730175	LOC_Os03g40130	Distal	C1 root hair	HS
chr9	13065660	13066160	1.53177	0.00156286	0.0791801	LOC_Os09g21770	Exonic	C1 root hair	HS
chr6	28987985	28988485	1.37727	0.00157239	0.0687749	LOC_Os06g47940	Promoter	C1 root hair	HS
chr6	24834716	24835216	1.12728	0.00157488	0.110896	LOC_Os06g41450	Distal	C1 root hair	HS
chr3	16765551	16766051	2.06131	0.00157604	0.0538003	LOC_Os03g28430	Distal	C1 root hair	HS
chr6	5747386	5747886	2.94625	0.00158871	0.0477911	LOC_Os06g10990	Distal	C1 root hair	HS
chr10	17308260	17308760	2.52169	0.00158891	0.0499771	LOC_Os10g32550	Exonic	C1 root hair	HS
chr3	4438756	4439256	1.17874	0.00159907	0.134685	LOC_Os03g08600	Promoter	C1 root hair	HS
chr6	6797250	6797750	2.47261	0.00159907	0.0495072	LOC_Os06g12510	Promoter	C1 root hair	HS
chr2	8426650	8427150	1.14782	0.00160479	0.113471	LOC_Os02g15110	Distal	C1 root hair	HS
chr1	25918474	25918974	1.71882	0.00161391	0.0592115	LOC_Os01g45360	Exonic	C1 root hair	HS
chr1	2916403	2916903	1.30164	0.00161826	0.13695	LOC_Os01g06080	Exonic	C1 root hair	HS
chr3	32332256	32332756	2.00669	0.0016195	0.0776167	LOC_Os03g55750	Distal	C1 root hair	HS
chr1	2791064	2791564	1.41004	0.00162118	0.126507	LOC_Os01g05810	Exonic	C1 root hair	HS
chr2	30305077	30305577	2.65607	0.00162118	0.0405832	LOC_Os02g49850	Exonic	C1 root hair	HS
chr2	25510175	25510675	2.09728	0.00162903	0.0493549	LOC_Os02g42670	Promoter	C1 root hair	HS
chr2	9178287	9178787	2.15393	0.00163641	0.0329218	LOC_Os02g16110	Exonic	C1 root hair	HS
chr4	21958318	21958818	1.05705	0.00163827	0.0904445	LOC_Os04g36040	Promoter	C1 root hair	HS
chr8	22153336	22153836	1.94869	0.00164211	0.087721	LOC_Os08g36150	Exonic	C1 root hair	HS
chr12	10713207	10713707	2.9158	0.00164843	0.0549837	LOC_Os12g18374	Exonic	C1 root hair	HS
chr1	13643791	13644291	1.58254	0.00166011	0.0916415	LOC_Os01g24110	Promoter	C1 root hair	HS
chr7	19889639	19890139	2.29839	0.00166193	0.0459208	LOC_Os07g33650	Exonic	C1 root hair	HS
chr1	2798467	2798967	2.19043	0.00166222	0.0657671	LOC_Os01g05820	Exonic	C1 root hair	HS
chr3	9681618	9682118	1.13491	0.0016654	0.0765557	LOC_Os03g17300	Promoter	C1 root hair	HS
chr5	28785078	28785578	2.77448	0.0016697	0.0470492	LOC_Os05g50020	Promoter	C1 root hair	HS
chr7	18982070	18982570	2.34487	0.0016697	0.0436432	LOC_Os07g32290	Distal	C1 root hair	HS
chr7	28828368	28828868	2.28211	0.0016697	0.0541747	LOC_Os07g48550	Distal	C1 root hair	HS
chr6	12325653	12326153	1.707	0.00167161	0.0869783	LOC_Os06g21330	Promoter	C1 root hair	HS
chr10	17307039	17307539	2.52093	0.00167168	0.044368	LOC_Os10g32550	Exonic	C1 root hair	HS
chr8	25521869	25522369	1.76689	0.00168663	0.0397543	LOC_Os08g41390	Exonic	C1 root hair	HS
chr1	21940645	21941145	2.55592	0.00168973	0.0583083	LOC_Os01g38840	Distal	C1 root hair	HS
chr3	18288747	18289247	2.52987	0.00169222	0.0628958	LOC_Os03g31300	Exonic	C1 root hair	HS
chr1	23269382	23269882	1.21265	0.00169487	0.119286	LOC_Os01g40870	Distal	C1 root hair	HS
chr6	24737943	24738443	2.41741	0.00169487	0.0394181	LOC_Os06g41330	Distal	C1 root hair	HS
chr1	37317018	37317518	1.69424	0.00169786	0.130813	LOC_Os01g63930	Distal	C1 root hair	HS
chr2	21686897	21687397	1.48538	0.00170207	0.103292	LOC_Os02g36210	Exonic	C1 root hair	HS
chr4	16373268	16373768	2.40982	0.00170451	0.0571098	LOC_Os04g27800	Exonic	C1 root hair	HS
chr1	18312577	18313077	2.34744	0.00170655	0.0902227	LOC_Os01g33050	Exonic	C1 root hair	HS
chr3	13069442	13069942	2.61439	0.001714	0.0554377	LOC_Os03g22600	Distal	C1 root hair	HS
chr7	10665071	10665571	3.23554	0.00171918	0.0384804	LOC_Os07g18130	Exonic	C1 root hair	HS
chr5	11496207	11496707	1.01633	0.00173267	0.0630699	LOC_Os05g19680	Distal	C1 root hair	HS
chr10	18775717	18776217	1.00238	0.00174513	0.0617776	LOC_Os10g34704	Distal	C1 root hair	HS
chr2	19019582	19020082	1.43625	0.00174701	0.0701448	LOC_Os02g32400	Distal	C1 root hair	HS
chr7	5502856	5503356	2.18459	0.00174701	0.0669807	LOC_Os07g10410	Promoter	C1 root hair	HS
chr4	22705266	22705766	1.04695	0.00174812	0.127369	LOC_Os04g38026	Exonic	C1 root hair	HS
chr3	4634500	4635000	1.28482	0.00175303	0.0920319	LOC_Os03g08930	Distal	C1 root hair	HS
chr12	7521727	7522227	1.87505	0.00175383	0.0868631	LOC_Os12g13360	Distal	C1 root hair	HS
chr2	24625155	24625655	2.24549	0.00178195	0.0347508	LOC_Os02g40900	Exonic	C1 root hair	HS
chr9	22485622	22486122	1.46257	0.0017837	0.0743063	LOC_Os09g39220	Exonic	C1 root hair	HS
chr5	830091	830591	1.06143	0.00179571	0.0793223	LOC_Os05g02435	Distal	C1 root hair	HS
chr12	22348644	22349144	2.11589	0.00179823	0.0581063	LOC_Os12g36530	Distal	C1 root hair	HS
chr3	6501089	6501589	1.75688	0.00180303	0.0396624	LOC_Os03g12270	Exonic	C1 root hair	HS
chr4	23417225	23417725	2.07114	0.00180414	0.0983301	LOC_Os04g39240	Distal	C1 root hair	HS
chr7	21485677	21486177	1.52906	0.00181068	0.0832121	LOC_Os07g36320	Promoter	C1 root hair	HS
chr6	27281013	27281513	1.0892	0.00183927	0.0587507	LOC_Os06g45110	Promoter	C1 root hair	HS
chr4	26330568	26331068	1.03991	0.00184039	0.184086	LOC_Os04g44340	Distal	C1 root hair	HS
chr7	18107109	18107609	1.16227	0.00184039	0.0806878	LOC_Os07g30950	Promoter	C1 root hair	HS
chr7	23008434	23008934	1.79337	0.00184039	0.0900522	LOC_Os07g38730	Exonic	C1 root hair	HS
chr1	34034906	34035406	2.22145	0.00184863	0.0625506	LOC_Os01g58550	Distal	C1 root hair	HS
chr2	26205452	26205952	1.5249	0.00187353	0.037089	LOC_Os02g43680	Distal	C1 root hair	HS
chr5	895120	895620	1.49059	0.00187353	0.058058	LOC_Os05g02540	Promoter	C1 root hair	HS
chr6	7333179	7333679	1.0516	0.00187353	0.0566989	LOC_Os06g13320	Promoter	C1 root hair	HS
chr6	26085419	26085919	1.14166	0.00187385	0.132604	LOC_Os06g43410	Promoter	C1 root hair	HS
chr8	17957166	17957666	4.43075	0.00187385	0.0411339	LOC_Os08g30240	Distal	C1 root hair	HS
chr8	27037343	27037843	1.0428	0.00187385	0.0761209	LOC_Os08g43810	Promoter	C1 root hair	HS
chr9	2280498	2280998	4.04775	0.00187385	0.0310768	LOC_Os09g04360	Distal	C1 root hair	HS
chr9	21188236	21188736	2.65714	0.00188654	0.108696	LOC_Os09g36830	Promoter	C1 root hair	HS
chr1	21312191	21312691	1.34092	0.001897	0.0436206	LOC_Os01g37820	Exonic	C1 root hair	HS
chr1	42626485	42626985	1.58789	0.001897	0.0486161	LOC_Os01g73080	Exonic	C1 root hair	HS
chr6	9647033	9647533	2.09739	0.00190016	0.0944735	LOC_Os06g16730	Distal	C1 root hair	HS
chr3	12659271	12659771	1.67108	0.00190652	0.0609126	LOC_Os03g21999	Distal	C1 root hair	HS
chr6	4541838	4542338	1.64211	0.0019099	0.12949	LOC_Os06g09020	Distal	C1 root hair	HS
chr11	11523577	11524077	1.31084	0.00190996	0.0784108	LOC_Os11g20020	Distal	C1 root hair	HS
chr6	13517897	13518397	1.79463	0.00191272	0.0787307	LOC_Os06g23150	Distal	C1 root hair	HS
chr12	12744954	12745454	1.45757	0.00192845	0.0577401	LOC_Os12g22500	Distal	C1 root hair	HS
chr1	22085367	22085867	2.35608	0.00193179	0.0485866	LOC_Os01g39000	Exonic	C1 root hair	HS
chr1	16416342	16416842	1.78483	0.00195188	0.049197	LOC_Os01g29180	Distal	C1 root hair	HS
chr8	12022018	12022518	1.30221	0.0019525	0.109826	LOC_Os08g20730	Distal	C1 root hair	HS
chr1	13336948	13337448	1.86891	0.00195461	0.0639953	LOC_Os01g23620	Exonic	C1 root hair	HS
chr12	2535159	2535659	1.85214	0.00195461	0.0798697	LOC_Os12g05440	Distal	C1 root hair	HS
chr5	25145119	25145619	1.12416	0.00198214	0.0789849	LOC_Os05g43180	Distal	C1 root hair	HS
chr5	22489884	22490384	1.43461	0.00198362	0.158962	LOC_Os05g38270	Exonic	C1 root hair	HS
chr8	8494956	8495456	3.59008	0.0019906	0.0388238	LOC_Os08g14850	Exonic	C1 root hair	HS
chr6	5216970	5217470	1.39451	0.0020077	0.068449	LOC_Os06g10180	Promoter	C1 root hair	HS
chr12	24178704	24179204	1.08927	0.00201051	0.152707	LOC_Os12g39330	Distal	C1 root hair	HS
chr2	3349439	3349939	2.01722	0.00201925	0.0923339	LOC_Os02g06660	Promoter	C1 root hair	HS
chr6	21922965	21923465	1.01287	0.00202437	0.0659023	LOC_Os06g37130	Distal	C1 root hair	HS
chr1	5993879	5994379	1.0651	0.00203038	0.0864007	LOC_Os01g11150	Distal	C1 root hair	HS
chr2	25052578	25053078	2.56695	0.00203081	0.0669284	LOC_Os02g41961	Distal	C1 root hair	HS
chr7	15939100	15939600	1.54603	0.00204533	0.0527111	LOC_Os07g27650	Promoter	C1 root hair	HS
chr10	17311740	17312240	2.40268	0.00205023	0.0433081	LOC_Os10g32550	Distal	C1 root hair	HS
chr12	22295647	22296147	1.63546	0.00205452	0.0833405	LOC_Os12g36440	Promoter	C1 root hair	HS
chr6	8961029	8961529	1.78649	0.00206838	0.0592763	LOC_Os06g15760	Distal	C1 root hair	HS
chr2	2406598	2407098	2.85776	0.00207145	0.0591824	LOC_Os02g05060	Promoter	C1 root hair	HS
chr12	18849825	18850325	1.34802	0.00207945	0.0602918	LOC_Os12g31200	Exonic	C1 root hair	HS
chr6	16348852	16349352	2.85392	0.00207945	0.0548543	LOC_Os06g28740	Exonic	C1 root hair	HS
chr6	22654635	22655135	1.71213	0.00211858	0.0587054	LOC_Os06g38294	Exonic	C1 root hair	HS
chr7	20087917	20088417	1.33637	0.00212432	0.117049	LOC_Os07g34020	Promoter	C1 root hair	HS
chr12	12145281	12145781	1.47056	0.00213927	0.0479064	LOC_Os12g21500	Distal	C1 root hair	HS
chr7	19859365	19859865	1.72997	0.00215593	0.071575	LOC_Os07g33610	Promoter	C1 root hair	HS
chr8	20703607	20704107	2.95862	0.00217263	0.056789	LOC_Os08g34050	Exonic	C1 root hair	HS
chr4	29461703	29462203	1.06799	0.00217336	0.102439	LOC_Os04g49240	Distal	C1 root hair	HS
chr6	13382839	13383339	2.97193	0.00217517	0.0865549	LOC_Os06g22925	Distal	C1 root hair	HS
chr3	35542994	35543494	2.16498	0.00217937	0.0591536	LOC_Os03g61670	Exonic	C1 root hair	HS
chr11	4763769	4764269	1.14762	0.00218513	0.0864062	LOC_Os11g09110	Distal	C1 root hair	HS
chr5	25985259	25985759	1.52169	0.00218513	0.0344585	LOC_Os05g44590	Distal	C1 root hair	HS
chr11	4426902	4427402	1.42298	0.00219477	0.0610862	LOC_Os11g08536	Distal	C1 root hair	HS
chr4	34758048	34758548	1.26845	0.00219711	0.100389	LOC_Os04g58200	Distal	C1 root hair	HS
chr8	3494491	3494991	1.53478	0.00219753	0.057954	LOC_Os08g06260	Promoter	C1 root hair	HS
chr2	10094632	10095132	3.03575	0.00220392	0.0316497	LOC_Os02g17520	Exonic	C1 root hair	HS
chr1	39403360	39403860	2.14261	0.00221201	0.0701498	LOC_Os01g67430	Distal	C1 root hair	HS
chr1	41015618	41016118	2.71441	0.00224095	0.0286049	LOC_Os01g70430	Exonic	C1 root hair	HS
chr9	12278986	12279486	1.74621	0.00227975	0.102961	LOC_Os09g20579	Distal	C1 root hair	HS
chr10	5342699	5343199	1.96952	0.00228487	0.0461747	LOC_Os10g09620	Exonic	C1 root hair	HS
chr1	20977329	20977829	1.3366	0.00228837	0.0589377	LOC_Os01g37280	Exonic	C1 root hair	HS
chr10	16823538	16824038	2.57529	0.00228837	0.0635791	LOC_Os10g31620	Distal	C1 root hair	HS
chr7	13307675	13308175	1.14375	0.00228837	0.136737	LOC_Os07g23880	Distal	C1 root hair	HS
chr7	22096299	22096799	1.9136	0.00228837	0.0989206	LOC_Os07g37260	Promoter	C1 root hair	HS
chr9	12474997	12475497	2.13498	0.00229148	0.0715988	LOC_Os09g20920	Promoter	C1 root hair	HS
chr7	14505452	14505952	2.62444	0.00229567	0.0445902	LOC_Os07g25670	Promoter	C1 root hair	HS
chr12	8228303	8228803	1.51948	0.00230259	0.0636531	LOC_Os12g14330	Exonic	C1 root hair	HS
chr1	24144020	24144520	1.54456	0.00230361	0.101054	LOC_Os01g42294	Promoter	C1 root hair	HS
chr3	32469855	32470355	3.09328	0.00230737	0.0587022	LOC_Os03g56010	Distal	C1 root hair	HS
chr1	12752829	12753329	1.64622	0.00230929	0.0599283	LOC_Os01g22600	Distal	C1 root hair	HS
chr9	1117768	1118268	2.04328	0.00232161	0.0786367	LOC_Os09g02640	Promoter	C1 root hair	HS
chr10	5714867	5715367	3.0339	0.0023279	0.0446518	LOC_Os10g10160	Promoter	C1 root hair	HS
chr7	16707831	16708331	1.07176	0.00233099	0.113211	LOC_Os07g28870	Distal	C1 root hair	HS
chr4	19519541	19520041	1.23673	0.00234389	0.0854087	LOC_Os04g32510	Exonic	C1 root hair	HS
chr7	26468441	26468941	1.36887	0.00234739	0.0244123	LOC_Os07g44740	Exonic	C1 root hair	HS
chr9	19806408	19806908	1.72752	0.00234739	0.0517265	LOC_Os09g33680	Distal	C1 root hair	HS
chr1	22393660	22394160	1.73269	0.0023614	0.0668829	LOC_Os01g39480	Promoter	C1 root hair	HS
chr2	25741002	25741502	2.31305	0.002368	0.0343975	LOC_Os02g43020	Promoter	C1 root hair	HS
chr2	21394100	21394600	1.8294	0.0023948	0.0878235	LOC_Os02g35870	Exonic	C1 root hair	HS
chr4	31864541	31865041	2.78707	0.0023948	0.0474517	LOC_Os04g53360	Exonic	C1 root hair	HS
chr1	22194549	22195049	2.70828	0.00242118	0.0427433	LOC_Os01g39150	Promoter	C1 root hair	HS
chr6	5678525	5679025	1.07021	0.00242215	0.0868961	LOC_Os06g10880	Promoter	C1 root hair	HS
chr7	25935170	25935670	2.95069	0.00242419	0.0500825	LOC_Os07g43740	Distal	C1 root hair	HS
chr8	24327149	24327649	1.73722	0.00243345	0.0467146	LOC_Os08g39440	Exonic	C1 root hair	HS
chr3	26817081	26817581	1.28999	0.00243845	0.0813934	LOC_Os03g46540	Exonic	C1 root hair	HS
chr3	17031209	17031709	1.28585	0.00244766	0.0624538	LOC_Os03g29184	Exonic	C1 root hair	HS
chr2	23725898	23726398	1.21845	0.00245811	0.0884666	LOC_Os02g39570	Promoter	C1 root hair	HS
chr3	35778749	35779249	1.02694	0.00245811	0.1108	LOC_Os03g62100	Distal	C1 root hair	HS
chr12	27145765	27146265	1.93105	0.00246871	0.0322813	LOC_Os12g43720	Exonic	C1 root hair	HS
chr10	23132369	23132869	3.33024	0.00248506	0.1124	LOC_Os10g42430	Distal	C1 root hair	HS
chr2	33568329	33568829	1.09304	0.002524	0.0796753	LOC_Os02g55080	Exonic	C1 root hair	HS
chr11	16501216	16501716	1.36233	0.00253644	0.0514589	LOC_Os11g29000	Promoter	C1 root hair	HS
chr9	6874332	6874832	1.86552	0.00254875	0.0329621	LOC_Os09g12310	Promoter	C1 root hair	HS
chr8	23594088	23594588	1.27807	0.00255256	0.0771955	LOC_Os08g38210	Distal	C1 root hair	HS
chr4	23128420	23128920	2.41838	0.00255371	0.0353385	LOC_Os04g38790	Distal	C1 root hair	HS
chr11	23442837	23443337	2.30993	0.00257322	0.0366167	LOC_Os11g39760	Promoter	C1 root hair	HS
chr4	16764693	16765193	3.43098	0.00258439	0.0433462	LOC_Os04g28420	Promoter	C1 root hair	HS
chr4	30200702	30201202	2.04977	0.0025869	0.0393291	LOC_Os04g50890	Distal	C1 root hair	HS
chr5	19951729	19952229	1.21396	0.00259928	0.0979204	LOC_Os05g33810	Distal	C1 root hair	HS
chr11	16024036	16024536	1.58376	0.00260479	0.172795	LOC_Os11g28340	Distal	C1 root hair	HS
chr12	26247604	26248104	1.11051	0.00260776	0.108951	LOC_Os12g42280	Distal	C1 root hair	HS
chr12	5753981	5754481	1.66053	0.00261069	0.0510821	LOC_Os12g10650	Exonic	C1 root hair	HS
chr1	41153735	41154235	2.19555	0.0026159	0.0663737	LOC_Os01g70710	Promoter	C1 root hair	HS
chr9	22592551	22593051	1.23276	0.00262341	0.0265181	LOC_Os09g39380	Exonic	C1 root hair	HS
chr11	28069506	28070006	1.2325	0.00262614	0.0646161	LOC_Os11g47110	Distal	C1 root hair	HS
chr1	3335444	3335944	1.30019	0.00263431	0.0730213	LOC_Os01g07060	Promoter	C1 root hair	HS
chr10	14184440	14184940	1.55104	0.00264725	0.123193	LOC_Os10g26680	Exonic	C1 root hair	HS
chr3	30012373	30012873	1.84849	0.00265102	0.0649215	LOC_Os03g51570	Exonic	C1 root hair	HS
chr3	34420022	34420522	1.78951	0.0026655	0.0928489	LOC_Os03g59430	Promoter	C1 root hair	HS
chr4	29192240	29192740	1.58206	0.00266776	0.0731698	LOC_Os04g48790	Exonic	C1 root hair	HS
chr6	17158318	17158818	1.3379	0.00267959	0.10278	LOC_Os06g29810	Distal	C1 root hair	HS
chr9	3758968	3759468	1.51556	0.00267959	0.0849228	LOC_Os09g07730	Promoter	C1 root hair	HS
chr1	3812332	3812832	1.96542	0.00268329	0.0811058	LOC_Os01g07870	Distal	C1 root hair	HS
chr4	18838911	18839411	1.87017	0.00268812	0.0812919	LOC_Os04g31610	Distal	C1 root hair	HS
chr7	18977881	18978381	1.0519	0.00269533	0.0415508	LOC_Os07g32290	Distal	C1 root hair	HS
chr10	5650720	5651220	1.10611	0.0027004	0.0663639	LOC_Os10g10080	Distal	C1 root hair	HS
chr3	773907	774407	1.64961	0.00270716	0.0539803	LOC_Os03g02255	Exonic	C1 root hair	HS
chr6	785026	785526	1.75197	0.00270716	0.102658	LOC_Os06g02320	Distal	C1 root hair	HS
chr6	27384556	27385056	2.07739	0.00271316	0.08457	LOC_Os06g45310	Exonic	C1 root hair	HS
chr3	4227920	4228420	1.28829	0.00277326	0.081659	LOC_Os03g08284	Exonic	C1 root hair	HS
chr11	7491970	7492470	1.52614	0.00278135	0.0488966	LOC_Os11g13710	Distal	C1 root hair	HS
chr6	16348342	16348842	1.65364	0.00278135	0.0827419	LOC_Os06g28740	Exonic	C1 root hair	HS
chr3	25557521	25558021	1.83073	0.00280704	0.076204	LOC_Os03g44540	Promoter	C1 root hair	HS
chr10	18525644	18526144	1.25484	0.00280793	0.129377	LOC_Os10g34230	Distal	C1 root hair	HS
chr2	7372887	7373387	1.25134	0.00284947	0.0938849	LOC_Os02g13710	Distal	C1 root hair	HS
chr12	13309349	13309849	2.12038	0.00285375	0.0586401	LOC_Os12g23450	Promoter	C1 root hair	HS
chr1	26408559	26409059	1.26964	0.00285897	0.0771633	LOC_Os01g46140	Distal	C1 root hair	HS
chr12	5121033	5121533	1.84611	0.00285897	0.0504607	LOC_Os12g09610	Exonic	C1 root hair	HS
chr11	22428350	22428850	1.48518	0.00286769	0.134435	LOC_Os11g38310	Distal	C1 root hair	HS
chr6	4863266	4863766	1.07217	0.00286769	0.0441219	LOC_Os06g09550	Distal	C1 root hair	HS
chr1	1076464	1076964	1.118	0.00288559	0.078156	LOC_Os01g02900	Distal	C1 root hair	HS
chr12	17593502	17594002	1.91687	0.00289019	0.0611601	LOC_Os12g29500	Exonic	C1 root hair	HS
chr6	672312	672812	1.30648	0.00289881	0.118591	LOC_Os06g02180	Exonic	C1 root hair	HS
chr4	30646010	30646510	1.25785	0.00293261	0.0773557	LOC_Os04g51580	Distal	C1 root hair	HS
chr10	15304727	15305227	3.43737	0.00293542	0.0358977	LOC_Os10g28870	Distal	C1 root hair	HS
chr6	823296	823796	2.50859	0.00296282	0.0562203	LOC_Os06g02380	Exonic	C1 root hair	HS
chr1	3621236	3621736	1.78776	0.00298153	0.058771	LOC_Os01g07540	Distal	C1 root hair	HS
chr3	28594761	28595261	2.06783	0.00298153	0.0567942	LOC_Os03g49360	Distal	C1 root hair	HS
chr5	6286483	6286983	3.28355	0.00298153	0.0315999	LOC_Os05g11130	Exonic	C1 root hair	HS
chr3	11319620	11320120	1.54656	0.00298167	0.0779095	LOC_Os03g20000	Promoter	C1 root hair	HS
chr5	3467718	3468218	2.18382	0.00300101	0.0818754	LOC_Os05g06660	Distal	C1 root hair	HS
chr7	4939989	4940489	1.32796	0.00300593	0.0612332	LOC_Os07g09530	Distal	C1 root hair	HS
chr1	4930663	4931163	1.69758	0.00300894	0.0573231	LOC_Os01g09580	Promoter	C1 root hair	HS
chr7	4426233	4426733	1.58352	0.00300894	0.0434425	LOC_Os07g08790	Exonic	C1 root hair	HS
chr2	21340889	21341389	2.11605	0.00301138	0.0799744	LOC_Os02g35770	Exonic	C1 root hair	HS
chr1	28208084	28208584	1.20555	0.00301233	0.0635078	LOC_Os01g48850	Promoter	C1 root hair	HS
chr3	6077904	6078404	1.0711	0.00303222	0.0472076	LOC_Os03g11600	Distal	C1 root hair	HS
chr12	22339699	22340199	1.58834	0.00305742	0.0486537	LOC_Os12g36500	Distal	C1 root hair	HS
chr3	24348704	24349204	1.84095	0.00305742	0.0845305	LOC_Os03g42830	Distal	C1 root hair	HS
chr8	2997909	2998409	1.2455	0.00305742	0.0970171	LOC_Os08g05580	Promoter	C1 root hair	HS
chr6	23278597	23279097	1.6802	0.0030654	0.0393412	LOC_Os06g39240	Exonic	C1 root hair	HS
chr6	6653352	6653852	1.76429	0.00308865	0.0639029	LOC_Os06g12310	Exonic	C1 root hair	HS
chr2	27120543	27121043	1.86388	0.00309434	0.0659115	LOC_Os02g45010	Exonic	C1 root hair	HS
chr6	20991555	20992055	1.65747	0.00311261	0.10107	LOC_Os06g35960	Exonic	C1 root hair	HS
chr5	809794	810294	2.13473	0.00312721	0.0462481	LOC_Os05g02420	Distal	C1 root hair	HS
chr8	12446938	12447438	2.28206	0.00312721	0.0554958	LOC_Os08g21630	Distal	C1 root hair	HS
chr8	15189051	15189551	1.41119	0.00313459	0.0614107	LOC_Os08g26110	Promoter	C1 root hair	HS
chr12	25011320	25011820	1.64575	0.0031678	0.0460967	LOC_Os12g40440	Promoter	C1 root hair	HS
chr4	4385509	4386009	1.26799	0.0031678	0.134595	LOC_Os04g08060	Distal	C1 root hair	HS
chr9	2516910	2517410	2.05622	0.0031678	0.0378049	LOC_Os09g04790	Distal	C1 root hair	HS
chr1	10785954	10786454	1.97747	0.0031737	0.0502209	LOC_Os01g19020	Distal	C1 root hair	HS
chr5	9341437	9341937	1.72397	0.003176	0.0835619	LOC_Os05g16434	Promoter	C1 root hair	HS
chr1	15351769	15352269	1.69261	0.00319152	0.0659788	LOC_Os01g27360	Promoter	C1 root hair	HS
chr1	40389838	40390338	1.13814	0.00319859	0.074211	LOC_Os01g69110	Exonic	C1 root hair	HS
chr10	13870573	13871073	1.49263	0.0032057	0.0748229	LOC_Os10g26290	Distal	C1 root hair	HS
chr1	28937308	28937808	2.04846	0.00321272	0.083297	LOC_Os01g50060	Distal	C1 root hair	HS
chr2	19376170	19376670	1.27815	0.00321272	0.0654587	LOC_Os02g32860	Exonic	C1 root hair	HS
chr8	3393073	3393573	1.62963	0.00322583	0.049497	LOC_Os08g06100	Distal	C1 root hair	HS
chr5	23246373	23246873	1.38297	0.00324047	0.0670599	LOC_Os05g39540	Promoter	C1 root hair	HS
chr3	32033140	32033640	1.04276	0.00324762	0.0844972	LOC_Os03g55240	Exonic	C1 root hair	HS
chr12	27078846	27079346	1.52655	0.00324917	0.0701638	LOC_Os12g43620	Distal	C1 root hair	HS
chr10	813196	813696	1.98375	0.00325446	0.0665322	LOC_Os10g02260	Exonic	C1 root hair	HS
chr10	5344915	5345415	2.0642	0.00326213	0.0522877	LOC_Os10g09620	Promoter	C1 root hair	HS
chr1	1193794	1194294	1.57374	0.00326245	0.109464	LOC_Os01g03080	Promoter	C1 root hair	HS
chr2	33851387	33851887	1.81441	0.00326418	0.124513	LOC_Os02g55550	Distal	C1 root hair	HS
chr5	6096445	6096945	2.9304	0.00327543	0.0533448	LOC_Os05g10930	Promoter	C1 root hair	HS
chr10	23297949	23298449	1.17575	0.00327555	0.0923739	LOC_Os10g42670	Distal	C1 root hair	HS
chr4	9540283	9540783	1.31763	0.00327568	0.0607613	LOC_Os04g17230	Promoter	C1 root hair	HS
chr8	17481104	17481604	1.22331	0.00328686	0.0905765	LOC_Os08g29530	Promoter	C1 root hair	HS
chr1	9045052	9045552	2.17543	0.00329239	0.059698	LOC_Os01g16030	Promoter	C1 root hair	HS
chr1	11163320	11163820	1.28373	0.00329239	0.0808063	LOC_Os01g19630	Exonic	C1 root hair	HS
chr6	3200085	3200585	1.46448	0.00329239	0.0513264	LOC_Os06g06770	Exonic	C1 root hair	HS
chr8	20268001	20268501	2.31956	0.00330495	0.0450038	LOC_Os08g33488	Distal	C1 root hair	HS
chr1	14495175	14495675	2.71655	0.00331473	0.0412461	LOC_Os01g25470	Exonic	C1 root hair	HS
chr11	16044647	16045147	2.841	0.00331737	0.0592599	LOC_Os11g28360	Exonic	C1 root hair	HS
chr10	22698779	22699279	2.31908	0.00332702	0.0635446	LOC_Os10g41640	Distal	C1 root hair	HS
chr6	1737777	1738277	1.81115	0.00335083	0.0645065	LOC_Os06g04130	Exonic	C1 root hair	HS
chr10	15001766	15002266	3.17079	0.00335858	0.0398247	LOC_Os10g28340	Exonic	C1 root hair	HS
chr1	21294209	21294709	1.27148	0.00336634	0.071306	LOC_Os01g37780	Promoter	C1 root hair	HS
chr3	7324334	7324834	2.62075	0.003367	0.0461187	LOC_Os03g13450	Exonic	C1 root hair	HS
chr10	15480415	15480915	1.07089	0.00338118	0.129565	LOC_Os10g29260	Distal	C1 root hair	HS
chr2	7017261	7017761	1.4743	0.00340435	0.0885495	LOC_Os02g13150	Exonic	C1 root hair	HS
chr3	8855546	8856046	1.44957	0.00340435	0.0688906	LOC_Os03g15960	Promoter	C1 root hair	HS
chr3	27833370	27833870	2.45924	0.00340435	0.0584291	LOC_Os03g48070	Distal	C1 root hair	HS
chr2	18554428	18554928	2.07761	0.0034196	0.0776217	LOC_Os02g31210	Distal	C1 root hair	HS
chr10	4450888	4451388	2.42783	0.00343782	0.0372091	LOC_Os10g08014	Distal	C1 root hair	HS
chr2	18804191	18804691	1.34487	0.00343782	0.101356	LOC_Os02g32060	Exonic	C1 root hair	HS
chr4	13459379	13459879	1.66667	0.00343782	0.0473964	LOC_Os04g23319	Promoter	C1 root hair	HS
chr3	4467831	4468331	2.07504	0.00344194	0.0449777	LOC_Os03g08660	Distal	C1 root hair	HS
chr11	26423453	26423953	1.4557	0.00345699	0.0661371	LOC_Os11g44170	Distal	C1 root hair	HS
chr5	28371357	28371857	1.23196	0.00346374	0.0664405	LOC_Os05g49280	Exonic	C1 root hair	HS
chr4	19521084	19521584	1.47788	0.00346731	0.0555989	LOC_Os04g32510	Exonic	C1 root hair	HS
chr11	27253704	27254204	1.12528	0.00348016	0.0668886	LOC_Os11g45410	Distal	C1 root hair	HS
chr7	8793701	8794201	1.13613	0.00350141	0.0500044	LOC_Os07g15370	Promoter	C1 root hair	HS
chr1	10481356	10481856	1.30854	0.00350285	0.0437051	LOC_Os01g18530	Distal	C1 root hair	HS
chr5	15260338	15260838	1.42549	0.00350285	0.044386	LOC_Os05g26210	Promoter	C1 root hair	HS
chr8	19273562	19274062	2.75979	0.00351528	0.0417349	LOC_Os08g32080	Distal	C1 root hair	HS
chr7	2485128	2485628	2.19191	0.00353003	0.0317892	LOC_Os07g05470	Distal	C1 root hair	HS
chr7	9142800	9143300	2.6703	0.00356124	0.0591389	LOC_Os07g15880	Promoter	C1 root hair	HS
chr12	7054582	7055082	1.12411	0.00357487	0.103649	LOC_Os12g12664	Distal	C1 root hair	HS
chr8	26149269	26149769	1.07328	0.00357487	0.0551672	LOC_Os08g42400	Exonic	C1 root hair	HS
chr12	27076517	27077017	2.62827	0.00357955	0.0457244	LOC_Os12g43620	Exonic	C1 root hair	HS
chr1	5472027	5472527	2.37762	0.00358144	0.0384649	LOC_Os01g10370	Promoter	C1 root hair	HS
chr10	11465487	11465987	1.79948	0.00358976	0.0397402	LOC_Os10g21890	Distal	C1 root hair	HS
chr4	18647583	18648083	1.75056	0.00358976	0.0477678	LOC_Os04g31290	Distal	C1 root hair	HS
chr5	11643259	11643759	1.53672	0.00360159	0.114203	LOC_Os05g19910	Exonic	C1 root hair	HS
chr3	12662763	12663263	1.57473	0.00360932	0.0491051	LOC_Os03g22010	Promoter	C1 root hair	HS
chr11	4764300	4764800	1.24349	0.00361228	0.059679	LOC_Os11g09110	Distal	C1 root hair	HS
chr7	16008334	16008834	1.65511	0.00362546	0.135372	LOC_Os07g27780	Exonic	C1 root hair	HS
chr7	28481271	28481771	2.50785	0.00362546	0.0438998	LOC_Os07g48090	Distal	C1 root hair	HS
chr1	10621874	10622374	1.33213	0.00362886	0.0574765	LOC_Os01g18790	Distal	C1 root hair	HS
chr6	21694410	21694910	2.03272	0.00365449	0.0461105	LOC_Os06g36830	Promoter	C1 root hair	HS
chr2	7628916	7629416	1.28208	0.00368306	0.0896272	LOC_Os02g13965	Promoter	C1 root hair	HS
chr4	25072726	25073226	2.62279	0.00368306	0.0344218	LOC_Os04g42250	Exonic	C1 root hair	HS
chr3	11133172	11133672	1.99847	0.00369419	0.113531	LOC_Os03g19700	Promoter	C1 root hair	HS
chr6	30104892	30105392	2.29682	0.00371645	0.0915863	LOC_Os06g49760	Promoter	C1 root hair	HS
chr11	7485174	7485674	1.20046	0.00374762	0.111656	LOC_Os11g13710	Distal	C1 root hair	HS
chr3	6885982	6886482	1.03792	0.00375804	0.0975541	LOC_Os03g12780	Distal	C1 root hair	HS
chr8	16244427	16244927	1.3956	0.00376003	0.0797275	LOC_Os08g27710	Distal	C1 root hair	HS
chr3	9464587	9465087	1.82014	0.00378486	0.0336506	LOC_Os03g16920	Exonic	C1 root hair	HS
chr7	23541601	23542101	1.00594	0.0037854	0.139465	LOC_Os07g39680	Exonic	C1 root hair	HS
chr1	19133420	19133920	2.25679	0.00378569	0.103637	LOC_Os01g34420	Exonic	C1 root hair	HS
chr3	27955254	27955754	1.52502	0.00379084	0.0818621	LOC_Os03g48270	Distal	C1 root hair	HS
chr3	9463127	9463627	2.11569	0.00380811	0.0538673	LOC_Os03g16920	Exonic	C1 root hair	HS
chr9	4213733	4214233	1.10799	0.00381558	0.103563	LOC_Os09g08390	Exonic	C1 root hair	HS
chr1	19228338	19228838	1.44164	0.00383237	0.0768838	LOC_Os01g34590	Distal	C1 root hair	HS
chr4	19286448	19286948	1.47872	0.00383508	0.0640688	LOC_Os04g32290	Distal	C1 root hair	HS
chr4	35086438	35086938	1.05909	0.00386545	0.144309	LOC_Os04g58820	Promoter	C1 root hair	HS
chr9	15392965	15393465	1.46534	0.00386699	0.0502879	LOC_Os09g25850	Promoter	C1 root hair	HS
chr1	23884843	23885343	1.66952	0.00388536	0.0631655	LOC_Os01g41870	Distal	C1 root hair	HS
chr6	2968941	2969441	1.55151	0.00389726	0.03689	LOC_Os06g06360	Exonic	C1 root hair	HS
chr1	6626894	6627394	2.08468	0.00390717	0.0738589	LOC_Os01g12120	Distal	C1 root hair	HS
chr3	29650751	29651251	1.58225	0.00394972	0.0869536	LOC_Os03g51010	Exonic	C1 root hair	HS
chr8	27059201	27059701	1.6147	0.00394972	0.0734775	LOC_Os08g43900	Promoter	C1 root hair	HS
chr10	11850525	11851025	1.51253	0.00395081	0.134548	LOC_Os10g22484	Distal	C1 root hair	HS
chr6	29685493	29685993	1.20455	0.00397789	0.170013	LOC_Os06g48990	Distal	C1 root hair	HS
chr8	22147461	22147961	1.87693	0.00398187	0.0491848	LOC_Os08g36140	Promoter	C1 root hair	HS
chr9	7743693	7744193	1.28374	0.00399213	0.134266	LOC_Os09g13590	Exonic	C1 root hair	HS
chr7	5324744	5325244	1.81572	0.00399558	0.0441502	LOC_Os07g10120	Promoter	C1 root hair	HS
chr10	11934885	11935385	1.30951	0.00401693	0.0733253	LOC_Os10g22600	Promoter	C1 root hair	HS
chr6	10978572	10979072	1.52169	0.00403415	0.122418	LOC_Os06g19260	Distal	C1 root hair	HS
chr9	20620813	20621313	2.29501	0.00403437	0.0579398	LOC_Os09g35920	Exonic	C1 root hair	HS
chr10	10913380	10913880	1.17763	0.0040674	0.0830152	LOC_Os10g20990	Distal	C1 root hair	HS
chr8	23788497	23788997	1.0412	0.00406904	0.0838064	LOC_Os08g38630	Promoter	C1 root hair	HS
chr3	11418435	11418935	1.37543	0.00406981	0.0360971	LOC_Os03g20120	Exonic	C1 root hair	HS
chr8	14438490	14438990	1.56004	0.00407223	0.0374375	LOC_Os08g24946	Exonic	C1 root hair	HS
chr12	13136785	13137285	1.82893	0.00408052	0.0730913	LOC_Os12g23150	Distal	C1 root hair	HS
chr5	13277436	13277936	1.20194	0.00411445	0.0363308	LOC_Os05g23250	Exonic	C1 root hair	HS
chr5	27208835	27209335	1.68939	0.00411454	0.0792627	LOC_Os05g46940	Exonic	C1 root hair	HS
chr6	13412139	13412639	1.2967	0.0041475	0.130414	LOC_Os06g22960	Distal	C1 root hair	HS
chr1	7928732	7929232	2.00126	0.00415925	0.0523985	LOC_Os01g14110	Distal	C1 root hair	HS
chr10	5694958	5695458	1.46214	0.00416813	0.0791693	LOC_Os10g10130	Distal	C1 root hair	HS
chr11	27083526	27084026	1.52631	0.00418544	0.0980575	LOC_Os11g45160	Promoter	C1 root hair	HS
chr9	8371934	8372434	1.54565	0.00422169	0.0486158	LOC_Os09g14410	Promoter	C1 root hair	HS
chr5	2202677	2203177	1.24908	0.00424317	0.0561936	LOC_Os05g04640	Distal	C1 root hair	HS
chr5	25850854	25851354	3.47682	0.00425327	0.0202668	LOC_Os05g44340	Exonic	C1 root hair	HS
chr6	30092669	30093169	1.20367	0.00425327	0.115074	LOC_Os06g49750	Promoter	C1 root hair	HS
chr9	4287644	4288144	1.3787	0.00426128	0.117801	LOC_Os09g08480	Promoter	C1 root hair	HS
chr12	19982567	19983067	1.25519	0.00428421	0.0522567	LOC_Os12g32980	Exonic	C1 root hair	HS
chr8	14117932	14118432	1.95407	0.00430016	0.0646057	LOC_Os08g24510	Distal	C1 root hair	HS
chr1	31121699	31122199	1.12833	0.00431145	0.0749683	LOC_Os01g53810	Exonic	C1 root hair	HS
chr11	27598638	27599138	1.50509	0.00431846	0.0566499	LOC_Os11g46000	Distal	C1 root hair	HS
chr6	29688669	29689169	1.0654	0.00431846	0.136169	LOC_Os06g49000	Distal	C1 root hair	HS
chr4	33915331	33915831	1.82226	0.00432719	0.0823954	LOC_Os04g56710	Exonic	C1 root hair	HS
chr3	29991608	29992108	1.03695	0.00432868	0.182527	LOC_Os03g51556	Exonic	C1 root hair	HS
chr2	1074328	1074828	1.91347	0.0043595	0.0774159	LOC_Os02g02830	Promoter	C1 root hair	HS
chr7	25077900	25078400	1.08113	0.00436234	0.125828	LOC_Os07g42310	Promoter	C1 root hair	HS
chr10	3162610	3163110	1.06323	0.0043773	0.0846499	LOC_Os10g06140	Distal	C1 root hair	HS
chr2	13849327	13849827	1.88391	0.00438947	0.0616472	LOC_Os02g24134	Exonic	C1 root hair	HS
chr1	36139455	36139955	1.07847	0.00440256	0.116431	LOC_Os01g62080	Promoter	C1 root hair	HS
chr4	18637031	18637531	1.4698	0.00443804	0.0605541	LOC_Os04g31270	Promoter	C1 root hair	HS
chr10	13903626	13904126	2.08713	0.00443999	0.0460912	LOC_Os10g26340	Distal	C1 root hair	HS
chr3	5631760	5632260	1.37713	0.00446191	0.102398	LOC_Os03g10870	Promoter	C1 root hair	HS
chr8	26181396	26181896	1.11743	0.00446888	0.117145	LOC_Os08g42440	Promoter	C1 root hair	HS
chr12	15892404	15892904	1.85362	0.00447272	0.0626859	LOC_Os12g27030	Distal	C1 root hair	HS
chr12	21682275	21682775	1.7373	0.00447272	0.0855514	LOC_Os12g35670	Distal	C1 root hair	HS
chr3	11186749	11187249	3.2793	0.00447272	0.0377335	LOC_Os03g19780	Distal	C1 root hair	HS
chr9	9297273	9297773	1.04	0.00447272	0.0944098	LOC_Os09g15420	Exonic	C1 root hair	HS
chr9	16380426	16380926	1.71642	0.00447784	0.0594495	LOC_Os09g27080	Exonic	C1 root hair	HS
chr12	7779118	7779618	1.03458	0.00448119	0.109682	LOC_Os12g13680	Distal	C1 root hair	HS
chr1	12596738	12597238	2.00708	0.00449067	0.0647144	LOC_Os01g22336	Distal	C1 root hair	HS
chr2	5547426	5547926	1.64668	0.00449067	0.0648057	LOC_Os02g10530	Distal	C1 root hair	HS
chr7	23983003	23983503	1.30646	0.00449133	0.0517079	LOC_Os07g40404	Exonic	C1 root hair	HS
chr8	7759444	7759944	2.16105	0.00449133	0.208389	LOC_Os08g13780	Distal	C1 root hair	HS
chr10	14999198	14999698	1.55015	0.00449344	0.058797	LOC_Os10g28330	Exonic	C1 root hair	HS
chr1	1961365	1961865	2.08663	0.00450511	0.0493115	LOC_Os01g04370	Distal	C1 root hair	HS
chr3	31487656	31488156	1.66279	0.0045144	0.0422341	LOC_Os03g54050	Distal	C1 root hair	HS
chr8	19188688	19189188	1.68406	0.00452336	0.0950548	LOC_Os08g31950	Promoter	C1 root hair	HS
chr1	35622108	35622608	1.20192	0.0045269	0.0811442	LOC_Os01g61190	Promoter	C1 root hair	HS
chr12	2989461	2989961	1.95209	0.0045269	0.0987317	LOC_Os12g06190	Distal	C1 root hair	HS
chr4	26828673	26829173	1.09597	0.00452724	0.0662802	LOC_Os04g45270	Distal	C1 root hair	HS
chr3	32743839	32744339	1.77333	0.00452735	0.054469	LOC_Os03g56410	Promoter	C1 root hair	HS
chr9	17074514	17075014	1.43557	0.00452775	0.0340207	LOC_Os09g28280	Exonic	C1 root hair	HS
chr4	5735837	5736337	1.01851	0.00453093	0.0599665	LOC_Os04g10400	Promoter	C1 root hair	HS
chr4	27262150	27262650	2.79105	0.00453251	0.0330325	LOC_Os04g45910	Distal	C1 root hair	HS
chr2	19981190	19981690	3.34845	0.00456958	0.0523127	LOC_Os02g33720	Distal	C1 root hair	HS
chr10	17774804	17775304	1.24344	0.00457126	0.0896681	LOC_Os10g33330	Distal	C1 root hair	HS
chr3	1930019	1930519	1.09725	0.00457281	0.104494	LOC_Os03g04190	Promoter	C1 root hair	HS
chr9	13615361	13615861	1.02913	0.00457686	0.0798995	LOC_Os09g23170	Distal	C1 root hair	HS
chr1	9157974	9158474	2.0087	0.00460238	0.0910835	LOC_Os01g16170	Exonic	C1 root hair	HS
chr3	17385309	17385809	1.7388	0.00460436	0.0594712	LOC_Os03g29730	Promoter	C1 root hair	HS
chr5	15912768	15913268	1.31134	0.00460436	0.0639264	LOC_Os05g27350	Distal	C1 root hair	HS
chr6	17305484	17305984	1.45335	0.00460511	0.0829179	LOC_Os06g30060	Distal	C1 root hair	HS
chr1	23098387	23098887	2.18405	0.0046215	0.0441084	LOC_Os01g40610	Distal	C1 root hair	HS
chr8	302323	302823	1.03677	0.00462532	0.0333498	LOC_Os08g01470	Promoter	C1 root hair	HS
chr12	8478633	8479133	1.88638	0.00464032	0.0335146	LOC_Os12g14670	Distal	C1 root hair	HS
chr1	6429211	6429711	1.33552	0.00465838	0.0893768	LOC_Os01g11860	Promoter	C1 root hair	HS
chr7	14997183	14997683	1.67492	0.00465838	0.0645649	LOC_Os07g26440	Exonic	C1 root hair	HS
chr4	25607286	25607786	3.136	0.00465897	0.0279957	LOC_Os04g43130	Exonic	C1 root hair	HS
chr1	1958192	1958692	2.04768	0.0046644	0.0483106	LOC_Os01g04360	Promoter	C1 root hair	HS
chr10	15638359	15638859	1.3662	0.00467144	0.0504375	LOC_Os10g29590	Distal	C1 root hair	HS
chr1	41515333	41515833	1.22019	0.00467354	0.061497	LOC_Os01g71310	Distal	C1 root hair	HS
chr10	6850424	6850924	1.43613	0.00468253	0.0675018	LOC_Os10g12050	Distal	C1 root hair	HS
chr12	1661680	1662180	1.20012	0.00468253	0.110123	LOC_Os12g03899	Exonic	C1 root hair	HS
chr8	8745629	8746129	1.78609	0.00468728	0.0379771	LOC_Os08g15204	Exonic	C1 root hair	HS
chr11	3830082	3830582	1.30575	0.00469053	0.0591511	LOC_Os11g07670	Distal	C1 root hair	HS
chr9	8748421	8748921	1.47531	0.00469053	0.0972322	LOC_Os09g14890	Distal	C1 root hair	HS
chr9	20628194	20628694	1.26939	0.00469627	0.167278	LOC_Os09g35920	Distal	C1 root hair	HS
chr4	6687895	6688395	1.36086	0.00470002	0.0529343	LOC_Os04g12010	Exonic	C1 root hair	HS
chr12	6740642	6741142	1.42648	0.00470874	0.0693086	LOC_Os12g12170	Exonic	C1 root hair	HS
chr5	23509866	23510366	1.17497	0.00470874	0.11586	LOC_Os05g39930	Distal	C1 root hair	HS
chr12	16485976	16486476	4.2457	0.0047113	0.0777194	LOC_Os12g27850	Distal	C1 root hair	HS
chr2	21337666	21338166	1.15698	0.00473302	0.0929821	LOC_Os02g35770	Exonic	C1 root hair	HS
chr1	24156693	24157193	1.24031	0.00473968	0.126716	LOC_Os01g42294	Distal	C1 root hair	HS
chr10	18315778	18316278	1.83425	0.00474616	0.0479763	LOC_Os10g33940	Distal	C1 root hair	HS
chr11	10428944	10429444	1.65058	0.0047665	0.061995	LOC_Os11g18500	Promoter	C1 root hair	HS
chr3	2462576	2463076	2.39346	0.00477283	0.060598	LOC_Os03g05040	Exonic	C1 root hair	HS
chr8	14294950	14295450	1.13731	0.00477776	0.0644792	LOC_Os08g24750	Distal	C1 root hair	HS
chr12	2231416	2231916	2.85605	0.00478311	0.031532	LOC_Os12g05020	Exonic	C1 root hair	HS
chr10	3678860	3679360	1.34599	0.00478745	0.0904068	LOC_Os10g07004	Promoter	C1 root hair	HS
chr1	2502043	2502543	1.80483	0.0047884	0.0288438	LOC_Os01g05289	Exonic	C1 root hair	HS
chr5	1309554	1310054	1.56566	0.0047903	0.050679	LOC_Os05g03200	Exonic	C1 root hair	HS
chr4	15862044	15862544	1.54145	0.00482752	0.0531602	LOC_Os04g26910	Exonic	C1 root hair	HS
chr4	27099651	27100151	1.47746	0.00482981	0.0667262	LOC_Os04g45670	Exonic	C1 root hair	HS
chr1	7159793	7160293	1.27143	0.0048312	0.111258	LOC_Os01g12880	Distal	C1 root hair	HS
chr11	7908759	7909259	2.03356	0.0048312	0.0571236	LOC_Os11g14210	Distal	C1 root hair	HS
chr5	20145134	20145634	1.88816	0.0048312	0.0338697	LOC_Os05g34040	Exonic	C1 root hair	HS
chr5	358137	358637	1.05125	0.00483963	0.0978005	LOC_Os05g01590	Promoter	C1 root hair	HS
chr2	4572018	4572518	2.55246	0.00484395	0.0218869	LOC_Os02g08490	Exonic	C1 root hair	HS
chr9	8553418	8553918	1.1478	0.00484731	0.074262	LOC_Os09g14670	Promoter	C1 root hair	HS
chr1	2787579	2788079	2.64633	0.00485012	0.0484557	LOC_Os01g05810	Exonic	C1 root hair	HS
chr4	34493211	34493711	2.6913	0.00485549	0.0299023	LOC_Os04g57739	Exonic	C1 root hair	HS
chr1	11221836	11222336	1.23563	0.00485615	0.106483	LOC_Os01g19730	Distal	C1 root hair	HS
chr6	30877715	30878215	3.22201	0.00487909	0.0504427	LOC_Os06g51260	Distal	C1 root hair	HS
chr10	2190578	2191078	2.86894	0.00488592	0.0331807	LOC_Os10g04580	Exonic	C1 root hair	HS
chr7	15176332	15176832	1.05343	0.00491044	0.0967274	LOC_Os07g26670	Distal	C1 root hair	HS
chr7	2164968	2165468	2.78977	0.00492414	0.057215	LOC_Os07g05010	Promoter	C1 root hair	HS
chr5	17056024	17056524	1.1732	0.00493843	0.078953	LOC_Os05g29040	Distal	C1 root hair	HS
chr5	23573455	23573955	1.06986	0.00493997	0.123497	LOC_Os05g40060	Promoter	C1 root hair	HS
chr2	5347050	5347550	1.51315	0.00493999	0.0647703	LOC_Os02g10200	Distal	C1 root hair	HS
chr7	9886512	9887012	1.07722	0.00495472	0.0722576	LOC_Os07g16930	Exonic	C1 root hair	HS
chr3	36769778	36770278	2.41447	0.0049726	0.0287841	LOC_Os03g64010	Promoter	C1 root hair	HS
chr1	3303103	3303603	2.35077	0.00497355	0.0927975	LOC_Os01g06940	Promoter	C1 root hair	HS
chr11	1241540	1242040	1.06906	0.00497744	0.0751209	LOC_Os11g03440	Distal	C1 root hair	HS
chr3	4438034	4438534	1.3093	0.00499336	0.0998072	LOC_Os03g08600	Promoter	C1 root hair	HS
chr8	24109354	24109854	2.6775	0.00499368	0.0477745	LOC_Os08g39150	Exonic	C1 root hair	HS
chr3	1561065	1561565	1.92733	0.00500107	0.0558189	LOC_Os03g03550	Exonic	C1 root hair	HS
chr9	11742253	11742753	2.48423	0.00500278	0.0294789	LOC_Os09g19820	Exonic	C1 root hair	HS
chr2	15546171	15546671	1.31474	0.00500409	0.0839922	LOC_Os02g26720	Exonic	C1 root hair	HS
chr6	2310875	2311375	2.31826	0.00500409	0.0615524	LOC_Os06g05160	Distal	C1 root hair	HS
chr1	10256966	10257466	3.22731	0.00503509	0.0556243	LOC_Os01g18240	Distal	C1 root hair	HS
chr11	13361897	13362397	1.8945	0.00503509	0.0526017	LOC_Os11g24060	Distal	C1 root hair	HS
chr6	820344	820844	1.47606	0.0050558	0.0367373	LOC_Os06g02370	Promoter	C1 root hair	HS
chr10	10291377	10291877	2.22103	0.00506195	0.056422	LOC_Os10g19970	Exonic	C1 root hair	HS
chr12	4509336	4509836	1.29973	0.00511968	0.0688639	LOC_Os12g08730	Distal	C1 root hair	HS
chr3	34153589	34154089	2.57113	0.00513109	0.0385423	LOC_Os03g58940	Promoter	C1 root hair	HS
chr9	13543618	13544118	1.49228	0.00513109	0.0554954	LOC_Os09g23084	Distal	C1 root hair	HS
chr4	22053659	22054159	1.191	0.00514995	0.0701204	LOC_Os04g36319	Promoter	C1 root hair	HS
chr10	18318823	18319323	2.61893	0.00515117	0.0417202	LOC_Os10g33940	Distal	C1 root hair	HS
chr6	25111662	25112162	2.0504	0.00515117	0.0746555	LOC_Os06g41880	Exonic	C1 root hair	HS
chr11	3056511	3057011	1.78885	0.00515344	0.100291	LOC_Os11g06520	Distal	C1 root hair	HS
chr1	14364104	14364604	2.25871	0.00519674	0.0351134	LOC_Os01g25340	Exonic	C1 root hair	HS
chr3	7323019	7323519	1.95737	0.00521657	0.0369726	LOC_Os03g13450	Exonic	C1 root hair	HS
chr2	26645114	26645614	1.30883	0.00523449	0.104987	LOC_Os02g44300	Exonic	C1 root hair	HS
chr8	5823709	5824209	1.0909	0.00523937	0.0750462	LOC_Os08g10010	Promoter	C1 root hair	HS
chr4	25179373	25179873	1.25604	0.00524703	0.0823461	LOC_Os04g42420	Exonic	C1 root hair	HS
chr11	25016175	25016675	1.78587	0.00524859	0.0690548	LOC_Os11g42030	Promoter	C1 root hair	HS
chr1	5528296	5528796	2.02991	0.00527478	0.0403054	LOC_Os01g10450	Exonic	C1 root hair	HS
chr12	10858022	10858522	2.13114	0.00527812	0.0479377	LOC_Os12g18650	Exonic	C1 root hair	HS
chr3	31978012	31978512	1.3708	0.00528636	0.0392603	LOC_Os03g55150	Promoter	C1 root hair	HS
chr4	23040784	23041284	1.49833	0.00528654	0.10596	LOC_Os04g38660	Distal	C1 root hair	HS
chr3	12023437	12023937	1.21952	0.0052949	0.0690231	LOC_Os03g21060	Distal	C1 root hair	HS
chr1	4465995	4466495	1.00568	0.00529562	0.107421	LOC_Os01g08860	Promoter	C1 root hair	HS
chr12	3574229	3574729	1.64516	0.00530857	0.0826906	LOC_Os12g07160	Promoter	C1 root hair	HS
chr1	3614210	3614710	1.33839	0.00531896	0.124262	LOC_Os01g07530	Exonic	C1 root hair	HS
chr8	11409684	11410184	1.7273	0.00533742	0.0698841	LOC_Os08g19780	Distal	C1 root hair	HS
chr8	24408534	24409034	1.12097	0.00533788	0.0509371	LOC_Os08g39560	Distal	C1 root hair	HS
chr7	19822477	19822977	2.13002	0.00534017	0.0349277	LOC_Os07g33540	Exonic	C1 root hair	HS
chr6	13416699	13417199	1.45927	0.00534709	0.0724647	LOC_Os06g22960	Distal	C1 root hair	HS
chr10	15001055	15001555	1.83274	0.00534902	0.0237624	LOC_Os10g28340	Exonic	C1 root hair	HS
chr3	4519659	4520159	1.32311	0.00535353	0.0694114	LOC_Os03g08740	Distal	C1 root hair	HS
chr2	31859695	31860195	1.85953	0.00537126	0.0749504	LOC_Os02g52290	Exonic	C1 root hair	HS
chr7	27530317	27530817	1.79821	0.00538477	0.0555169	LOC_Os07g46490	Distal	C1 root hair	HS
chr12	16785176	16785676	1.39533	0.00540409	0.0298467	LOC_Os12g28270	Distal	C1 root hair	HS
chr8	22155633	22156133	1.83086	0.00540409	0.0295232	LOC_Os08g36150	Exonic	C1 root hair	HS
chr3	15820353	15820853	1.53675	0.00540891	0.0901552	LOC_Os03g27019	Exonic	C1 root hair	HS
chr3	31716996	31717496	1.40575	0.00540891	0.0702791	LOC_Os03g54750	Promoter	C1 root hair	HS
chr3	9726874	9727374	2.19746	0.00541021	0.0631657	LOC_Os03g17410	Distal	C1 root hair	HS
chr6	24533180	24533680	2.02388	0.00541075	0.0422481	LOC_Os06g41070	Distal	C1 root hair	HS
chr6	9242360	9242860	1.39707	0.00542324	0.0543047	LOC_Os06g16210	Distal	C1 root hair	HS
chr11	25096046	25096546	1.41477	0.00543097	0.128604	LOC_Os11g42100	Distal	C1 root hair	HS
chr8	15690152	15690652	1.48866	0.00543097	0.0696413	LOC_Os08g26850	Promoter	C1 root hair	HS
chr8	14428099	14428599	1.5999	0.00543929	0.0556613	LOC_Os08g24946	Promoter	C1 root hair	HS
chr2	7730980	7731480	1.09294	0.00549296	0.0935243	LOC_Os02g14130	Exonic	C1 root hair	HS
chr2	9937764	9938264	1.51202	0.00550101	0.0582652	LOC_Os02g17304	Exonic	C1 root hair	HS
chr7	2408127	2408627	2.22439	0.00550101	0.0810805	LOC_Os07g05350	Promoter	C1 root hair	HS
chr4	28096175	28096675	1.26494	0.00552549	0.0510234	LOC_Os04g47170	Promoter	C1 root hair	HS
chr6	21115064	21115564	1.06744	0.00552549	0.0747153	LOC_Os06g36090	Exonic	C1 root hair	HS
chr2	28081843	28082343	1.13152	0.00554088	0.0967788	LOC_Os02g46340	Promoter	C1 root hair	HS
chr2	4569984	4570484	1.88968	0.00554779	0.0440425	LOC_Os02g08490	Exonic	C1 root hair	HS
chr7	20087001	20087501	1.88899	0.00554779	0.0992471	LOC_Os07g34020	Distal	C1 root hair	HS
chr11	13625927	13626427	1.18473	0.00560676	0.0602366	LOC_Os11g24374	Exonic	C1 root hair	HS
chr10	20726060	20726560	2.17586	0.00562989	0.0766144	LOC_Os10g38170	Distal	C1 root hair	HS
chr4	19199665	19200165	1.20791	0.0056314	0.0476603	LOC_Os04g32100	Distal	C1 root hair	HS
chr5	14676430	14676930	2.72051	0.0056314	0.0530352	LOC_Os05g25270	Distal	C1 root hair	HS
chr5	18475084	18475584	1.61691	0.00563493	0.0846225	LOC_Os05g31690	Distal	C1 root hair	HS
chr6	1481825	1482325	1.43401	0.0056605	0.0499386	LOC_Os06g03720	Distal	C1 root hair	HS
chr6	7518850	7519350	1.29699	0.00568484	0.0677746	LOC_Os06g13590	Distal	C1 root hair	HS
chr4	16761466	16761966	2.55311	0.00569632	0.0319905	LOC_Os04g28420	Exonic	C1 root hair	HS
chr1	7647338	7647838	1.19309	0.00570781	0.0771028	LOC_Os01g13610	Distal	C1 root hair	HS
chr4	19059367	19059867	1.00234	0.00571115	0.107751	LOC_Os04g31924	Exonic	C1 root hair	HS
chr3	30486210	30486710	1.89666	0.00572784	0.0596399	LOC_Os03g52230	Distal	C1 root hair	HS
chr2	35465260	35465760	1.86239	0.00574339	0.0460683	LOC_Os02g58230	Exonic	C1 root hair	HS
chr12	25787721	25788221	2.27191	0.00574695	0.0803645	LOC_Os12g41680	Exonic	C1 root hair	HS
chr1	29814908	29815408	1.54187	0.00575733	0.0598112	LOC_Os01g51610	Exonic	C1 root hair	HS
chr1	30970301	30970801	1.72756	0.00575937	0.0582999	LOC_Os01g53620	Promoter	C1 root hair	HS
chr7	2496355	2496855	2.21224	0.00575937	0.0568322	LOC_Os07g05470	Exonic	C1 root hair	HS
chr1	40670253	40670753	1.00659	0.0057676	0.118924	LOC_Os01g69950	Distal	C1 root hair	HS
chr11	22399168	22399668	1.99868	0.00577064	0.0532181	LOC_Os11g38270	Exonic	C1 root hair	HS
chr9	19783124	19783624	1.01344	0.00577064	0.127237	LOC_Os09g33640	Distal	C1 root hair	HS
chr6	19610547	19611047	1.57932	0.00577115	0.0548264	LOC_Os06g33720	Distal	C1 root hair	HS
chr3	8888330	8888830	2.08704	0.00578279	0.0681398	LOC_Os03g16040	Exonic	C1 root hair	HS
chr6	25147767	25148267	1.99651	0.0058342	0.0665564	LOC_Os06g41930	Distal	C1 root hair	HS
chr1	1812599	1813099	1.33151	0.00583465	0.080186	LOC_Os01g04120	Distal	C1 root hair	HS
chr12	5563897	5564397	1.49946	0.00583465	0.052422	LOC_Os12g10400	Exonic	C1 root hair	HS
chr2	6696016	6696516	1.19215	0.00588401	0.178533	LOC_Os02g12780	Promoter	C1 root hair	HS
chr2	20721221	20721721	1.08719	0.00588401	0.0709052	LOC_Os02g34780	Promoter	C1 root hair	HS
chr8	3391231	3391731	1.15988	0.00588401	0.0556201	LOC_Os08g06100	Promoter	C1 root hair	HS
chr9	11259289	11259789	1.47552	0.00588401	0.046135	LOC_Os09g18594	Distal	C1 root hair	HS
chr5	19456507	19457007	1.0417	0.00588931	0.069601	LOC_Os05g33130	Promoter	C1 root hair	HS
chr11	2799420	2799920	2.10186	0.00592594	0.0652093	LOC_Os11g06050	Promoter	C1 root hair	HS
chr10	16946151	16946651	2.45955	0.00595049	0.0608325	LOC_Os10g31820	Exonic	C1 root hair	HS
chr3	21846645	21847145	1.31019	0.00595665	0.12703	LOC_Os03g38500	Distal	C1 root hair	HS
chr11	7548574	7549074	1.04643	0.00595916	0.110138	LOC_Os11g13810	Promoter	C1 root hair	HS
chr6	4192748	4193248	1.24445	0.00596546	0.0770597	LOC_Os06g08490	Promoter	C1 root hair	HS
chr3	8882286	8882786	1.64144	0.00598298	0.0373481	LOC_Os03g16020	Promoter	C1 root hair	HS
chr5	28051681	28052181	1.65754	0.00599942	0.054177	LOC_Os05g48760	Exonic	C1 root hair	HS
chr6	24950359	24950859	1.36291	0.00599942	0.0583299	LOC_Os06g41670	Exonic	C1 root hair	HS
chr3	36380611	36381111	2.07168	0.00601696	0.0506259	LOC_Os03g63320	Exonic	C1 root hair	HS
chr9	9500938	9501438	1.58722	0.00603264	0.109391	LOC_Os09g15790	Exonic	C1 root hair	HS
chr5	1741075	1741575	2.0654	0.00603918	0.0530017	LOC_Os05g03884	Exonic	C1 root hair	HS
chr5	4821106	4821606	1.40672	0.00605724	0.0464588	LOC_Os05g08770	Distal	C1 root hair	HS
chr2	4698403	4698903	1.60656	0.00606243	0.064137	LOC_Os02g09150	Exonic	C1 root hair	HS
chr2	34908664	34909164	2.03894	0.00606351	0.0354754	LOC_Os02g57260	Exonic	C1 root hair	HS
chr12	2068335	2068835	1.69081	0.00606791	0.0508412	LOC_Os12g04740	Promoter	C1 root hair	HS
chr7	22207455	22207955	1.2312	0.00606797	0.0823107	LOC_Os07g37480	Promoter	C1 root hair	HS
chr2	28080468	28080968	1.22515	0.00608811	0.0781195	LOC_Os02g46340	Distal	C1 root hair	HS
chr5	11443123	11443623	1.40486	0.00609733	0.0927083	LOC_Os05g19600	Distal	C1 root hair	HS
chr2	30916276	30916776	1.29005	0.00611084	0.0894802	LOC_Os02g50850	Distal	C1 root hair	HS
chr7	5774722	5775222	1.27655	0.00615372	0.0782469	LOC_Os07g10780	Promoter	C1 root hair	HS
chr7	16465767	16466267	2.0474	0.00619061	0.104325	LOC_Os07g28480	Distal	C1 root hair	HS
chr8	26615942	26616442	1.6112	0.00623928	0.114597	LOC_Os08g43080	Distal	C1 root hair	HS
chr3	15413680	15414180	1.41883	0.00625473	0.0479083	LOC_Os03g26370	Distal	C1 root hair	HS
chr11	3127824	3128324	1.17162	0.00625866	0.0595899	LOC_Os11g06630	Distal	C1 root hair	HS
chr3	10157288	10157788	1.70105	0.00626252	0.0531968	LOC_Os03g18110	Exonic	C1 root hair	HS
chr4	5878262	5878762	1.49084	0.00626252	0.0599076	LOC_Os04g10640	Distal	C1 root hair	HS
chr10	11244159	11244659	2.04645	0.00626478	0.0652918	LOC_Os10g21560	Promoter	C1 root hair	HS
chr6	14356825	14357325	2.20184	0.00626514	0.0495879	LOC_Os06g24490	Promoter	C1 root hair	HS
chr2	30304190	30304690	2.42621	0.00627461	0.043363	LOC_Os02g49840	Exonic	C1 root hair	HS
chr2	34497773	34498273	1.13017	0.00628379	0.0918292	LOC_Os02g56600	Distal	C1 root hair	HS
chr8	10358195	10358695	1.66651	0.00628685	0.0499479	LOC_Os08g17680	Exonic	C1 root hair	HS
chr11	18691315	18691815	1.43028	0.00631883	0.122392	LOC_Os11g32110	Distal	C1 root hair	HS
chr8	24892178	24892678	2.06289	0.0063218	0.0452737	LOC_Os08g40280	Distal	C1 root hair	HS
chr7	24207493	24207993	1.94451	0.00633716	0.170685	LOC_Os07g40790	Exonic	C1 root hair	HS
chr6	14304704	14305204	1.8127	0.0063761	0.0417943	LOC_Os06g24404	Distal	C1 root hair	HS
chr8	4591287	4591787	2.20224	0.00637726	0.0817732	LOC_Os08g08000	Promoter	C1 root hair	HS
chr11	8267114	8267614	1.38485	0.00638759	0.0356382	LOC_Os11g14730	Distal	C1 root hair	HS
chr9	12457557	12458057	1.83208	0.00639717	0.0853873	LOC_Os09g20900	Distal	C1 root hair	HS
chr5	2484237	2484737	1.917	0.00639911	0.035773	LOC_Os05g05080	Promoter	C1 root hair	HS
chr1	42454611	42455111	1.92907	0.00644916	0.0637331	LOC_Os01g72790	Exonic	C1 root hair	HS
chr1	8104037	8104537	2.17907	0.00649639	0.0701193	LOC_Os01g14440	Exonic	C1 root hair	HS
chr4	27213593	27214093	2.83203	0.00649639	0.0591402	LOC_Os04g45821	Distal	C1 root hair	HS
chr10	3860603	3861103	1.81061	0.00651247	0.0403879	LOC_Os10g07270	Exonic	C1 root hair	HS
chr5	22451120	22451620	1.014	0.006522	0.105891	LOC_Os05g38219	Exonic	C1 root hair	HS
chr8	15661020	15661520	1.42855	0.00653306	0.0619602	LOC_Os08g26810	Distal	C1 root hair	HS
chr11	7698691	7699191	3.45446	0.00654194	0.0475878	LOC_Os11g13970	Distal	C1 root hair	HS
chr11	11027040	11027540	3.00643	0.00654194	0.0404444	LOC_Os11g19260	Distal	C1 root hair	HS
chr3	24469511	24470011	1.07103	0.0065468	0.0913936	LOC_Os03g43010	Promoter	C1 root hair	HS
chr8	20579456	20579956	1.42715	0.00654703	0.0459748	LOC_Os08g33880	Promoter	C1 root hair	HS
chr10	15288636	15289136	1.06606	0.00657233	0.13356	LOC_Os10g28830	Promoter	C1 root hair	HS
chr8	19815092	19815592	2.96368	0.00657233	0.0347397	LOC_Os08g32950	Distal	C1 root hair	HS
chr6	30310577	30311077	1.58274	0.00659103	0.0374943	LOC_Os06g50040	Distal	C1 root hair	HS
chr9	7737965	7738465	1.03016	0.00659357	0.10237	LOC_Os09g13590	Distal	C1 root hair	HS
chr8	17821006	17821506	1.1649	0.00665811	0.0399182	LOC_Os08g30014	Distal	C1 root hair	HS
chr1	35354720	35355220	1.49601	0.00667553	0.0473381	LOC_Os01g60770	Promoter	C1 root hair	HS
chr5	29097628	29098128	1.87081	0.00669287	0.0680017	LOC_Os05g50560	Promoter	C1 root hair	HS
chr4	22975787	22976287	1.64727	0.00671218	0.0409001	LOC_Os04g38540	Promoter	C1 root hair	HS
chr8	22923881	22924381	1.35665	0.00672775	0.113833	LOC_Os08g37250	Exonic	C1 root hair	HS
chr4	27610451	27610951	1.10165	0.00675064	0.11217	LOC_Os04g46420	Distal	C1 root hair	HS
chr3	16769107	16769607	2.16315	0.00675704	0.0489536	LOC_Os03g28430	Distal	C1 root hair	HS
chr1	41389745	41390245	2.04465	0.00675884	0.0651238	LOC_Os01g71114	Exonic	C1 root hair	HS
chr1	5655917	5656417	1.4254	0.00676706	0.0855783	LOC_Os01g10580	Promoter	C1 root hair	HS
chr1	24075853	24076353	1.56858	0.00676706	0.0659919	LOC_Os01g42200	Promoter	C1 root hair	HS
chr9	20469987	20470487	1.4016	0.00676706	0.0807383	LOC_Os09g35680	Promoter	C1 root hair	HS
chr8	24386327	24386827	1.02116	0.00678971	0.120094	LOC_Os08g39530	Distal	C1 root hair	HS
chr1	42645358	42645858	1.18241	0.00680462	0.0960544	LOC_Os01g73120	Promoter	C1 root hair	HS
chr9	20533834	20534334	2.18857	0.00680982	0.0452445	LOC_Os09g35780	Promoter	C1 root hair	HS
chr4	24567966	24568466	1.18357	0.00683126	0.0625745	LOC_Os04g41280	Distal	C1 root hair	HS
chr12	19992226	19992726	3.61818	0.00687408	0.0476471	LOC_Os12g32986	Exonic	C1 root hair	HS
chr3	33348155	33348655	1.00161	0.00687408	0.146082	LOC_Os03g57460	Exonic	C1 root hair	HS
chr9	16022636	16023136	1.56633	0.00687408	0.0315979	LOC_Os09g26590	Distal	C1 root hair	HS
chr10	9420173	9420673	1.57905	0.00688683	0.0445857	LOC_Os10g18099	Exonic	C1 root hair	HS
chr5	2714158	2714658	1.79058	0.00691549	0.0806996	LOC_Os05g05440	Distal	C1 root hair	HS
chr11	27987777	27988277	1.76041	0.00693044	0.0638629	LOC_Os11g46980	Exonic	C1 root hair	HS
chr10	1465669	1466169	2.22653	0.00694153	0.0326923	LOC_Os10g03420	Distal	C1 root hair	HS
chr1	17636515	17637015	1.84352	0.00694319	0.0511653	LOC_Os01g31920	Exonic	C1 root hair	HS
chr6	6386733	6387233	3.20056	0.00696092	0.0492997	LOC_Os06g11970	Distal	C1 root hair	HS
chr9	18812534	18813034	1.26026	0.0069702	0.0458096	LOC_Os09g31430	Promoter	C1 root hair	HS
chr6	24439653	24440153	2.30663	0.00697573	0.0833284	LOC_Os06g40960	Distal	C1 root hair	HS
chr11	10322610	10323110	2.77079	0.00699226	0.0493328	LOC_Os11g18310	Promoter	C1 root hair	HS
chr3	33801626	33802126	1.08642	0.0069995	0.0359389	LOC_Os03g58290	Promoter	C1 root hair	HS
chr7	27729767	27730267	1.86112	0.00701742	0.0403504	LOC_Os07g46790	Exonic	C1 root hair	HS
chr7	22289287	22289787	1.24398	0.00702411	0.118068	LOC_Os07g37600	Distal	C1 root hair	HS
chr4	27682534	27683034	1.09059	0.00702417	0.0611318	LOC_Os04g46550	Promoter	C1 root hair	HS
chr7	17021776	17022276	2.66669	0.00704685	0.0238826	LOC_Os07g29350	Distal	C1 root hair	HS
chr1	490821	491321	1.2037	0.00704905	0.0334694	LOC_Os01g01880	Promoter	C1 root hair	HS
chr2	20364095	20364595	2.31724	0.00705265	0.0485546	LOC_Os02g34270	Distal	C1 root hair	HS
chr4	22700932	22701432	1.36104	0.00705265	0.0308047	LOC_Os04g38026	Exonic	C1 root hair	HS
chr8	8740816	8741316	2.33083	0.00705265	0.0342287	LOC_Os08g15204	Promoter	C1 root hair	HS
chr9	19555304	19555804	1.22453	0.00705265	0.0748027	LOC_Os09g32944	Promoter	C1 root hair	HS
chr9	18377465	18377965	1.50259	0.00707706	0.054253	LOC_Os09g30340	Exonic	C1 root hair	HS
chr4	4603365	4603865	1.40933	0.00708767	0.053181	LOC_Os04g08410	Exonic	C1 root hair	HS
chr3	33475122	33475622	1.66047	0.00710099	0.0476826	LOC_Os03g57690	Exonic	C1 root hair	HS
chr8	529776	530276	2.16995	0.00710294	0.0516585	LOC_Os08g01850	Exonic	C1 root hair	HS
chr12	15330938	15331438	2.50551	0.0071148	0.0670199	LOC_Os12g26220	Promoter	C1 root hair	HS
chr3	8810729	8811229	1.26719	0.00714746	0.0607167	LOC_Os03g15880	Promoter	C1 root hair	HS
chr5	14358653	14359153	1.90337	0.00722904	0.0301538	LOC_Os05g24760	Distal	C1 root hair	HS
chr7	7387155	7387655	2.46202	0.00722904	0.0300296	LOC_Os07g13030	Promoter	C1 root hair	HS
chr3	3351965	3352465	3.02189	0.007252	0.0604085	LOC_Os03g06630	Exonic	C1 root hair	HS
chr6	23291207	23291707	2.04192	0.0072526	0.0344328	LOC_Os06g39260	Exonic	C1 root hair	HS
chr5	1188678	1189178	1.45152	0.00730791	0.0646296	LOC_Os05g03050	Distal	C1 root hair	HS
chr1	24819827	24820327	2.2395	0.00730875	0.0320963	LOC_Os01g43180	Distal	C1 root hair	HS
chr6	6707475	6707975	1.03782	0.0073183	0.0703565	LOC_Os06g12370	Exonic	C1 root hair	HS
chr4	24954792	24955292	1.44961	0.00736283	0.0740497	LOC_Os04g41990	Promoter	C1 root hair	HS
chr8	5912733	5913233	2.24969	0.00736816	0.0373568	LOC_Os08g10130	Promoter	C1 root hair	HS
chr8	5835372	5835872	1.03289	0.00737169	0.0709518	LOC_Os08g10020	Distal	C1 root hair	HS
chr10	11955119	11955619	2.41741	0.00739857	0.0414274	LOC_Os10g22630	Distal	C1 root hair	HS
chr9	21336663	21337163	1.31795	0.00740611	0.056489	LOC_Os09g37100	Exonic	C1 root hair	HS
chr1	31998864	31999364	2.96436	0.00740959	0.0581881	LOC_Os01g55270	Exonic	C1 root hair	HS
chr12	17462632	17463132	2.12865	0.00741563	0.0412854	LOC_Os12g29340	Distal	C1 root hair	HS
chr8	5895826	5896326	1.39663	0.00741748	0.0586231	LOC_Os08g10090	Distal	C1 root hair	HS
chr11	13399427	13399927	1.8024	0.00742962	0.0322311	LOC_Os11g24080	Distal	C1 root hair	HS
chr10	320413	320913	2.30717	0.00745991	0.0361553	LOC_Os10g01490	Distal	C1 root hair	HS
chr5	6052892	6053392	1.05833	0.00747635	0.031078	LOC_Os05g10900	Distal	C1 root hair	HS
chr9	14568491	14568991	2.28979	0.00749209	0.035483	LOC_Os09g24640	Distal	C1 root hair	HS
chr11	10469483	10469983	1.99535	0.00750653	0.0843187	LOC_Os11g18570	Distal	C1 root hair	HS
chr10	19399896	19400396	1.61346	0.00752496	0.0633746	LOC_Os10g35759	Promoter	C1 root hair	HS
chr9	7102827	7103327	1.46029	0.00753791	0.0410475	LOC_Os09g12660	Exonic	C1 root hair	HS
chr3	29329935	29330435	1.25393	0.00759974	0.0662254	LOC_Os03g50510	Promoter	C1 root hair	HS
chr7	21040770	21041270	1.28455	0.0076249	0.0543549	LOC_Os07g35560	Distal	C1 root hair	HS
chr8	5399666	5400166	1.61573	0.00763967	0.0426782	LOC_Os08g09240	Exonic	C1 root hair	HS
chr8	1623521	1624021	1.21065	0.00766132	0.09545	LOC_Os08g03430	Exonic	C1 root hair	HS
chr1	6551905	6552405	1.82592	0.00767137	0.0243757	LOC_Os01g12000	Exonic	C1 root hair	HS
chr6	20011627	20012127	1.55944	0.00769153	0.0492834	LOC_Os06g34400	Exonic	C1 root hair	HS
chr9	7288601	7289101	1.03322	0.00773398	0.0563834	LOC_Os09g12910	Distal	C1 root hair	HS
chr2	16258879	16259379	2.10023	0.00775308	0.0399011	LOC_Os02g27710	Promoter	C1 root hair	HS
chr10	18289551	18290051	1.71793	0.0077923	0.0469993	LOC_Os10g33930	Promoter	C1 root hair	HS
chr8	4350445	4350945	1.36561	0.00783327	0.068985	LOC_Os08g07690	Promoter	C1 root hair	HS
chr5	14541477	14541977	1.1709	0.00783328	0.0889551	LOC_Os05g25090	Distal	C1 root hair	HS
chr3	5241474	5241974	1.17394	0.00784251	0.0436626	LOC_Os03g10220	Distal	C1 root hair	HS
chr1	610553	611053	1.3174	0.00785093	0.100082	LOC_Os01g02110	Distal	C1 root hair	HS
chr7	15634565	15635065	1.45047	0.0078636	0.0423303	LOC_Os07g27250	Distal	C1 root hair	HS
chr4	12044710	12045210	1.61798	0.00786523	0.0524036	LOC_Os04g21130	Promoter	C1 root hair	HS
chr3	6889698	6890198	1.1739	0.00786866	0.082379	LOC_Os03g12780	Distal	C1 root hair	HS
chr1	40892474	40892974	1.14239	0.00788407	0.0333174	LOC_Os01g70240	Promoter	C1 root hair	HS
chr8	16245342	16245842	1.60363	0.00791485	0.0727365	LOC_Os08g27710	Distal	C1 root hair	HS
chr12	2827727	2828227	1.48049	0.00793414	0.0776241	LOC_Os12g06020	Distal	C1 root hair	HS
chr2	7725040	7725540	2.15001	0.00793645	0.0552775	LOC_Os02g14120	Exonic	C1 root hair	HS
chr5	13474748	13475248	1.70822	0.00794385	0.0677289	LOC_Os05g23520	Distal	C1 root hair	HS
chr12	22296911	22297411	2.05904	0.00794843	0.0595267	LOC_Os12g36440	Promoter	C1 root hair	HS
chr6	22971234	22971734	1.04531	0.00794843	0.123412	LOC_Os06g38710	Promoter	C1 root hair	HS
chr6	23697671	23698171	1.30984	0.00796881	0.0446912	LOC_Os06g39880	Distal	C1 root hair	HS
chr11	27878819	27879319	1.39908	0.00796956	0.0362773	LOC_Os11g46860	Distal	C1 root hair	HS
chr5	14941816	14942316	1.44819	0.00798696	0.0841542	LOC_Os05g25670	Distal	C1 root hair	HS
chr3	15471650	15472150	1.01944	0.00800152	0.104875	LOC_Os03g26460	Promoter	C1 root hair	HS
chr4	6728697	6729197	1.49928	0.00802932	0.0604658	LOC_Os04g12070	Promoter	C1 root hair	HS
chr6	4038309	4038809	2.49698	0.00805629	0.0566803	LOC_Os06g08340	Distal	C1 root hair	HS
chr1	14278120	14278620	1.89211	0.00806606	0.0507775	LOC_Os01g25170	Exonic	C1 root hair	HS
chr11	24879053	24879553	1.90668	0.00810775	0.0744943	LOC_Os11g41820	Distal	C1 root hair	HS
chr8	10198422	10198922	1.0881	0.00810866	0.0636607	LOC_Os08g17410	Distal	C1 root hair	HS
chr3	9461546	9462046	3.34377	0.00811231	0.0233729	LOC_Os03g16920	Exonic	C1 root hair	HS
chr12	12474419	12474919	1.40497	0.00811759	0.0699912	LOC_Os12g22110	Distal	C1 root hair	HS
chr6	29693679	29694179	1.76481	0.00813616	0.0371639	LOC_Os06g49000	Exonic	C1 root hair	HS
chr5	23877111	23877611	1.3461	0.00821413	0.0953862	LOC_Os05g40630	Distal	C1 root hair	HS
chr3	7025075	7025575	1.31815	0.00821529	0.0638597	LOC_Os03g12930	Exonic	C1 root hair	HS
chr10	13276606	13277106	1.32478	0.00821647	0.0765111	LOC_Os10g25230	Promoter	C1 root hair	HS
chr9	16024888	16025388	1.92956	0.0082173	0.0607352	LOC_Os09g26590	Promoter	C1 root hair	HS
chr8	5324013	5324513	1.2606	0.00822417	0.0525579	LOC_Os08g09120	Distal	C1 root hair	HS
chr8	20006609	20007109	1.87256	0.00822449	0.040413	LOC_Os08g33160	Distal	C1 root hair	HS
chr9	14247732	14248232	3.15244	0.00822456	0.0263948	LOC_Os09g24156	Distal	C1 root hair	HS
chr5	14704085	14704585	1.73621	0.0082302	0.0539244	LOC_Os05g25310	Exonic	C1 root hair	HS
chr4	34633206	34633706	1.43234	0.00823298	0.0478559	LOC_Os04g57980	Promoter	C1 root hair	HS
chr1	4271452	4271952	1.42169	0.0082846	0.0329261	LOC_Os01g08560	Exonic	C1 root hair	HS
chr2	4859156	4859656	1.9964	0.00830063	0.0441546	LOC_Os02g09460	Promoter	C1 root hair	HS
chr6	23699243	23699743	1.75452	0.00830063	0.0560631	LOC_Os06g39880	Distal	C1 root hair	HS
chr6	3441199	3441699	1.1129	0.00831141	0.0724861	LOC_Os06g07150	Promoter	C1 root hair	HS
chr2	20359095	20359595	3.452	0.00831471	0.0357486	LOC_Os02g34260	Promoter	C1 root hair	HS
chr12	9576967	9577467	1.29868	0.00832749	0.0397087	LOC_Os12g16570	Distal	C1 root hair	HS
chr5	17044944	17045444	1.78732	0.00832917	0.0548486	LOC_Os05g29030	Exonic	C1 root hair	HS
chr1	42065471	42065971	1.24442	0.00835068	0.0789137	LOC_Os01g72120	Distal	C1 root hair	HS
chr1	24221404	24221904	1.05837	0.00835675	0.0538582	LOC_Os01g42360	Distal	C1 root hair	HS
chr2	26056162	26056662	1.94817	0.00835759	0.0736054	LOC_Os02g43430	Exonic	C1 root hair	HS
chr5	2103790	2104290	1.14724	0.00835759	0.0483111	LOC_Os05g04510	Exonic	C1 root hair	HS
chr1	25960365	25960865	1.20248	0.00838827	0.0949959	LOC_Os01g45460	Promoter	C1 root hair	HS
chr4	34744074	34744574	1.06653	0.00838827	0.0759549	LOC_Os04g58180	Distal	C1 root hair	HS
chr6	29585200	29585700	1.35146	0.00839713	0.0805828	LOC_Os06g48870	Promoter	C1 root hair	HS
chr12	9156780	9157280	2.52538	0.00841542	0.0223761	LOC_Os12g15909	Promoter	C1 root hair	HS
chr5	26233305	26233805	1.49386	0.00841542	0.0450911	LOC_Os05g45060	Exonic	C1 root hair	HS
chr5	8024164	8024664	1.29164	0.0084267	0.0410553	LOC_Os05g14240	Promoter	C1 root hair	HS
chr3	178286	178786	2.15125	0.00846822	0.0496134	LOC_Os03g01250	Exonic	C1 root hair	HS
chr8	10446015	10446515	1.10594	0.0085084	0.0905138	LOC_Os08g17784	Promoter	C1 root hair	HS
chr6	28108857	28109357	1.1491	0.00851087	0.0861599	LOC_Os06g46350	Promoter	C1 root hair	HS
chr8	8189546	8190046	1.21978	0.00851513	0.106324	LOC_Os08g14400	Distal	C1 root hair	HS
chr11	20147600	20148100	1.12158	0.00852478	0.0641654	LOC_Os11g34860	Promoter	C1 root hair	HS
chr2	24310173	24310673	1.7364	0.0085694	0.0536468	LOC_Os02g40400	Promoter	C1 root hair	HS
chr2	30200250	30200750	1.92195	0.00860063	0.0767905	LOC_Os02g49670	Promoter	C1 root hair	HS
chr5	28425368	28425868	1.54726	0.00860063	0.114769	LOC_Os05g49380	Promoter	C1 root hair	HS
chr4	31066590	31067090	1.55737	0.00861002	0.0455638	LOC_Os04g52140	Distal	C1 root hair	HS
chr9	123445	123945	1.50636	0.00862427	0.0831921	LOC_Os09g01134	Promoter	C1 root hair	HS
chr6	27020874	27021374	1.17988	0.00863459	0.103604	LOC_Os06g44750	Exonic	C1 root hair	HS
chr7	6961925	6962425	1.20205	0.00863459	0.104314	LOC_Os07g12380	Distal	C1 root hair	HS
chr9	6835730	6836230	1.40644	0.00863459	0.0557736	LOC_Os09g12250	Distal	C1 root hair	HS
chr10	21686222	21686722	1.88451	0.00863612	0.0521755	LOC_Os10g39970	Distal	C1 root hair	HS
chr2	3469110	3469610	1.07094	0.00866878	0.0840952	LOC_Os02g06890	Promoter	C1 root hair	HS
chr11	6944707	6945207	1.48727	0.00870767	0.0436763	LOC_Os11g12530	Promoter	C1 root hair	HS
chr1	24076598	24077098	1.17707	0.00872418	0.055104	LOC_Os01g42200	Exonic	C1 root hair	HS
chr4	27053568	27054068	2.1027	0.00872418	0.058572	LOC_Os04g45580	Distal	C1 root hair	HS
chr6	4543413	4543913	1.28581	0.00872441	0.0910628	LOC_Os06g09020	Distal	C1 root hair	HS
chr9	9296345	9296845	1.60197	0.00874761	0.0671047	LOC_Os09g15420	Exonic	C1 root hair	HS
chr7	18844324	18844824	2.13315	0.008779	0.0374128	LOC_Os07g32070	Promoter	C1 root hair	HS
chr11	3817336	3817836	1.41137	0.00878613	0.0856946	LOC_Os11g07640	Distal	C1 root hair	HS
chr12	12627311	12627811	1.21055	0.00880387	0.0506039	LOC_Os12g22284	Exonic	C1 root hair	HS
chr1	34869513	34870013	1.42091	0.0088412	0.140789	LOC_Os01g59980	Promoter	C1 root hair	HS
chr3	11417927	11418427	1.89621	0.0088519	0.0606639	LOC_Os03g20120	Exonic	C1 root hair	HS
chr5	3094349	3094849	1.71282	0.0088519	0.0818666	LOC_Os05g06140	Promoter	C1 root hair	HS
chr1	3403906	3404406	2.831	0.00888144	0.0728239	LOC_Os01g07170	Exonic	C1 root hair	HS
chr4	635542	636042	1.36823	0.00888144	0.100989	LOC_Os04g02010	Distal	C1 root hair	HS
chr10	16296142	16296642	1.11227	0.00889141	0.101177	LOC_Os10g30790	Distal	C1 root hair	HS
chr3	803793	804293	1.50153	0.00889705	0.0438457	LOC_Os03g02310	Exonic	C1 root hair	HS
chr5	21446713	21447213	1.21331	0.00889859	0.0665838	LOC_Os05g36110	Exonic	C1 root hair	HS
chr7	524335	524835	1.31799	0.0089084	0.0605664	LOC_Os07g01860	Exonic	C1 root hair	HS
chr9	5265011	5265511	2.02219	0.00892579	0.053504	LOC_Os09g09944	Exonic	C1 root hair	HS
chr3	34695839	34696339	1.92164	0.00893933	0.0516406	LOC_Os03g59940	Distal	C1 root hair	HS
chr3	6782489	6782989	1.63264	0.00895499	0.0420958	LOC_Os03g12660	Distal	C1 root hair	HS
chr12	14531985	14532485	1.72831	0.00896741	0.0661125	LOC_Os12g25200	Exonic	C1 root hair	HS
chr11	2622024	2622524	2.0338	0.00897473	0.0602348	LOC_Os11g05830	Distal	C1 root hair	HS
chr1	31999693	32000193	2.37737	0.00898018	0.0351666	LOC_Os01g55270	Exonic	C1 root hair	HS
chr7	10640470	10640970	1.47951	0.00899234	0.0462643	LOC_Os07g18110	Promoter	C1 root hair	HS
chr11	3779060	3779560	2.64405	0.00899994	0.0590941	LOC_Os11g07600	Distal	C1 root hair	HS
chr9	16975809	16976309	1.59461	0.00900319	0.0493989	LOC_Os09g28120	Exonic	C1 root hair	HS
chr11	13511140	13511640	2.10516	0.00900602	0.0501186	LOC_Os11g24230	Exonic	C1 root hair	HS
chr6	30822732	30823232	1.36592	0.00904156	0.0545058	LOC_Os06g51200	Exonic	C1 root hair	HS
chr11	22010179	22010679	1.01664	0.00904365	0.150827	LOC_Os11g37700	Exonic	C1 root hair	HS
chr5	19013919	19014419	2.11329	0.00905093	0.0521693	LOC_Os05g32490	Distal	C1 root hair	HS
chr1	40664361	40664861	1.51293	0.00907858	0.0506284	LOC_Os01g69940	Exonic	C1 root hair	HS
chr1	16072553	16073053	1.23616	0.00908315	0.0535261	LOC_Os01g28600	Promoter	C1 root hair	HS
chr10	15890438	15890938	1.82784	0.00914093	0.0312473	LOC_Os10g30090	Exonic	C1 root hair	HS
chr3	31545391	31545891	1.27125	0.00915167	0.133516	LOC_Os03g54160	Distal	C1 root hair	HS
chr5	7020664	7021164	2.37575	0.00915167	0.0878631	LOC_Os05g12240	Promoter	C1 root hair	HS
chr8	21730629	21731129	1.73611	0.00915167	0.028431	LOC_Os08g35470	Exonic	C1 root hair	HS
chr1	37358086	37358586	2.56535	0.00918981	0.0687711	LOC_Os01g63980	Distal	C1 root hair	HS
chr10	11471600	11472100	1.24212	0.00920513	0.0416535	LOC_Os10g21910	Distal	C1 root hair	HS
chr3	10109599	10110099	1.85824	0.00920916	0.0457344	LOC_Os03g18050	Distal	C1 root hair	HS
chr7	5551894	5552394	1.55471	0.00920916	0.0426476	LOC_Os07g10480	Exonic	C1 root hair	HS
chr7	15139632	15140132	2.3601	0.00922165	0.0436676	LOC_Os07g26630	Distal	C1 root hair	HS
chr9	16016777	16017277	2.25848	0.00922165	0.0475771	LOC_Os09g26590	Distal	C1 root hair	HS
chr2	8428383	8428883	1.32065	0.00922407	0.0622521	LOC_Os02g15110	Promoter	C1 root hair	HS
chr1	15230017	15230517	1.30637	0.00930601	0.106127	LOC_Os01g27190	Distal	C1 root hair	HS
chr7	13662016	13662516	1.61742	0.00932209	0.0428782	LOC_Os07g24330	Distal	C1 root hair	HS
chr10	6744837	6745337	1.28057	0.00932765	0.0431142	LOC_Os10g11860	Distal	C1 root hair	HS
chr1	14756153	14756653	1.2599	0.00939566	0.101551	LOC_Os01g25920	Exonic	C1 root hair	HS
chr11	18065442	18065942	1.70727	0.00940018	0.0683878	LOC_Os11g31420	Distal	C1 root hair	HS
chr1	32517383	32517883	1.79463	0.00940738	0.0631082	LOC_Os01g56130	Distal	C1 root hair	HS
chr7	1518583	1519083	1.26888	0.00940928	0.0597701	LOC_Os07g03770	Distal	C1 root hair	HS
chr10	478312	478812	2.26056	0.00950933	0.0504472	LOC_Os10g01730	Promoter	C1 root hair	HS
chr5	27752815	27753315	1.03496	0.00951159	0.0551304	LOC_Os05g48260	Exonic	C1 root hair	HS
chr3	9809221	9809721	1.72534	0.00951981	0.060285	LOC_Os03g17560	Distal	C1 root hair	HS
chr5	23576524	23577024	1.6934	0.00952364	0.0379807	LOC_Os05g40060	Distal	C1 root hair	HS
chr2	2119385	2119885	1.20654	0.0095375	0.0496773	LOC_Os02g04690	Promoter	C1 root hair	HS
chr8	17101951	17102451	1.09037	0.00955712	0.0597036	LOC_Os08g28970	Promoter	C1 root hair	HS
chr3	34366356	34366856	1.00554	0.00958352	0.0979982	LOC_Os03g59330	Promoter	C1 root hair	HS
chr1	11525731	11526231	2.67969	0.00960474	0.0294901	LOC_Os01g20181	Distal	C1 root hair	HS
chr11	25084022	25084522	1.71506	0.00961894	0.0619124	LOC_Os11g42090	Exonic	C1 root hair	HS
chr2	20357637	20358137	1.93267	0.00961894	0.033303	LOC_Os02g34250	Promoter	C1 root hair	HS
chr2	35237827	35238327	2.07156	0.00961894	0.0357931	LOC_Os02g57820	Exonic	C1 root hair	HS
chr2	23922167	23922667	1.4938	0.0096209	0.051776	LOC_Os02g39850	Exonic	C1 root hair	HS
chr3	32957170	32957670	3.04829	0.0096209	0.0362033	LOC_Os03g56800	Exonic	C1 root hair	HS
chr7	9449595	9450095	1.3301	0.0096209	0.0573171	LOC_Os07g16330	Distal	C1 root hair	HS
chr3	28634086	28634586	1.05491	0.00962894	0.0873698	LOC_Os03g49430	Promoter	C1 root hair	HS
chr7	14996578	14997078	1.68822	0.00963523	0.0814646	LOC_Os07g26440	Exonic	C1 root hair	HS
chr12	22964625	22965125	1.11892	0.0096402	0.0933198	LOC_Os12g37419	Exonic	C1 root hair	HS
chr1	1965784	1966284	2.22572	0.00964491	0.0434339	LOC_Os01g04380	Distal	C1 root hair	HS
chr2	18449979	18450479	1.4411	0.00964491	0.106242	LOC_Os02g31090	Exonic	C1 root hair	HS
chr3	4243049	4243549	1.5308	0.00964491	0.0758807	LOC_Os03g08310	Promoter	C1 root hair	HS
chr3	18289335	18289835	3.54085	0.00964491	0.0710211	LOC_Os03g31300	Exonic	C1 root hair	HS
chr9	15392413	15392913	2.62344	0.00964491	0.0263352	LOC_Os09g25850	Promoter	C1 root hair	HS
chr11	7570926	7571426	1.08343	0.0096595	0.126559	LOC_Os11g13820	Exonic	C1 root hair	HS
chr11	19173874	19174374	1.82661	0.0096595	0.0626036	LOC_Os11g32910	Exonic	C1 root hair	HS
chr3	6802993	6803493	1.37804	0.0096595	0.0790626	LOC_Os03g12670	Exonic	C1 root hair	HS
chr5	24831628	24832128	1.72065	0.00966452	0.0557275	LOC_Os05g42360	Distal	C1 root hair	HS
chr1	32514715	32515215	1.40695	0.00975828	0.0964149	LOC_Os01g56130	Promoter	C1 root hair	HS
chr3	11411215	11411715	1.22177	0.00975875	0.0542554	LOC_Os03g20110	Promoter	C1 root hair	HS
chr8	26886632	26887132	1.1735	0.00978132	0.0574033	LOC_Os08g43480	Exonic	C1 root hair	HS
chr2	27813155	27813655	2.38655	0.00982574	0.0532442	LOC_Os02g45890	Distal	C1 root hair	HS
chr8	19273012	19273512	2.82138	0.00982574	0.0558699	LOC_Os08g32080	Distal	C1 root hair	HS
chr4	23389872	23390372	1.61105	0.00985526	0.078104	LOC_Os04g39210	Exonic	C1 root hair	HS
chr5	1925080	1925580	1.5747	0.00987127	0.0591923	LOC_Os05g04210	Distal	C1 root hair	HS
chr5	21282483	21282983	1.09409	0.0098736	0.0800517	LOC_Os05g35810	Promoter	C1 root hair	HS
chr11	8484525	8485025	1.84404	0.00987688	0.0192527	LOC_Os11g15130	Exonic	C1 root hair	HS
chr9	14920526	14921026	1.38066	0.0098935	0.090538	LOC_Os09g25100	Distal	C1 root hair	HS
chr11	19608890	19609390	1.10746	0.00991377	0.0752361	LOC_Os11g34040	Distal	C1 root hair	HS
chr8	24102203	24102703	1.63062	0.00991377	0.0494139	LOC_Os08g39140	Exonic	C1 root hair	HS
chr4	3947883	3948383	1.89711	0.00993108	0.0461806	LOC_Os04g07260	Exonic	C1 root hair	HS
chr8	16207496	16207996	2.12905	0.0099365	0.0475185	LOC_Os08g27640	Distal	C1 root hair	HS
chr9	6382771	6383271	1.65876	0.00994054	0.0715337	LOC_Os09g11670	Distal	C1 root hair	HS
chr8	15314816	15315316	1.3548	0.0099458	0.0600071	LOC_Os08g26240	Promoter	C1 root hair	HS
chr1	8788873	8789373	1.8378	0.00995623	0.0989597	LOC_Os01g15610	Promoter	C1 root hair	HS
chr9	11980811	11981311	1.91968	0.00997134	0.0293552	LOC_Os09g20190	Exonic	C1 root hair	HS
chr9	4234578	4235078	1.45085	0.00998843	0.0781098	LOC_Os09g08410	Distal	C1 root hair	HS
chr3	9462169	9462669	2.80179	0.00999183	0.0278129	LOC_Os03g16920	Exonic	C1 root hair	HS
chr1	40967127	40967627	1.47048	0.00999472	0.066709	LOC_Os01g70340	Exonic	C1 root hair	HS
chr8	8491147	8491647	1.54789	0.00999472	0.0472222	LOC_Os08g14850	Exonic	C1 root hair	HS
chr8	23659020	23659520	1.51012	0.00999619	0.0382301	LOC_Os08g38340	Promoter	C1 root hair	HS
chr2	16551293	16551793	-4.37194	1.52424e-20	-0.222362	LOC_Os02g28220	Promoter	C1 root hair	Normal
chr2	16533159	16533659	-2.15417	1.80792e-20	-0.27002	LOC_Os02g28170	Distal	C1 root hair	Normal
chr10	7572321	7572821	-2.05905	3.34534e-20	-0.326036	LOC_Os10g13630	Exonic	C1 root hair	Normal
chr2	16529384	16529884	-3.13958	3.539e-20	-0.208883	LOC_Os02g28170	Promoter	C1 root hair	Normal
chr9	20133035	20133535	-3.17852	1.74227e-19	-0.260815	LOC_Os09g34240	Exonic	C1 root hair	Normal
chr10	20835984	20836484	-2.57995	2.03458e-18	-0.290855	LOC_Os10g38495	Promoter	C1 root hair	Normal
chr5	23405317	23405817	-1.99842	7.67036e-18	-0.249899	LOC_Os05g39770	Distal	C1 root hair	Normal
chr1	25765989	25766489	-1.71634	8.94238e-17	-0.28843	LOC_Os01g45110	Promoter	C1 root hair	Normal
chr1	25206089	25206589	-2.80296	1.42301e-16	-0.209752	LOC_Os01g43690	Promoter	C1 root hair	Normal
chr1	7835068	7835568	-2.14847	3.44901e-16	-0.329657	LOC_Os01g13950	Promoter	C1 root hair	Normal
chr11	1989846	1990346	-2.75021	1.20369e-15	-0.226485	LOC_Os11g04860	Promoter	C1 root hair	Normal
chr3	1520623	1521123	-2.11432	1.20369e-15	-0.254045	LOC_Os03g03500	Exonic	C1 root hair	Normal
chr2	12654344	12654844	-2.81724	2.65663e-15	-0.228681	LOC_Os02g21310	Distal	C1 root hair	Normal
chr7	24524379	24524879	-2.13969	2.5933e-14	-0.272298	LOC_Os07g41340	Promoter	C1 root hair	Normal
chr4	33247105	33247605	-2.26431	2.94226e-14	-0.250768	LOC_Os04g55700	Promoter	C1 root hair	Normal
chr1	21215355	21215855	-3.62002	3.31867e-14	-0.181344	LOC_Os01g37630	Promoter	C1 root hair	Normal
chr3	1518069	1518569	-3.21522	4.42952e-14	-0.202392	LOC_Os03g03500	Promoter	C1 root hair	Normal
chr2	34583010	34583510	-3.1718	1.16798e-13	-0.169404	LOC_Os02g56700	Promoter	C1 root hair	Normal
chr2	32090708	32091208	-1.4323	1.18724e-13	-0.198643	LOC_Os02g52730	Distal	C1 root hair	Normal
chr8	19731942	19732442	-2.57691	1.18724e-13	-0.192412	LOC_Os08g32840	Distal	C1 root hair	Normal
chr8	23090166	23090666	-2.93803	1.22043e-13	-0.188489	LOC_Os08g37432	Exonic	C1 root hair	Normal
chr4	33431420	33431920	-1.39516	1.49478e-13	-0.21358	LOC_Os04g55970	Distal	C1 root hair	Normal
chr1	13591652	13592152	-2.89898	3.88163e-13	-0.177472	LOC_Os01g24030	Distal	C1 root hair	Normal
chr1	32351286	32351786	-2.03924	3.92345e-13	-0.163714	LOC_Os01g55850	Distal	C1 root hair	Normal
chr7	4860853	4861353	-2.26989	3.97639e-13	-0.160254	LOC_Os07g09420	Distal	C1 root hair	Normal
chr5	25573941	25574441	-2.49069	4.45764e-13	-0.200196	LOC_Os05g43895	Promoter	C1 root hair	Normal
chr4	19892218	19892718	-2.44847	6.04328e-13	-0.186918	LOC_Os04g32980	Distal	C1 root hair	Normal
chr4	27105701	27106201	-2.01187	6.04328e-13	-0.257662	LOC_Os04g45670	Distal	C1 root hair	Normal
chr4	6787953	6788453	-2.08045	2.69043e-12	-0.277005	LOC_Os04g12150	Exonic	C1 root hair	Normal
chr8	26352703	26353203	-2.19174	3.47975e-12	-0.202216	LOC_Os08g42670	Exonic	C1 root hair	Normal
chr2	32090105	32090605	-3.01479	3.70877e-12	-0.142107	LOC_Os02g52730	Distal	C1 root hair	Normal
chr4	23871877	23872377	-2.54756	4.5819e-12	-0.193101	LOC_Os04g39980	Promoter	C1 root hair	Normal
chr11	10734443	10734943	-3.03565	5.12635e-12	-0.159571	LOC_Os11g18870	Distal	C1 root hair	Normal
chr1	4555625	4556125	-2.13241	6.3491e-12	-0.175836	LOC_Os01g09030	Exonic	C1 root hair	Normal
chr1	23616988	23617488	-1.65317	6.3491e-12	-0.165875	LOC_Os01g41430	Promoter	C1 root hair	Normal
chr1	25071330	25071830	-2.07419	6.46352e-12	-0.164628	LOC_Os01g43500	Exonic	C1 root hair	Normal
chr12	23638052	23638552	-1.19056	1.1725e-11	-0.180785	LOC_Os12g38490	Distal	C1 root hair	Normal
chr4	27934083	27934583	-1.42503	2.07605e-11	-0.200637	LOC_Os04g46980	Promoter	C1 root hair	Normal
chr2	16533874	16534374	-2.2604	2.35507e-11	-0.160262	LOC_Os02g28170	Distal	C1 root hair	Normal
chr11	16794194	16794694	-1.50298	3.63548e-11	-0.248547	LOC_Os11g29430	Distal	C1 root hair	Normal
chr7	4224419	4224919	-1.87243	5.2638e-11	-0.199146	LOC_Os07g08420	Distal	C1 root hair	Normal
chr2	16534761	16535261	-3.425	9.82013e-11	-0.131973	LOC_Os02g28170	Distal	C1 root hair	Normal
chr9	20134908	20135408	-2.70116	1.42043e-10	-0.127324	LOC_Os09g34250	Promoter	C1 root hair	Normal
chr4	26297460	26297960	-1.58319	1.98487e-10	-0.244932	LOC_Os04g44250	Promoter	C1 root hair	Normal
chr4	651592	652092	-3.09985	3.07094e-10	-0.113664	LOC_Os04g02030	Promoter	C1 root hair	Normal
chr10	7573537	7574037	-2.93773	4.1684e-10	-0.153257	LOC_Os10g13630	Distal	C1 root hair	Normal
chr11	10733736	10734236	-3.16652	4.43428e-10	-0.1232	LOC_Os11g18870	Distal	C1 root hair	Normal
chr2	34582490	34582990	-2.23387	4.43428e-10	-0.184393	LOC_Os02g56700	Promoter	C1 root hair	Normal
chr5	11434041	11434541	-1.56128	6.07102e-10	-0.161289	LOC_Os05g19600	Distal	C1 root hair	Normal
chr9	12002174	12002674	-1.7737	8.0894e-10	-0.212286	LOC_Os09g20230	Promoter	C1 root hair	Normal
chr8	21204040	21204540	-2.94343	8.38073e-10	-0.119602	LOC_Os08g34730	Distal	C1 root hair	Normal
chr9	21908407	21908907	-1.86073	8.40566e-10	-0.208208	LOC_Os09g38130	Promoter	C1 root hair	Normal
chr7	3241563	3242063	-1.9003	9.50102e-10	-0.206632	LOC_Os07g06850	Promoter	C1 root hair	Normal
chr10	21405169	21405669	-1.58087	9.51948e-10	-0.146488	LOC_Os10g39540	Promoter	C1 root hair	Normal
chr7	4858048	4858548	-1.77372	1.0939e-09	-0.126681	LOC_Os07g09420	Exonic	C1 root hair	Normal
chr7	13151388	13151888	-5.61959	1.769e-09	-0.0963318	LOC_Os07g23570	Distal	C1 root hair	Normal
chr7	26312427	26312927	-1.55228	1.769e-09	-0.229497	LOC_Os07g44440	Promoter	C1 root hair	Normal
chr7	4866452	4866952	-3.4915	1.87079e-09	-0.11419	LOC_Os07g09420	Distal	C1 root hair	Normal
chr1	14432037	14432537	-2.33465	2.37212e-09	-0.140942	LOC_Os01g25430	Distal	C1 root hair	Normal
chr5	16174650	16175150	-2.03806	2.37212e-09	-0.14877	LOC_Os05g27730	Distal	C1 root hair	Normal
chr3	3206860	3207360	-1.61024	2.69326e-09	-0.209677	LOC_Os03g06400	Promoter	C1 root hair	Normal
chr10	12644362	12644862	-5.56246	2.77012e-09	-0.0925141	LOC_Os10g24179	Distal	C1 root hair	Normal
chr1	4981806	4982306	-2.28363	3.62608e-09	-0.156276	LOC_Os01g09640	Distal	C1 root hair	Normal
chr8	10237369	10237869	-1.67395	3.62608e-09	-0.177311	LOC_Os08g17440	Distal	C1 root hair	Normal
chr3	30563310	30563810	-3.80585	3.66273e-09	-0.120173	LOC_Os03g52340	Exonic	C1 root hair	Normal
chr5	26217080	26217580	-2.50346	3.66273e-09	-0.14346	LOC_Os05g45020	Exonic	C1 root hair	Normal
chr8	21208221	21208721	-1.55063	4.56359e-09	-0.149892	LOC_Os08g34730	Distal	C1 root hair	Normal
chr7	13146239	13146739	-2.89124	5.75815e-09	-0.152342	LOC_Os07g23560	Promoter	C1 root hair	Normal
chr1	15238307	15238807	-2.66179	5.89278e-09	-0.193013	LOC_Os01g27210	Exonic	C1 root hair	Normal
chr8	26352017	26352517	-2.31944	6.86758e-09	-0.112425	LOC_Os08g42670	Exonic	C1 root hair	Normal
chr4	24732388	24732888	-1.35887	7.46363e-09	-0.230164	LOC_Os04g41570	Exonic	C1 root hair	Normal
chr5	26959798	26960298	-2.97487	8.54876e-09	-0.085302	LOC_Os05g46450	Distal	C1 root hair	Normal
chr6	18980757	18981257	-2.4108	9.94818e-09	-0.128643	LOC_Os06g32650	Distal	C1 root hair	Normal
chr1	10837537	10838037	-3.03776	1.14579e-08	-0.102666	LOC_Os01g19120	Promoter	C1 root hair	Normal
chr3	32034570	32035070	-1.95887	1.23028e-08	-0.127403	LOC_Os03g55250	Exonic	C1 root hair	Normal
chr1	3928067	3928567	-1.56986	1.46467e-08	-0.14581	LOC_Os01g08069	Distal	C1 root hair	Normal
chr1	32190133	32190633	-3.69212	1.54066e-08	-0.113	LOC_Os01g55530	Exonic	C1 root hair	Normal
chr3	10265967	10266467	-1.65271	1.78854e-08	-0.141036	LOC_Os03g18210	Distal	C1 root hair	Normal
chr4	27008515	27009015	-4.72856	2.2555e-08	-0.114159	LOC_Os04g45510	Distal	C1 root hair	Normal
chr3	7108172	7108672	-1.9907	2.3238e-08	-0.213018	LOC_Os03g13050	Promoter	C1 root hair	Normal
chr9	15994	16494	-2.58291	2.3238e-08	-0.101958	LOC_Os09g01066	Distal	C1 root hair	Normal
chr1	21213856	21214356	-4.08352	2.35034e-08	-0.0835769	LOC_Os01g37630	Exonic	C1 root hair	Normal
chr3	1365346	1365846	-1.37254	2.81868e-08	-0.1143	LOC_Os03g03200	Exonic	C1 root hair	Normal
chr10	20139999	20140499	-1.74401	3.05155e-08	-0.247289	LOC_Os10g37100	Promoter	C1 root hair	Normal
chr1	14666941	14667441	-2.56331	3.27378e-08	-0.192328	LOC_Os01g25810	Exonic	C1 root hair	Normal
chr5	7999776	8000276	-2.15364	3.27378e-08	-0.197113	LOC_Os05g14220	Promoter	C1 root hair	Normal
chr10	7575124	7575624	-1.42893	3.41942e-08	-0.100219	LOC_Os10g13630	Distal	C1 root hair	Normal
chr1	16124687	16125187	-2.80347	3.42696e-08	-0.0904954	LOC_Os01g28690	Exonic	C1 root hair	Normal
chr1	32188852	32189352	-2.5955	3.42696e-08	-0.110038	LOC_Os01g55530	Promoter	C1 root hair	Normal
chr11	2134280	2134780	-1.17084	3.59793e-08	-0.166494	LOC_Os11g05060	Exonic	C1 root hair	Normal
chr3	30562090	30562590	-3.16826	4.6134e-08	-0.0934679	LOC_Os03g52330	Distal	C1 root hair	Normal
chr4	30568492	30568992	-1.66988	4.62001e-08	-0.145038	LOC_Os04g51460	Promoter	C1 root hair	Normal
chr10	7625287	7625787	-2.19787	4.62899e-08	-0.152565	LOC_Os10g13700	Distal	C1 root hair	Normal
chr9	16948	17448	-4.19242	4.74964e-08	-0.099647	LOC_Os09g01066	Distal	C1 root hair	Normal
chr2	16527132	16527632	-1.73098	5.30537e-08	-0.0747561	LOC_Os02g28170	Exonic	C1 root hair	Normal
chr8	595544	596044	-1.46375	5.3674e-08	-0.17751	LOC_Os08g01940	Distal	C1 root hair	Normal
chr9	10670215	10670715	-2.73919	5.91452e-08	-0.127373	LOC_Os09g17680	Distal	C1 root hair	Normal
chr4	27009905	27010405	-1.65733	6.68079e-08	-0.18161	LOC_Os04g45510	Promoter	C1 root hair	Normal
chr2	23371349	23371849	-2.43251	6.78811e-08	-0.0933806	LOC_Os02g38930	Exonic	C1 root hair	Normal
chr2	12654858	12655358	-1.9406	7.04717e-08	-0.0968154	LOC_Os02g21310	Distal	C1 root hair	Normal
chr5	5798055	5798555	-2.20267	7.04717e-08	-0.0881179	LOC_Os05g10620	Exonic	C1 root hair	Normal
chr5	1710489	1710989	-1.25031	7.215e-08	-0.133338	LOC_Os05g03810	Promoter	C1 root hair	Normal
chr1	32351803	32352303	-1.46728	7.87997e-08	-0.102177	LOC_Os01g55850	Distal	C1 root hair	Normal
chr4	27932231	27932731	-1.41691	7.87997e-08	-0.0869016	LOC_Os04g46970	Promoter	C1 root hair	Normal
chr7	23417880	23418380	-1.81761	9.70667e-08	-0.114641	LOC_Os07g39470	Distal	C1 root hair	Normal
chr1	13589116	13589616	-1.71327	9.77255e-08	-0.170355	LOC_Os01g24030	Promoter	C1 root hair	Normal
chr4	22503739	22504239	-2.04893	1.13302e-07	-0.178052	LOC_Os04g37720	Promoter	C1 root hair	Normal
chr2	4541787	4542287	-1.92995	1.13699e-07	-0.088602	LOC_Os02g08440	Promoter	C1 root hair	Normal
chr2	6517577	6518077	-1.56764	1.13699e-07	-0.145029	LOC_Os02g12470	Exonic	C1 root hair	Normal
chr3	34112122	34112622	-2.30595	1.13699e-07	-0.112436	LOC_Os03g58880	Exonic	C1 root hair	Normal
chr3	1519663	1520163	-2.38468	1.25697e-07	-0.0924328	LOC_Os03g03500	Distal	C1 root hair	Normal
chr2	9270303	9270803	-2.91273	1.26344e-07	-0.104442	LOC_Os02g16270	Promoter	C1 root hair	Normal
chr3	36383990	36384490	-2.09284	1.32153e-07	-0.166694	LOC_Os03g63320	Promoter	C1 root hair	Normal
chr5	6210007	6210507	-2.29085	1.41641e-07	-0.161337	LOC_Os05g11060	Promoter	C1 root hair	Normal
chr7	12477239	12477739	-2.15633	1.45965e-07	-0.151794	LOC_Os07g22494	Distal	C1 root hair	Normal
chr2	4233507	4234007	-3.45739	1.54895e-07	-0.0982455	LOC_Os02g08040	Promoter	C1 root hair	Normal
chr1	31559649	31560149	-1.56577	1.81866e-07	-0.131649	LOC_Os01g54550	Exonic	C1 root hair	Normal
chr1	19299452	19299952	-1.59906	1.88354e-07	-0.0989064	LOC_Os01g34700	Distal	C1 root hair	Normal
chr9	21907686	21908186	-1.43149	2.1963e-07	-0.185364	LOC_Os09g38120	Promoter	C1 root hair	Normal
chr11	6311142	6311642	-1.15782	2.20801e-07	-0.161534	LOC_Os11g11490	Distal	C1 root hair	Normal
chr2	18122589	18123089	-1.44744	2.20801e-07	-0.14181	LOC_Os02g30660	Distal	C1 root hair	Normal
chr10	7577032	7577532	-1.41466	2.23333e-07	-0.209627	LOC_Os10g13630	Distal	C1 root hair	Normal
chr4	31602508	31603008	-1.34563	2.23333e-07	-0.165136	LOC_Os04g52900	Promoter	C1 root hair	Normal
chr9	22792841	22793341	-2.52249	2.44526e-07	-0.100031	LOC_Os09g39850	Promoter	C1 root hair	Normal
chr4	34703633	34704133	-2.82515	2.69765e-07	-0.0838324	LOC_Os04g58100	Promoter	C1 root hair	Normal
chr4	652184	652684	-2.98891	2.96289e-07	-0.0782657	LOC_Os04g02030	Promoter	C1 root hair	Normal
chr11	1754259	1754759	-2.16135	3.05456e-07	-0.100259	LOC_Os11g04409	Exonic	C1 root hair	Normal
chr4	24485029	24485529	-1.47075	3.25108e-07	-0.166851	LOC_Os04g41150	Distal	C1 root hair	Normal
chr1	18303902	18304402	-3.65797	3.62092e-07	-0.0956661	LOC_Os01g33040	Promoter	C1 root hair	Normal
chr3	13212770	13213270	-1.68551	3.69936e-07	-0.100138	LOC_Os03g22790	Promoter	C1 root hair	Normal
chr7	26596187	26596687	-1.4221	3.73066e-07	-0.130034	LOC_Os07g45000	Distal	C1 root hair	Normal
chr3	10215266	10215766	-2.11695	3.78559e-07	-0.0806089	LOC_Os03g18150	Distal	C1 root hair	Normal
chr2	22406645	22407145	-1.77198	3.83586e-07	-0.150163	LOC_Os02g37340	Promoter	C1 root hair	Normal
chr4	19599058	19599558	-2.40045	3.84362e-07	-0.0901495	LOC_Os04g32620	Promoter	C1 root hair	Normal
chr5	6017627	6018127	-2.19695	3.90206e-07	-0.106791	LOC_Os05g10850	Distal	C1 root hair	Normal
chr7	28252412	28252912	-1.72465	3.91523e-07	-0.207724	LOC_Os07g47670	Exonic	C1 root hair	Normal
chr4	34696975	34697475	-1.83293	4.00972e-07	-0.114116	LOC_Os04g58090	Promoter	C1 root hair	Normal
chr2	5194730	5195230	-1.74721	4.29386e-07	-0.120062	LOC_Os02g09980	Distal	C1 root hair	Normal
chr4	33249634	33250134	-1.84316	4.58771e-07	-0.136155	LOC_Os04g55700	Distal	C1 root hair	Normal
chr10	7574383	7574883	-2.70011	4.62779e-07	-0.101932	LOC_Os10g13630	Distal	C1 root hair	Normal
chr4	29759910	29760410	-2.4202	4.64664e-07	-0.0939778	LOC_Os04g49757	Distal	C1 root hair	Normal
chr6	26506745	26507245	-1.41516	4.64864e-07	-0.122932	LOC_Os06g44010	Promoter	C1 root hair	Normal
chr1	4555068	4555568	-1.9901	4.79135e-07	-0.0918227	LOC_Os01g09030	Exonic	C1 root hair	Normal
chr1	5303570	5304070	-1.98555	4.79135e-07	-0.122549	LOC_Os01g10130	Distal	C1 root hair	Normal
chr1	5303005	5303505	-1.53551	4.90177e-07	-0.127228	LOC_Os01g10130	Distal	C1 root hair	Normal
chr5	19446176	19446676	-1.81383	5.03797e-07	-0.0802879	LOC_Os05g33100	Exonic	C1 root hair	Normal
chr5	27606790	27607290	-1.62383	5.47978e-07	-0.138294	LOC_Os05g47980	Distal	C1 root hair	Normal
chr3	7093053	7093553	-2.11263	5.53653e-07	-0.0869093	LOC_Os03g13030	Exonic	C1 root hair	Normal
chr1	30229130	30229630	-1.43923	5.56325e-07	-0.100552	LOC_Os01g52270	Promoter	C1 root hair	Normal
chr4	34703065	34703565	-1.24056	5.58618e-07	-0.10484	LOC_Os04g58100	Promoter	C1 root hair	Normal
chr2	29890281	29890781	-2.22922	5.67862e-07	-0.132313	LOC_Os02g49140	Promoter	C1 root hair	Normal
chr5	21099477	21099977	-1.60431	5.95498e-07	-0.137093	LOC_Os05g35450	Promoter	C1 root hair	Normal
chr6	17549824	17550324	-1.83622	5.95498e-07	-0.137196	LOC_Os06g30400	Distal	C1 root hair	Normal
chr5	24821080	24821580	-1.9382	5.97799e-07	-0.092977	LOC_Os05g42340	Exonic	C1 root hair	Normal
chr10	7571473	7571973	-3.13935	6.07402e-07	-0.0861696	LOC_Os10g13630	Exonic	C1 root hair	Normal
chr9	21676274	21676774	-2.91077	6.82623e-07	-0.0896018	LOC_Os09g37700	Distal	C1 root hair	Normal
chr2	13187358	13187858	-2.45083	6.97252e-07	-0.0785983	LOC_Os02g22130	Distal	C1 root hair	Normal
chr2	628902	629402	-1.46137	7.11168e-07	-0.12187	LOC_Os02g02130	Promoter	C1 root hair	Normal
chr6	11268398	11268898	-1.57003	7.23561e-07	-0.137989	LOC_Os06g19700	Promoter	C1 root hair	Normal
chr3	10267649	10268149	-3.02052	7.467e-07	-0.104364	LOC_Os03g18220	Exonic	C1 root hair	Normal
chr2	4003728	4004228	-1.93319	7.53669e-07	-0.0673802	LOC_Os02g07690	Distal	C1 root hair	Normal
chr5	16140273	16140773	-1.76401	7.65924e-07	-0.188694	LOC_Os05g27670	Distal	C1 root hair	Normal
chr2	4533647	4534147	-1.39851	7.74324e-07	-0.112864	LOC_Os02g08440	Distal	C1 root hair	Normal
chr1	20201907	20202407	-2.23228	8.29451e-07	-0.169137	LOC_Os01g36229	Distal	C1 root hair	Normal
chr12	21639609	21640109	-1.21703	8.29451e-07	-0.181631	LOC_Os12g35610	Promoter	C1 root hair	Normal
chr2	3682345	3682845	-1.81917	8.94322e-07	-0.13303	LOC_Os02g07170	Distal	C1 root hair	Normal
chr7	20912848	20913348	-1.34669	9.08552e-07	-0.182031	LOC_Os07g35350	Exonic	C1 root hair	Normal
chr11	5637509	5638009	-3.21146	9.2659e-07	-0.110219	LOC_Os11g10480	Exonic	C1 root hair	Normal
chr6	5420154	5420654	-1.51823	1.01442e-06	-0.120473	LOC_Os06g10520	Distal	C1 root hair	Normal
chr4	34059983	34060483	-1.61876	1.03022e-06	-0.117126	LOC_Os04g56970	Distal	C1 root hair	Normal
chr6	2223321	2223821	-1.83163	1.03023e-06	-0.133989	LOC_Os06g05020	Promoter	C1 root hair	Normal
chr10	14810869	14811369	-1.28277	1.05656e-06	-0.231473	LOC_Os10g28050	Exonic	C1 root hair	Normal
chr4	21525284	21525784	-1.29513	1.07356e-06	-0.205092	LOC_Os04g35410	Distal	C1 root hair	Normal
chr7	28785642	28786142	-1.41964	1.09237e-06	-0.110462	LOC_Os07g48510	Distal	C1 root hair	Normal
chr12	23996026	23996526	-3.70942	1.13934e-06	-0.0781198	LOC_Os12g39030	Distal	C1 root hair	Normal
chr5	20133315	20133815	-1.06284	1.15919e-06	-0.165079	LOC_Os05g34030	Distal	C1 root hair	Normal
chr5	26458878	26459378	-1.10637	1.18467e-06	-0.185771	LOC_Os05g45570	Promoter	C1 root hair	Normal
chr7	24523767	24524267	-1.77452	1.20556e-06	-0.0905517	LOC_Os07g41340	Promoter	C1 root hair	Normal
chr4	652702	653202	-2.80763	1.21179e-06	-0.0610751	LOC_Os04g02030	Exonic	C1 root hair	Normal
chr2	4538000	4538500	-1.38323	1.24066e-06	-0.138767	LOC_Os02g08440	Distal	C1 root hair	Normal
chr4	32451138	32451638	-2.55986	1.25225e-06	-0.0726462	LOC_Os04g54400	Promoter	C1 root hair	Normal
chr2	3430983	3431483	-1.8136	1.34037e-06	-0.119144	LOC_Os02g06790	Promoter	C1 root hair	Normal
chr2	28020800	28021300	-2.84373	1.39277e-06	-0.106177	LOC_Os02g46220	Distal	C1 root hair	Normal
chr2	30738059	30738559	-2.07897	1.42463e-06	-0.12682	LOC_Os02g50590	Promoter	C1 root hair	Normal
chr1	39177234	39177734	-1.38855	1.45602e-06	-0.126791	LOC_Os01g67110	Promoter	C1 root hair	Normal
chr1	2081148	2081648	-1.72554	1.46964e-06	-0.160573	LOC_Os01g04610	Promoter	C1 root hair	Normal
chr1	4561430	4561930	-3.14065	1.47402e-06	-0.0710319	LOC_Os01g09030	Exonic	C1 root hair	Normal
chr4	25190748	25191248	-1.58274	1.47489e-06	-0.0772366	LOC_Os04g42430	Exonic	C1 root hair	Normal
chr7	20928180	20928680	-1.86723	1.54185e-06	-0.0957625	LOC_Os07g35390	Promoter	C1 root hair	Normal
chr8	18727064	18727564	-2.91973	1.61117e-06	-0.0663055	LOC_Os08g31290	Distal	C1 root hair	Normal
chr9	20136751	20137251	-2.03649	1.65169e-06	-0.114	LOC_Os09g34260	Exonic	C1 root hair	Normal
chr3	5112271	5112771	-1.4106	1.71965e-06	-0.0874965	LOC_Os03g10050	Promoter	C1 root hair	Normal
chr7	26520418	26520918	-1.56316	1.73879e-06	-0.117573	LOC_Os07g44820	Promoter	C1 root hair	Normal
chr5	5823779	5824279	-1.62281	1.7731e-06	-0.161579	LOC_Os05g10650	Promoter	C1 root hair	Normal
chr2	4744904	4745404	-2.10499	1.94016e-06	-0.0993853	LOC_Os02g09230	Distal	C1 root hair	Normal
chr6	5145423	5145923	-1.52732	1.94016e-06	-0.138351	LOC_Os06g10100	Promoter	C1 root hair	Normal
chr7	21381533	21382033	-2.09606	1.94016e-06	-0.0756858	LOC_Os07g36180	Exonic	C1 root hair	Normal
chr2	23744531	23745031	-1.02095	1.95103e-06	-0.191681	LOC_Os02g39620	Promoter	C1 root hair	Normal
chr8	15406824	15407324	-1.53169	2.04363e-06	-0.152567	LOC_Os08g26409	Promoter	C1 root hair	Normal
chr1	31555564	31556064	-2.3259	2.04845e-06	-0.0931754	LOC_Os01g54550	Promoter	C1 root hair	Normal
chr7	28500708	28501208	-1.92493	2.23751e-06	-0.101898	LOC_Os07g48100	Distal	C1 root hair	Normal
chr6	30844759	30845259	-1.41387	2.27075e-06	-0.146183	LOC_Os06g51220	Promoter	C1 root hair	Normal
chr5	26219207	26219707	-1.48773	2.3186e-06	-0.113139	LOC_Os05g45020	Promoter	C1 root hair	Normal
chr1	25072232	25072732	-2.09295	2.35133e-06	-0.112976	LOC_Os01g43510	Promoter	C1 root hair	Normal
chr1	19168892	19169392	-2.02754	2.38868e-06	-0.14475	LOC_Os01g34480	Exonic	C1 root hair	Normal
chr3	4605824	4606324	-1.52001	2.39142e-06	-0.0953346	LOC_Os03g08870	Promoter	C1 root hair	Normal
chr4	26614718	26615218	-1.00596	2.45629e-06	-0.12166	LOC_Os04g44820	Exonic	C1 root hair	Normal
chr2	1390002	1390502	-3.4514	2.53756e-06	-0.107623	LOC_Os02g03420	Promoter	C1 root hair	Normal
chr6	4806089	4806589	-2.00125	2.54318e-06	-0.120979	LOC_Os06g09450	Promoter	C1 root hair	Normal
chr10	20775909	20776409	-1.31154	2.62374e-06	-0.118539	LOC_Os10g38360	Promoter	C1 root hair	Normal
chr2	22923394	22923894	-1.44476	2.63322e-06	-0.150828	LOC_Os02g38160	Distal	C1 root hair	Normal
chr3	22826489	22826989	-2.11357	2.63322e-06	-0.110653	LOC_Os03g40194	Exonic	C1 root hair	Normal
chr4	653331	653831	-4.46821	2.67468e-06	-0.0651235	LOC_Os04g02050	Exonic	C1 root hair	Normal
chr1	42352714	42353214	-2.0269	2.67756e-06	-0.22292	LOC_Os01g72600	Promoter	C1 root hair	Normal
chr1	16123155	16123655	-3.30101	2.68757e-06	-0.0606603	LOC_Os01g28680	Exonic	C1 root hair	Normal
chr7	5170194	5170694	-1.35006	2.68757e-06	-0.127517	LOC_Os07g09910	Promoter	C1 root hair	Normal
chr2	34398656	34399156	-1.24088	2.69246e-06	-0.152009	LOC_Os02g56480	Distal	C1 root hair	Normal
chr3	9760572	9761072	-1.70127	2.75217e-06	-0.102412	LOC_Os03g17460	Promoter	C1 root hair	Normal
chr4	33439873	33440373	-1.63595	2.75722e-06	-0.112625	LOC_Os04g55980	Exonic	C1 root hair	Normal
chr3	10272937	10273437	-1.4847	2.76801e-06	-0.10208	LOC_Os03g18230	Promoter	C1 root hair	Normal
chr1	37347512	37348012	-1.6358	3.01623e-06	-0.14034	LOC_Os01g63970	Distal	C1 root hair	Normal
chr11	5667017	5667517	-3.11766	3.14419e-06	-0.100002	LOC_Os11g10514	Exonic	C1 root hair	Normal
chr6	4807133	4807633	-2.11858	3.1764e-06	-0.12201	LOC_Os06g09450	Distal	C1 root hair	Normal
chr8	19732547	19733047	-2.28654	3.21872e-06	-0.0804742	LOC_Os08g32850	Distal	C1 root hair	Normal
chr2	4541193	4541693	-1.3636	3.33869e-06	-0.104579	LOC_Os02g08440	Distal	C1 root hair	Normal
chr3	30563850	30564350	-4.51294	3.38147e-06	-0.0852526	LOC_Os03g52340	Exonic	C1 root hair	Normal
chr11	6810435	6810935	-2.93838	3.48094e-06	-0.0857514	LOC_Os11g12340	Exonic	C1 root hair	Normal
chr1	25453825	25454325	-1.52308	3.52647e-06	-0.161958	LOC_Os01g44120	Promoter	C1 root hair	Normal
chr10	20835441	20835941	-1.99298	3.54731e-06	-0.111693	LOC_Os10g38495	Promoter	C1 root hair	Normal
chr2	31638441	31638941	-2.43111	3.54731e-06	-0.109495	LOC_Os02g51910	Promoter	C1 root hair	Normal
chr3	9585516	9586016	-1.17094	3.61884e-06	-0.171214	LOC_Os03g17164	Distal	C1 root hair	Normal
chr5	14477399	14477899	-2.7879	3.62897e-06	-0.0658812	LOC_Os05g25000	Exonic	C1 root hair	Normal
chr3	10266621	10267121	-1.14135	3.63159e-06	-0.14759	LOC_Os03g18220	Distal	C1 root hair	Normal
chr3	6964502	6965002	-1.67631	3.65144e-06	-0.138941	LOC_Os03g12850	Distal	C1 root hair	Normal
chr1	7836614	7837114	-4.03035	3.66197e-06	-0.0581639	LOC_Os01g13950	Exonic	C1 root hair	Normal
chr3	1635688	1636188	-1.88049	3.69515e-06	-0.0602043	LOC_Os03g03660	Exonic	C1 root hair	Normal
chr1	31509895	31510395	-2.11673	3.69837e-06	-0.0997907	LOC_Os01g54450	Distal	C1 root hair	Normal
chr4	35076398	35076898	-2.04956	3.74076e-06	-0.0769051	LOC_Os04g58810	Distal	C1 root hair	Normal
chr11	10706668	10707168	-2.35456	3.93401e-06	-0.0910659	LOC_Os11g18860	Distal	C1 root hair	Normal
chr10	13216118	13216618	-2.75567	3.95896e-06	-0.0889243	LOC_Os10g25140	Exonic	C1 root hair	Normal
chr7	26363224	26363724	-2.98536	4.03059e-06	-0.0954695	LOC_Os07g44550	Promoter	C1 root hair	Normal
chr6	5420757	5421257	-1.37	4.07177e-06	-0.205241	LOC_Os06g10520	Distal	C1 root hair	Normal
chr3	11785992	11786492	-1.64196	4.2437e-06	-0.128985	LOC_Os03g20730	Distal	C1 root hair	Normal
chr5	26152483	26152983	-1.59013	4.47706e-06	-0.130589	LOC_Os05g44922	Promoter	C1 root hair	Normal
chr4	30570212	30570712	-1.73378	4.64121e-06	-0.127902	LOC_Os04g51460	Distal	C1 root hair	Normal
chr5	29617177	29617677	-1.85815	4.69658e-06	-0.0881488	LOC_Os05g51480	Promoter	C1 root hair	Normal
chr2	34585749	34586249	-1.92156	4.71005e-06	-0.07921	LOC_Os02g56710	Distal	C1 root hair	Normal
chr4	34707237	34707737	-1.64653	4.94399e-06	-0.125764	LOC_Os04g58110	Promoter	C1 root hair	Normal
chr7	27546777	27547277	-1.02757	5.13358e-06	-0.254437	LOC_Os07g46500	Promoter	C1 root hair	Normal
chr4	19892751	19893251	-2.3092	5.23571e-06	-0.0898152	LOC_Os04g32980	Distal	C1 root hair	Normal
chr3	3346732	3347232	-1.22047	5.33212e-06	-0.145116	LOC_Os03g06620	Promoter	C1 root hair	Normal
chr11	24402181	24402681	-2.15959	5.34026e-06	-0.0987186	LOC_Os11g41164	Promoter	C1 root hair	Normal
chr5	16884134	16884634	-2.27552	5.34026e-06	-0.0860093	LOC_Os05g28740	Promoter	C1 root hair	Normal
chr10	13217220	13217720	-1.917	5.34399e-06	-0.0754726	LOC_Os10g25140	Exonic	C1 root hair	Normal
chr6	20078945	20079445	-2.60107	5.37422e-06	-0.100142	LOC_Os06g34520	Distal	C1 root hair	Normal
chr1	32198304	32198804	-2.88749	5.39678e-06	-0.0620073	LOC_Os01g55549	Exonic	C1 root hair	Normal
chr2	34292888	34293388	-1.30126	5.55347e-06	-0.129867	LOC_Os02g56320	Promoter	C1 root hair	Normal
chr3	34109657	34110157	-2.83557	5.61001e-06	-0.0618543	LOC_Os03g58870	Promoter	C1 root hair	Normal
chr1	36189196	36189696	-1.39734	5.79019e-06	-0.166658	LOC_Os01g62130	Distal	C1 root hair	Normal
chr12	24166783	24167283	-4.13258	5.79019e-06	-0.0820137	LOC_Os12g39310	Promoter	C1 root hair	Normal
chr1	26876471	26876971	-2.03264	5.80637e-06	-0.118172	LOC_Os01g46810	Promoter	C1 root hair	Normal
chr1	37184441	37184941	-1.4358	5.80637e-06	-0.143895	LOC_Os01g63730	Distal	C1 root hair	Normal
chr4	16940117	16940617	-2.90067	5.81159e-06	-0.150001	LOC_Os04g28680	Distal	C1 root hair	Normal
chr3	11784326	11784826	-2.7275	5.84294e-06	-0.134484	LOC_Os03g20730	Promoter	C1 root hair	Normal
chr1	25230665	25231165	-3.02449	5.85683e-06	-0.0928988	LOC_Os01g43750	Promoter	C1 root hair	Normal
chr2	8863222	8863722	-1.55231	5.97671e-06	-0.117058	LOC_Os02g15704	Distal	C1 root hair	Normal
chr1	42348214	42348714	-1.00244	6.17945e-06	-0.0980571	LOC_Os01g72600	Distal	C1 root hair	Normal
chr3	3874120	3874620	-1.86713	6.27082e-06	-0.0910777	LOC_Os03g07590	Exonic	C1 root hair	Normal
chr2	23920192	23920692	-1.03389	6.39637e-06	-0.12714	LOC_Os02g39850	Promoter	C1 root hair	Normal
chr3	10953848	10954348	-2.22863	6.40506e-06	-0.0890808	LOC_Os03g19370	Promoter	C1 root hair	Normal
chr3	11785055	11785555	-1.20526	6.40506e-06	-0.117406	LOC_Os03g20730	Distal	C1 root hair	Normal
chr2	32093032	32093532	-2.41077	6.64136e-06	-0.141253	LOC_Os02g52744	Exonic	C1 root hair	Normal
chr1	30227533	30228033	-1.28148	6.65939e-06	-0.122013	LOC_Os01g52260	Distal	C1 root hair	Normal
chr1	20624691	20625191	-2.61485	6.73066e-06	-0.106328	LOC_Os01g36790	Exonic	C1 root hair	Normal
chr6	26503531	26504031	-3.10415	6.90937e-06	-0.0675239	LOC_Os06g44010	Exonic	C1 root hair	Normal
chr6	13609853	13610353	-1.24009	7.04048e-06	-0.159456	LOC_Os06g23290	Exonic	C1 root hair	Normal
chr11	16794847	16795347	-1.43521	7.20054e-06	-0.148519	LOC_Os11g29430	Distal	C1 root hair	Normal
chr3	3206279	3206779	-1.27343	7.20054e-06	-0.138408	LOC_Os03g06400	Promoter	C1 root hair	Normal
chr3	32031836	32032336	-1.50263	7.38355e-06	-0.168859	LOC_Os03g55240	Exonic	C1 root hair	Normal
chr2	34930860	34931360	-1.82296	7.66322e-06	-0.0871328	LOC_Os02g57305	Promoter	C1 root hair	Normal
chr4	580505	581005	-3.14603	7.926e-06	-0.0668861	LOC_Os04g01920	Distal	C1 root hair	Normal
[truncated: 24,819 more rows]

## Sheet: Table S4
Table S4 List of genes with open chromatin accessibility but low/no expression
Chr	Start	End	Strand	Name	Log2FC	FDR	MeanDiff
chr7	8156303	8155497	-	LOC_Os07g14450	3.51398	1.46982e-10	0.153899
chr10	16883974	16883207	-	LOC_Os10g31720	3.4207	2.62266e-98	1.44845
chr8	8041036	8042491	+	LOC_Os08g14210	3.28068	1.25028e-56	0.675464
chr12	16617377	16616032	-	LOC_Os12g28050	3.12482	8.45291e-46	0.539127
chr10	16865942	16865367	-	LOC_Os10g31680	3.12082	2.52727e-106	1.827
chr10	16898130	16896254	-	LOC_Os10g31740	3.10564	1.7576e-67	0.747313
chr10	16875751	16874044	-	LOC_Os10g31700	3.10532	5.94475e-91	1.16142
chr10	1450920	1452188	+	LOC_Os10g03390	3.04146	2.40984e-55	0.704877
chr7	8748963	8746264	-	LOC_Os07g15330	3.02272	1.7576e-67	0.80371
chr12	15897688	15897335	-	LOC_Os12g27030	2.99133	4.82087e-42	0.527024
chr7	8743926	8745800	+	LOC_Os07g15320	2.94846	6.02309e-42	0.48495
chr5	639002	638004	-	LOC_Os05g02100	2.93858	1.66579e-20	0.241004
chr2	19668859	19668257	-	LOC_Os02g33335	2.86852	7.01586e-45	0.582595
chr6	10831635	10828702	-	LOC_Os06g19010	2.83681	1.54635e-40	0.446496
chr8	15408396	15408692	+	LOC_Os08g26409	2.83133	1.52783e-11	0.308492
chr5	15717713	15719821	+	LOC_Os05g27000	2.813	1.06476e-88	1.3876
chr2	12228856	12230028	+	LOC_Os02g20720	2.79631	1.90571e-41	0.650591
chr6	10834453	10835187	+	LOC_Os06g19020	2.76881	2.92327e-48	0.738419
chr10	16773942	16773044	-	LOC_Os10g31540	2.692	1.2365e-30	0.47399
chr8	8035504	8037104	+	LOC_Os08g14200	2.68545	1.16259e-61	1.17717
chr7	24857087	24857644	+	LOC_Os07g41890	2.66438	7.19345e-30	0.493508
chr10	16795040	16795761	+	LOC_Os10g31690	2.65156	3.54246e-52	0.94376
chr8	3110427	3109401	-	LOC_Os08g05780	2.64984	4.28976e-63	0.910353
chr12	16650792	16644522	-	LOC_Os12g28070	2.64479	7.6228e-50	0.422432
chr12	5558825	5556942	-	LOC_Os12g10390	2.63419	3.39013e-22	0.358563
chr9	10028814	10027828	-	LOC_Os09g16570	2.62745	3.29122e-29	0.395028
chr1	10727771	10725184	-	LOC_Os01g18920	2.59803	1.46666e-14	0.109173
chr8	8922586	8920832	-	LOC_Os08g15410	2.59509	9.29264e-34	0.345049
chr12	5559760	5564244	+	LOC_Os12g10400	2.5858	1.09422e-26	0.378488
chr5	18568941	18568396	-	LOC_Os05g31840	2.55835	5.9831e-22	0.389581
chr5	6935563	6935775	+	LOC_Os05g12094	2.54539	2.68231e-10	0.213101
chr12	10099604	10095386	-	LOC_Os12g17480	2.52632	4.00896e-41	0.440307
chr4	591687	593269	+	LOC_Os04g01930	2.51443	1.69676e-42	0.382696
chr11	14264887	14265286	+	LOC_Os11g25519	2.45031	3.18482e-05	0.153532
chr3	33322727	33321838	-	LOC_Os03g57400	2.44213	4.34022e-33	0.508093
chr6	11863092	11859551	-	LOC_Os06g20570	2.42846	4.53617e-46	0.560341
chr1	12181398	12177916	-	LOC_Os01g21650	2.42467	1.35915e-54	0.470688
chr11	5598328	5594613	-	LOC_Os11g10426	2.40883	5.47604e-41	0.393605
chr3	28551241	28550971	-	LOC_Os03g49280	2.40029	6.64538e-22	0.362637
chr6	26086086	26088191	+	LOC_Os06g43410	2.3903	1.13314e-15	0.192032
chr10	16776881	16775980	-	LOC_Os10g31530	2.3787	2.47219e-43	0.87147
chr6	3978855	3978505	-	LOC_Os06g08210	2.36919	4.59333e-40	0.791401
chr8	3496283	3496519	+	LOC_Os08g06260	2.36553	1.71194e-25	0.510277
chr11	17314125	17312748	-	LOC_Os11g30320	2.35901	1.79698e-22	0.360109
chr12	15479935	15478404	-	LOC_Os12g26410	2.33596	3.79256e-34	0.424494
chr2	4748219	4749179	+	LOC_Os02g09230	2.32516	1.23413e-25	0.303558
chr11	20391333	20390656	-	LOC_Os11g35260	2.32421	1.00222e-36	0.715236
chr1	33692417	33692836	+	LOC_Os04g16844	2.32145	1.84538e-18	0.234379
chr11	3875248	3877468	+	LOC_Os11g07780	2.31308	1.03311e-23	0.246946
chr3	16400883	16401296	+	LOC_Os03g27940	2.31004	7.71762e-21	0.376119
chr10	16848434	16847595	-	LOC_Os10g31650	2.30458	2.28225e-72	0.98222
chr5	1945934	1947738	+	LOC_Os05g04240	2.28669	1.96168e-29	0.353365
chr7	3234583	3235032	+	LOC_Os07g06834	2.26502	7.25812e-26	0.512849
chr11	6542762	6542450	-	LOC_Os11g11930	2.26151	7.18154e-11	0.210488
chr10	16900948	16902632	+	LOC_Os10g31750	2.25483	9.86993e-57	0.816724
chr11	19593347	19593631	+	LOC_Os11g34000	2.24808	6.73702e-13	0.290083
chr8	22924775	22921644	-	LOC_Os08g37250	2.24291	1.70945e-41	0.508587
chr3	22833412	22832578	-	LOC_Os03g40210	2.22601	3.39186e-49	0.883331
chr10	16825125	16824292	-	LOC_Os10g31620	2.21865	7.60214e-32	0.678258
chr1	33690717	33691415	+	EVM0029347	2.21476	3.32687e-22	0.337345
chr10	259544	259278	-	LOC_Os10g01420	2.20356	3.43494e-10	0.095992
chr11	20880330	20882468	+	LOC_Os11g36000	2.20128	2.04293e-24	0.362238
chr12	15901691	15903023	+	LOC_Os12g27040	2.19742	1.68617e-07	0.0984577
chr5	16349863	16349153	-	LOC_Os05g27980	2.19414	5.80965e-68	1.60872
chr6	3976742	3976370	-	LOC_Os06g08200	2.18763	2.69753e-28	0.43395
chr11	14241684	14242823	+	LOC_Os11g25510	2.1842	4.94317e-16	0.227256
chr12	7663628	7663897	+	LOC_Os12g13540	2.17763	2.44459e-12	0.286319
chr2	10368607	10366920	-	LOC_Os02g17870	2.17113	8.45436e-52	0.473133
chr9	3789587	3788855	-	LOC_Os09g07770	2.16372	7.52769e-19	0.291297
chr6	28874321	28871091	-	LOC_Os06g47720	2.1421	2.04493e-38	0.484643
chr5	16343329	16342529	-	LOC_Os05g27970	2.13058	2.40241e-32	0.356383
chr12	4147399	4145581	-	LOC_Os12g08050	2.12715	6.56866e-20	0.384557
chr12	8962579	8962828	+	LOC_Os12g15540	2.12486	2.59838e-26	0.565764
chr3	3013179	3011999	-	LOC_Os03g06010	2.1238	1.73365e-44	0.833037
chr3	21793745	21793312	-	LOC_Os03g38400	2.12323	7.75938e-15	0.29869
chr12	8480364	8479697	-	LOC_Os12g14670	2.11964	5.4801e-32	0.702712
chr8	15475442	15472559	-	LOC_Os08g26544	2.10906	2.84154e-19	0.269597
chr11	16108177	16106681	-	LOC_Os11g28470	2.10628	1.46034e-35	0.549555
chr5	640970	643768	+	LOC_Os05g02110	2.08136	6.24866e-19	0.209569
chr4	22695321	22695685	+	LOC_Os04g38000	2.07931	1.36504e-29	0.731926
chr2	35523037	35521388	-	LOC_Os02g58370	2.07873	1.42372e-24	0.361992
chr8	7995809	7996844	+	LOC_Os08g14130	2.07124	6.46715e-13	0.142569
chr4	4521623	4520342	-	LOC_Os04g08290	2.0696	6.18573e-36	0.565238
chr2	6564981	6566978	+	LOC_Os02g12550	2.06897	2.81667e-18	0.214716
chr1	13645510	13648334	+	LOC_Os01g24120	2.06723	4.57659e-21	0.29248
chr7	7821366	7823321	+	LOC_Os07g13800	2.06436	1.58477e-19	0.274958
chr5	17154835	17155751	+	LOC_Os05g29150	2.06403	7.4019e-25	0.422484
chr5	4507783	4505760	-	LOC_Os05g08240	2.06133	3.88868e-16	0.250435
chr10	2676472	2678556	+	LOC_Os10g05410	2.0607	5.08018e-27	0.398597
chr9	7284319	7283707	-	LOC_Os09g12900	2.05147	5.72116e-27	0.431244
chr11	23704522	23708540	+	LOC_Os11g40180	2.04184	1.11585e-41	0.320867
chr10	21237432	21238616	+	LOC_Os10g39260	2.04155	2.02554e-25	0.497028
chr10	16765457	16764701	-	LOC_Os10g31510	2.04131	7.63352e-50	0.794599
chr8	21075445	21077708	+	LOC_Os08g34550	2.03055	8.02845e-48	0.640875
chr5	17596629	17601103	+	LOC_Os05g30300	2.02291	2.33406e-30	0.315373
chr12	20144331	20147132	+	LOC_Os12g33180	2.01968	1.43817e-09	0.113125
chr8	16783040	16777937	-	LOC_Os08g28510	2.01345	4.45991e-07	0.115369
chr3	2827395	2828007	+	LOC_Os03g05650	2.00646	2.28957e-36	0.702047
chr1	10747667	10748391	+	LOC_Os01g18960	2.00541	1.09004e-14	0.330115
chr8	8476659	8472973	-	LOC_Os08g14830	2.00392	3.85505e-50	0.596857
chr3	33326503	33326661	+	LOC_Os03g57410	2.00314	6.33349e-32	0.804916
chr11	24178265	24174376	-	LOC_Os11g40840	2.0015	5.03888e-09	0.0815182
chr2	7188330	7187474	-	LOC_Os02g13440	2.00114	3.75397e-10	0.134409
chr1	40977436	40976305	-	LOC_Os01g70350	1.99702	4.60313e-30	0.474543
chr9	4794036	4791135	-	LOC_Os09g09210	1.99461	4.82818e-16	0.202028
chr8	19137973	19136744	-	LOC_Os08g31880	1.99085	1.88059e-08	0.150427
chr10	21251788	21252972	+	LOC_Os10g39300	1.99028	5.86493e-20	0.302008
chr7	257783	259100	+	LOC_Os07g01400	1.98839	9.9104e-44	0.81043
chr11	8228463	8227744	-	LOC_Os11g14690	1.98757	4.3786e-27	0.582676
chr8	8889129	8888659	-	LOC_Os08g15340	1.98335	5.77479e-75	0.884597
chr1	40002313	39999751	-	LOC_Os01g68460	1.98324	1.0066e-40	0.724333
chr1	13645218	13644572	-	LOC_Os01g24110	1.98154	1.31095e-42	0.761369
chr7	24820815	24820311	-	LOC_Os07g41840	1.97332	7.8127e-17	0.259692
chr9	10020523	10018337	-	LOC_Os09g16560	1.97274	3.20756e-14	0.096246
chr7	15726467	15723622	-	LOC_Os07g27370	1.97154	4.87176e-09	0.133051
chr10	16835040	16832644	-	LOC_Os10g31630	1.96945	1.14066e-35	0.50718
chr6	6717427	6718170	+	LOC_Os06g12380	1.96828	2.75161e-52	1.18928
chr7	7819658	7818096	-	LOC_Os07g13790	1.96247	2.82233e-16	0.257123
chr12	4105724	4108166	+	LOC_Os12g07980	1.95804	6.32025e-27	0.364022
chr3	21029183	21035553	+	LOC_Os03g37080	1.95721	1.97462e-18	0.205474
chr1	6381817	6383939	+	LOC_Os01g11760	1.94257	6.7749e-27	0.413694
chr1	15631526	15631897	+	LOC_Os01g27860	1.94134	1.37521e-29	0.577264
chr1	41794975	41794571	-	LOC_Os01g71750	1.93947	6.76947e-36	0.905756
chr9	21642450	21643490	+	LOC_Os09g37640	1.93639	1.85918e-26	0.500984
chr11	23687960	23688361	+	LOC_Os11g40160	1.9358	1.00873e-12	0.33496
chr10	16788769	16787963	-	LOC_Os10g31560	1.92694	1.32513e-26	0.58698
chr10	10371961	10369559	-	LOC_Os10g20120	1.92635	3.32678e-17	0.204766
chr7	7247732	7246786	-	LOC_Os07g12820	1.92482	1.3898e-20	0.355542
chr8	1379305	1378459	-	LOC_Os08g03040	1.92438	3.29448e-11	0.181925
chr6	18607824	18606748	-	LOC_Os06g32084	1.92299	0.000949575	0.0368205
chr6	11594346	11595942	+	LOC_Os06g20180	1.92195	2.99589e-20	0.266421
chr6	13677011	13679801	+	LOC_Os06g23410	1.91702	5.86935e-13	0.0992964
chr11	23253769	23254158	+	LOC_Os11g39500	1.9118	2.69737e-32	0.373226
chr4	575806	574717	-	LOC_Os04g01910	1.90772	9.39071e-32	0.34327
chr11	775851	777959	+	LOC_Os11g02670	1.90431	5.7454e-43	0.598569
chr7	364126	363668	-	LOC_Os07g01570	1.90307	1.59513e-40	0.694956
chr10	21241618	21242811	+	LOC_Os10g39270	1.90104	1.14457e-17	0.203242
chr5	25071915	25069820	-	LOC_Os05g43100	1.90059	7.91513e-17	0.229226
chr9	12401135	12401422	+	LOC_Os09g20780	1.89816	7.62649e-09	0.104839
chr8	7971467	7972536	+	LOC_Os08g14070	1.89517	5.05916e-39	0.246101
chr12	21262210	21264878	+	LOC_Os12g34970	1.89167	8.67842e-06	0.0793025
chr11	27031998	27034811	+	LOC_Os11g45090	1.88755	1.97952e-34	0.458543
chr6	28888401	28885210	-	LOC_Os06g47740	1.88525	2.26799e-21	0.424817
chr2	86550	87735	+	LOC_Os02g01140	1.88143	2.51949e-15	0.219925
chr2	16261007	16263762	+	LOC_Os02g27710	1.87937	2.92933e-12	0.227684
chr2	8241326	8238814	-	LOC_Os02g14810	1.8655	2.82173e-21	0.327034
chr12	25744199	25743143	-	LOC_Os12g41630	1.86497	5.07922e-29	0.595478
chr7	8700126	8698448	-	LOC_Os07g15230	1.86328	8.96363e-36	0.610867
chr11	23490028	23490519	+	LOC_Os11g39840	1.85729	3.72953e-08	0.151303
chr8	3117544	3121020	+	LOC_Os08g05790	1.84317	2.95873e-29	0.288351
chr11	23488215	23487673	-	LOC_Os11g39830	1.84282	1.63209e-08	0.157292
chr1	12174622	12175433	+	LOC_Os01g21640	1.84162	1.12528e-26	0.539772
chr4	7074849	7072435	-	LOC_Os04g12600	1.83923	3.69729e-12	0.210637
chr6	22189102	22186172	-	LOC_Os06g37500	1.83419	5.91702e-26	0.396577
chr7	24947387	24948554	+	LOC_Os07g42070	1.83324	2.51633e-31	0.521317
chr6	12694149	12695343	+	LOC_Os06g21930	1.8302	6.2246e-14	0.262528
chr10	840429	842229	+	LOC_Os10g02330	1.82992	3.49418e-08	0.0920786
chr1	41370601	41369137	-	LOC_Os01g71090	1.82971	5.51419e-28	0.593667
chr7	5925838	5928014	+	LOC_Os07g10960	1.82737	2.41767e-16	0.272944
chr9	11083031	11082331	-	LOC_Os09g18290	1.82596	7.77259e-11	0.196055
chr12	7827386	7827648	+	LOC_Os12g13760	1.82129	8.84498e-11	0.333232
chr11	23692803	23692372	-	LOC_Os11g40170	1.82058	1.15117e-22	0.384952
chr2	35511319	35510526	-	LOC_Os02g58350	1.81955	3.99493e-44	1.01267
chr7	19826232	19828051	+	LOC_Os07g33550	1.81232	9.4313e-14	0.309633
chr1	35846528	35851142	+	LOC_Os01g61610	1.81004	2.49878e-47	0.878518
chr6	10989796	10993084	+	LOC_Os06g19300	1.80841	8.53951e-26	0.314323
chr5	7172808	7171896	-	LOC_Os05g12460	1.80746	5.16766e-29	0.434349
chr11	25551008	25546918	-	LOC_Os11g42850	1.80652	1.15484e-09	0.1043
chr10	7858562	7858849	+	LOC_Os10g14160	1.80534	0.00108083	0.0546815
chr8	27745449	27740298	-	LOC_Os08g45170	1.80096	1.8682e-35	0.375768
chr6	30819872	30825490	+	LOC_Os06g51200	1.80034	4.66098e-31	0.313541
chr11	28410668	28410997	+	LOC_Os11g47440	1.79989	4.36963e-28	0.524172
chr7	8793854	8786536	-	LOC_Os07g15370	1.79895	3.22955e-55	0.687565
chr3	18058305	18062110	+	LOC_Os03g30910	1.79834	3.18502e-14	0.164176
chr7	20414810	20416609	+	LOC_Os07g34440	1.7977	1.12854e-14	0.254512
chr5	7165865	7167588	+	LOC_Os05g12450	1.79607	2.84891e-37	0.561069
chr1	20407308	20406526	-	LOC_Os01g36480	1.79234	0.0008127	0.0243891
chr3	18053665	18057874	+	LOC_Os03g30890	1.79109	3.98444e-31	0.398887
chr1	35203832	35204628	+	LOC_Os01g60510	1.78815	1.04163e-08	0.135103
chr7	11861066	11857211	-	LOC_Os07g20610	1.78799	1.42461e-16	0.21576
chr2	7970438	7971640	+	LOC_Os02g14460	1.77059	2.89953e-10	0.164109
chr7	9886580	9888874	+	LOC_Os07g16930	1.76953	1.58178e-18	0.332224
chr1	20419507	20421312	+	LOC_Os01g36510	1.76933	3.54603e-18	0.208462
chr5	26205498	26206930	+	LOC_Os05g45000	1.76684	4.04098e-20	0.312905
chr11	9855919	9854605	-	LOC_Os11g17660	1.76675	3.89227e-23	0.395355
chr8	21148817	21147976	-	LOC_Os08g34660	1.76585	6.50891e-15	0.183061
chr8	544158	546765	+	LOC_Os08g01870	1.76552	1.28992e-15	0.230087
chr11	15792178	15790725	-	LOC_Os11g27930	1.76245	5.80371e-07	0.131875
chr6	5705437	5708714	+	LOC_Os06g10910	1.76141	4.49974e-40	0.572458
chr11	1538807	1537507	-	LOC_Os11g04010	1.76139	0.00124068	0.0564838
chr6	22988096	22987111	-	LOC_Os06g38750	1.76109	5.73743e-25	0.515954
chr7	20346699	20349503	+	LOC_Os07g34340	1.76034	1.68198e-15	0.270121
chr7	24895790	24896932	+	LOC_Os07g41990	1.76009	7.18224e-18	0.346893
chr7	26372909	26373461	+	LOC_Os07g44570	1.75861	1.58392e-14	0.30801
chr6	20077672	20078493	+	LOC_Os06g34520	1.75712	2.20481e-06	0.114774
chr4	16560609	16563847	+	LOC_Os04g28130	1.74892	3.5403e-08	0.0909537
chr12	5181985	5186457	+	LOC_Os12g09710	1.74711	1.96409e-16	0.230901
chr2	8092684	8093394	+	LOC_Os02g14650	1.74557	2.05503e-12	0.125075
chr4	11611492	11610809	-	LOC_Os04g20500	1.74543	0.000214019	0.0826855
chr4	17834121	17834694	+	LOC_Os04g30000	1.74351	8.14291e-13	0.114754
chr9	13633118	13632720	-	LOC_Os09g23180	1.74262	1.39671e-47	0.774553
chr10	10375589	10380255	+	LOC_Os10g20139	1.7412	3.95275e-15	0.149224
chr1	21465863	21463975	-	LOC_Os01g38030	1.73885	2.02043e-17	0.243907
chr1	23329963	23329244	-	LOC_Os01g40940	1.73055	3.19498e-05	0.104526
chr8	5504083	5501153	-	LOC_Os08g09430	1.729	7.18e-07	0.106321
chr12	7073834	7075098	+	LOC_Os12g12720	1.72887	3.35314e-30	0.496434
chr6	13684285	13682380	-	LOC_Os06g23420	1.72778	7.44315e-30	0.541946
chr6	9877083	9875349	-	LOC_Os06g17000	1.72215	3.367e-15	0.225792
chr2	2955774	2952313	-	LOC_Os02g05940	1.72159	1.65109e-24	0.328371
chr4	27492584	27493570	+	LOC_Os04g46250	1.7201	3.57571e-43	0.859601
chr9	11826839	11827165	+	LOC_Os09g19952	1.71913	7.89019e-12	0.25102
chr1	18806507	18807209	+	LOC_Os01g33910	1.71843	1.19389e-08	0.241077
chr4	17893088	17892285	-	LOC_Os04g30110	1.7136	1.74399e-17	0.380444
chr7	958361	955606	-	LOC_Os07g02624	1.71067	6.04187e-18	0.292024
chr4	22894591	22895226	+	LOC_Os04g38360	1.71044	3.95564e-20	0.413216
chr8	7932999	7931605	-	LOC_Os08g13980	1.70465	8.51725e-10	0.240232
chr1	20417997	20413541	-	LOC_Os01g36500	1.70145	3.09996e-17	0.166692
chr2	18769119	18768820	-	LOC_Os02g31980	1.70079	9.27023e-07	0.190206
chr5	6218962	6220875	+	LOC_Os05g11070	1.70077	6.89421e-38	0.470871
chr12	8965686	8967026	+	LOC_Os12g15550	1.69272	7.02659e-13	0.224323
chr3	24458403	24459120	+	LOC_Os03g42990	1.69235	9.56837e-11	0.185678
chr12	15844045	15847482	+	LOC_Os12g26940	1.68787	9.20494e-24	0.208541
chr2	3350998	3352481	+	LOC_Os02g06660	1.68549	6.27244e-12	0.333488
chr11	24179476	24180379	+	LOC_Os11g40850	1.68423	1.20635e-05	0.127202
chr2	29255241	29256834	+	LOC_Os02g48050	1.68222	5.50844e-29	0.469363
chr6	2429227	2432956	+	LOC_Os06g05368	1.68172	2.29387e-63	1.11707
chr2	18771665	18771898	+	LOC_Os02g32000	1.68143	7.11779e-07	0.229224
chr12	24614508	24613219	-	LOC_Os12g39850	1.68056	2.75804e-11	0.323901
chr11	8113356	8109851	-	LOC_Os11g14520	1.68014	3.38973e-13	0.163193
chr2	17798215	17800860	+	LOC_Os02g30190	1.6789	1.05788e-24	0.361345
chr4	20463431	20469049	+	LOC_Os04g33840	1.67856	4.68635e-29	0.359674
chr3	33387660	33388746	+	LOC_Os03g57520	1.67776	4.57346e-24	0.49777
chr11	27986213	27991995	+	LOC_Os11g46980	1.67729	1.30114e-22	0.313724
chr11	4351968	4348646	-	LOC_Os11g08400	1.67304	1.58953e-16	0.161887
chr11	3913144	3910804	-	LOC_Os11g07840	1.67155	5.75376e-16	0.196599
chr4	32344080	32340065	-	LOC_Os04g54180	1.66914	1.74754e-28	0.36826
chr10	2671718	2673670	+	LOC_Os10g05400	1.66905	3.18534e-07	0.0928892
chr9	7293272	7294231	+	LOC_Os09g12910	1.66815	3.43323e-24	0.215778
chr12	22332721	22331798	-	LOC_Os12g36500	1.66501	5.15562e-26	0.400435
chr5	8664153	8666093	+	LOC_Os05g15230	1.6646	6.43596e-14	0.228845
chr12	10876999	10875895	-	LOC_Os12g18670	1.66393	7.87579e-06	0.0980021
chr11	20175658	20176238	+	LOC_Os11g34890	1.66197	1.49832e-08	0.201254
chr1	42072472	42073754	+	LOC_Os01g72140	1.65859	1.03978e-20	0.451127
chr10	17121003	17119029	-	LOC_Os10g32110	1.65703	9.9867e-28	0.285752
chr2	17229946	17229242	-	LOC_Os02g29250	1.65269	0.000319297	0.0845485
chr4	7055220	7054828	-	LOC_Os04g12570	1.65215	0.000789959	0.0651936
chr1	41362128	41360860	-	LOC_Os01g71080	1.65119	6.24429e-28	0.623788
chr4	30204333	30203770	-	LOC_Os04g50910	1.64971	4.20266e-55	0.800784
chr3	22844280	22845372	+	LOC_Os03g40240	1.64475	0.00824958	0.0611794
chr2	6568497	6570962	+	LOC_Os02g12540	1.6447	1.20026e-06	0.0889496
chr1	13223702	13220479	-	LOC_Os01g23440	1.64369	6.20806e-17	0.172075
chr10	843319	846610	+	LOC_Os10g02340	1.64232	5.27798e-08	0.103458
chr5	26166551	26173123	+	LOC_Os05g44940	1.63951	1.20764e-22	0.230678
chr4	27481765	27482721	+	LOC_Os04g46240	1.63875	6.93798e-37	0.63649
chr1	8366455	8369389	+	LOC_Os01g14900	1.63466	2.23813e-18	0.149927
chr4	24067168	24066351	-	LOC_Os04g40350	1.63292	2.14212e-05	0.07099
chr9	11826418	11826633	+	LOC_Os09g19951	1.63172	1.36871e-11	0.267048
chr1	35803178	35803603	+	LOC_Os01g61530	1.63093	0.00103717	0.0576876
chr11	28109492	28114931	+	LOC_Os11g47140	1.63007	1.00978e-41	0.596319
chr1	10724351	10723255	-	LOC_Os01g18910	1.62934	2.36187e-06	0.0887883
chr11	2239713	2240618	+	LOC_Os11g05230	1.62917	1.45457e-06	0.118421
chr1	10746182	10745050	-	LOC_Os01g18950	1.62862	1.91618e-12	0.341972
chr4	18017013	18018029	+	LOC_Os04g30290	1.62595	0.00430146	0.0709858
chr3	21544363	21544833	+	LOC_Os03g37940	1.6259	2.3166e-37	0.653262
chr11	25164186	25166238	+	LOC_Os11g42200	1.62305	1.036e-18	0.226093
chr8	15155355	15154654	-	LOC_Os08g26040	1.62262	0.0038773	0.0579657
chr1	12202906	12204851	+	LOC_Os01g21660	1.62219	1.3611e-22	0.20348
chr5	13792951	13794125	+	LOC_Os05g23950	1.62161	0.000229447	0.123061
chr9	10034263	10030941	-	LOC_Os09g16580	1.6215	1.62638e-20	0.217125
chr6	13923901	13923251	-	LOC_Os06g23810	1.62075	5.38987e-22	0.593063
chr11	232366	232836	+	LOC_Os11g01550	1.61998	5.85433e-36	1.01034
chr3	27696291	27695689	-	LOC_Os03g47850	1.61863	7.40964e-24	0.38596
chr10	21259545	21260693	+	LOC_Os10g39310	1.61846	3.27488e-18	0.168292
chr7	3228759	3227250	-	LOC_Os07g06830	1.61638	1.65384e-16	0.295843
chr3	14011831	14016394	+	LOC_Os03g24160	1.61281	2.51386e-29	0.393121
chr1	878036	875329	-	LOC_Os01g02590	1.61074	2.40238e-09	0.125726
chr1	802752	805196	+	LOC_Os01g02440	1.60977	1.01566e-19	0.364462
chr3	35393601	35398279	+	LOC_Os03g61290	1.60835	7.09395e-18	0.232772
chr11	9850622	9849066	-	LOC_Os11g17650	1.60594	2.18097e-15	0.118252
chr11	1468795	1466309	-	LOC_Os11g03880	1.60391	7.06041e-22	0.29673
chr1	12318620	12318255	-	LOC_Os01g21870	1.60271	2.97576e-19	0.364675
chr7	24926352	24927418	+	LOC_Os07g42040	1.60235	7.50104e-05	0.159633
chr11	28072678	28080178	+	LOC_Os11g47110	1.60189	3.24845e-28	0.211585
chr3	21542778	21538448	-	LOC_Os03g37930	1.59698	1.25507e-14	0.208458
chr11	6464185	6465458	+	LOC_Os11g11780	1.59329	4.1365e-13	0.275899
chr3	2479573	2481126	+	LOC_Os03g05070	1.59219	4.64509e-30	0.527289
chr12	10737783	10738277	+	LOC_Os12g18410	1.59043	5.68961e-19	0.475159
chr12	10756011	10756610	+	LOC_Os12g18450	1.58939	7.63027e-13	0.258083
chr1	23325132	23323977	-	LOC_Os01g40950	1.58855	2.3627e-12	0.170921
chr5	8667869	8671493	+	LOC_Os05g15240	1.58652	2.42701e-09	0.118305
chr1	14200319	14200597	+	LOC_Os01g25070	1.58148	1.15822e-14	0.420137
chr3	4477982	4478940	+	LOC_Os03g08670	1.58078	4.73023e-19	0.360873
chr4	22667030	22668761	+	LOC_Os04g37970	1.58034	3.42999e-20	0.4213
chr11	9779202	9778642	-	LOC_Os11g17560	1.57917	1.05284e-07	0.235865
chr9	10017524	10015167	-	LOC_Os09g16550	1.57878	2.72595e-05	0.100901
chr1	8373018	8373602	+	LOC_Os01g14910	1.57716	2.19028e-16	0.319548
chr1	700239	704460	+	LOC_Os01g02250	1.5771	2.49347e-29	0.429902
chr6	20330621	20330205	-	LOC_Os06g34970	1.57697	9.36796e-26	0.663764
chr2	28083565	28084997	+	LOC_Os02g46340	1.57454	1.70707e-39	0.713367
chr10	9152504	9158329	+	LOC_Os10g17650	1.57448	1.25973e-13	0.17998
chr10	266521	267009	+	LOC_Os10g01430	1.56737	4.10926e-10	0.131893
chr1	42074747	42075782	+	LOC_Os01g72150	1.56703	2.92667e-18	0.512621
chr8	21778649	21779325	+	LOC_Os08g35560	1.56551	7.08599e-15	0.269873
chr1	18607163	18604108	-	LOC_Os01g33520	1.56447	6.47547e-15	0.244345
chr11	22180933	22185611	+	LOC_Os11g37880	1.56215	3.94005e-08	0.0777157
chr10	9900184	9903454	+	LOC_Os10g18990	1.56204	2.56472e-09	0.148119
chr8	2143882	2144868	+	LOC_Os08g04340	1.56127	7.15601e-10	0.268544
chr1	19495817	19494624	-	LOC_Os01g34950	1.55462	3.33571e-34	0.274575
chr12	3242124	3238969	-	LOC_Os12g06570	1.55457	3.03104e-12	0.166599
chr7	2147288	2145861	-	LOC_Os07g04970	1.55201	6.03751e-06	0.12726
chr8	24143917	24144730	+	LOC_Os08g39190	1.55152	5.42019e-12	0.245508
chr11	19579815	19592149	+	LOC_Os11g33970	1.55141	1.26107e-07	0.085113
chr10	9175509	9172132	-	LOC_Os10g17690	1.55088	1.57864e-20	0.309762
chr12	9666331	9664336	-	LOC_Os12g16720	1.54855	2.07505e-33	0.53648
chr11	7569329	7573638	+	LOC_Os11g13820	1.54827	4.69049e-24	0.357823
chr6	9851122	9850721	-	LOC_Os06g16970	1.54619	2.5912e-08	0.204242
chr6	26149227	26152817	+	LOC_Os06g43510	1.54522	1.73031e-26	0.453821
chr1	11316353	11317052	+	LOC_Os01g19880	1.54455	2.2976e-17	0.369506
chr12	16653860	16653531	-	LOC_Os12g28080	1.54431	1.44756e-09	0.224909
chr11	25558636	25552086	-	LOC_Os11g42860	1.54388	2.37308e-08	0.0879093
chr8	15169058	15168630	-	LOC_Os08g26060	1.53939	3.36405e-10	0.149992
chr12	6588327	6588800	+	LOC_Os12g11950	1.53888	0.0030961	0.047504
chr7	28954213	28956116	+	LOC_Os07g48730	1.53842	1.02428e-31	0.656169
chr1	3973698	3977466	+	LOC_Os01g08170	1.53793	9.99687e-34	0.539397
chr12	5573143	5566789	-	LOC_Os12g10410	1.53787	4.49486e-24	0.333742
chr10	16300761	16296637	-	LOC_Os10g30800	1.535	1.62572e-28	0.421768
chr9	16623430	16621165	-	LOC_Os09g27510	1.53445	1.95718e-23	0.409565
chr12	22579043	22580421	+	LOC_Os12g36840	1.5341	1.12772e-12	0.170976
chr1	24200378	24202486	+	LOC_Os01g42340	1.53153	6.71772e-30	0.484414
chr3	34496773	34497846	+	LOC_Os03g59570	1.53116	8.12434e-31	0.64522
chr11	9411261	9410275	-	LOC_Os11g16990	1.53099	7.10361e-19	0.372159
chr11	12894556	12893872	-	LOC_Os11g23030	1.53093	1.07602e-10	0.225097
chr4	576120	576407	+	LOC_Os04g01920	1.53024	7.91905e-05	0.0945463
chr7	20412865	20413583	+	LOC_Os07g34430	1.52857	1.81294e-10	0.167252
chr11	1694174	1692348	-	LOC_Os11g04274	1.52844	6.74965e-08	0.102464
chr11	27031078	27029433	-	LOC_Os11g45080	1.52724	3.94569e-24	0.475801
chr2	13167042	13175128	+	LOC_Os02g22100	1.52468	2.08549e-33	0.428895
chr5	418926	416675	-	LOC_Os05g01675	1.52073	4.01562e-14	0.191305
chr12	1483387	1485681	+	LOC_Os12g03580	1.52049	1.47858e-13	0.272615
chr12	19050902	19052916	+	LOC_Os12g31560	1.51978	3.67551e-33	0.585409
chr8	19897101	19896766	-	LOC_Os08g33045	1.51942	9.35996e-11	0.222065
chr11	25098709	25100922	+	LOC_Os11g42100	1.51939	1.42372e-24	0.31726
chr12	9211837	9212513	+	LOC_Os12g16020	1.51919	1.45124e-23	0.499851
chr11	25208491	25207154	-	LOC_Os11g42290	1.51583	6.3766e-09	0.190601
chr5	623617	629885	+	LOC_Os05g02080	1.51551	4.32927e-29	0.327186
chr4	18014462	18008530	-	LOC_Os04g30280	1.51498	0.00640091	0.0470483
chr1	5390029	5391417	+	LOC_Os01g10210	1.51472	2.88644e-19	0.401869
chr10	14887786	14887473	-	LOC_Os10g28190	1.51457	6.12319e-28	0.741625
chr8	3491820	3495612	+	LOC_Os08g06250	1.51394	1.71339e-18	0.281972
chr5	26989736	26992242	+	LOC_Os05g46520	1.51274	2.09674e-19	0.449004
chr6	8847759	8847078	-	LOC_Os06g15590	1.5121	1.07425e-16	0.391274
chr7	12275678	12275406	-	LOC_Os07g22230	1.51025	0.000859714	0.0621552
chr5	16363306	16363933	+	LOC_Os05g28000	1.50982	2.85036e-31	0.458514
chr12	5547334	5547784	+	LOC_Os12g10370	1.5096	4.95481e-08	0.158954
chr4	7456811	7458882	+	LOC_Os04g13260	1.50744	5.60708e-08	0.114686
chr6	3767970	3768398	+	LOC_Os06g07750	1.50589	1.94503e-06	0.122716
chr11	1694910	1695566	+	LOC_Os11g04281	1.50574	1.0198e-07	0.125919
chr1	6294236	6294472	+	LOC_Os01g11640	1.50434	2.53867e-26	0.855141
chr2	14929876	14930115	+	LOC_Os02g25755	1.49871	6.33974e-21	0.580797
chr11	4205558	4205944	+	LOC_Os11g08170	1.49828	1.19496e-06	0.145438
chr6	17334401	17335430	+	LOC_Os06g30090	1.4971	2.42686e-21	0.40548
chr6	10896690	10905234	+	LOC_Os06g19130	1.49601	7.01255e-36	0.550928
chr2	6562749	6563264	+	LOC_Os02g12530	1.49362	7.308e-10	0.158433
chr1	25791182	25791955	+	LOC_Os01g45150	1.49347	0.000219631	0.0434658
chr12	24528379	24528651	+	LOC_Os12g39750	1.49123	5.6067e-09	0.0913166
chr12	16638497	16638099	-	LOC_Os12g28065	1.49106	2.01199e-12	0.168434
chr4	18482629	18485150	+	LOC_Os04g31030	1.4896	1.02844e-24	0.370905
chr8	7262860	7256974	-	LOC_Os08g12984	1.48899	2.68977e-15	0.240817
chr3	20798860	20800779	+	LOC_Os03g36640	1.48895	6.66733e-16	0.220986
chr12	22411184	22412752	+	LOC_Os12g36610	1.48515	2.52764e-11	0.165155
chr11	20177434	20177085	-	LOC_Os11g34900	1.48467	5.55687e-07	0.20422
chr9	4795220	4803911	+	LOC_Os09g09220	1.48407	8.8102e-12	0.116865
chr6	22990768	22995502	+	LOC_Os06g38756	1.48342	8.94249e-22	0.307153
chr7	5897346	5896924	-	LOC_Os07g10930	1.48313	5.86729e-08	0.169566
chr7	954586	953015	-	LOC_Os07g02620	1.48106	4.59756e-09	0.208649
chr1	14217569	14218857	+	LOC_Os01g25100	1.48053	1.33885e-06	0.117798
chr11	17323458	17323980	+	LOC_Os11g30340	1.47703	2.53002e-09	0.0746191
chr12	6819306	6817641	-	LOC_Os12g12290	1.47622	4.41879e-40	0.739212
chr11	15512895	15517548	+	LOC_Os11g27440	1.47621	7.46019e-14	0.182528
chr4	24624963	24622059	-	LOC_Os04g41400	1.4752	1.33982e-15	0.234163
chr12	6299350	6299745	+	LOC_Os12g11520	1.47493	0.000212526	0.0703951
chr1	35801312	35800881	-	LOC_Os01g61520	1.47432	0.00196809	0.0544315
chr7	15473457	15473684	+	LOC_Os07g27060	1.47427	7.47364e-08	0.247049
chr4	24823141	24824560	+	LOC_Os04g41759	1.47372	6.4713e-16	0.311522
chr11	21396125	21396733	+	LOC_Os11g36700	1.47089	8.9695e-05	0.140107
chr1	18610033	18612267	+	LOC_Os01g33530	1.47058	1.07119e-17	0.373367
chr6	7769485	7768710	-	LOC_Os06g13940	1.46709	1.28271e-14	0.479972
chr11	8114560	8113966	-	LOC_Os11g14525	1.46655	1.1439e-07	0.166407
chr5	3864218	3862512	-	LOC_Os05g07270	1.46535	7.81824e-43	0.975763
chr11	7309494	7314118	+	LOC_Os11g13440	1.46429	2.0232e-07	0.0739536
chr10	4931612	4929810	-	LOC_Os10g08850	1.46374	5.94661e-07	0.115784
chr5	24001940	24002814	+	LOC_Os05g40850	1.46359	8.64858e-08	0.149633
chr11	6374803	6375300	+	LOC_Os11g11590	1.46297	4.75261e-08	0.241127
chr5	26176047	26179655	+	LOC_Os05g44950	1.46019	1.61007e-16	0.34921
chr5	21286019	21287121	+	LOC_Os05g35820	1.45802	1.63445e-09	0.154171
chr7	961687	958836	-	LOC_Os07g02630	1.45568	1.42709e-07	0.124639
chr6	22251170	22250790	-	LOC_Os06g37580	1.45432	9.65338e-13	0.158512
chr1	41403536	41404840	+	LOC_Os01g71160	1.45353	1.16598e-12	0.281165
chr8	7816689	7817030	+	LOC_Os08g13850	1.45189	2.52644e-23	0.348847
chr7	21141004	21144203	+	LOC_Os07g35690	1.45143	1.31313e-13	0.209353
chr1	15256882	15253557	-	LOC_Os01g27230	1.45117	2.65757e-16	0.265605
chr3	11463255	11466000	+	LOC_Os03g20190	1.45104	1.36881e-16	0.220968
chr12	19939571	19938291	-	LOC_Os12g32880	1.4492	1.51598e-08	0.162095
chr10	15289243	15288709	-	LOC_Os10g28830	1.44868	1.17802e-07	0.264619
chr2	10377281	10376655	-	LOC_Os02g17890	1.44856	0.000186678	0.123587
chr8	661950	660328	-	LOC_Os08g02020	1.4477	2.14088e-08	0.166903
chr4	3561348	3563603	+	LOC_Os04g06590	1.44478	1.49327e-10	0.177347
chr10	9402140	9402461	+	LOC_Os10g18084	1.44111	4.62807e-16	0.468377
chr2	21343274	21329119	-	LOC_Os02g35770	1.44033	4.92201e-14	0.281254
chr5	27998363	28002694	+	LOC_Os05g48670	1.44009	4.27482e-20	0.385307
chr8	7554055	7553612	-	LOC_Os08g13450	1.43942	3.08416e-12	0.120321
chr11	2588143	2584546	-	LOC_Os11g05780	1.43929	1.27893e-38	0.742619
chr9	5464499	5463665	-	LOC_Os09g10280	1.4392	2.70758e-06	0.139484
chr3	23606309	23610730	+	LOC_Os03g41600	1.43858	3.23549e-27	0.404482
chr12	22574651	22575801	+	LOC_Os12g36830	1.43793	4.60861e-15	0.271641
chr6	19425976	19428680	+	LOC_Os06g33360	1.43751	7.11936e-24	0.459192
chr6	26931143	26935034	+	LOC_Os06g44610	1.43466	3.76843e-18	0.277704
chr8	1149029	1144872	-	LOC_Os08g02710	1.43323	2.67544e-13	0.15919
chr11	16961266	16960114	-	LOC_Os11g29740	1.43289	3.50184e-06	0.246615
chr7	20324957	20330056	+	LOC_Os07g34320	1.43218	1.49936e-05	0.069863
chr12	21996854	21996363	-	LOC_Os12g35990	1.42989	0.00363913	0.0520746
chr7	7100343	7097656	-	LOC_Os07g12590	1.42973	3.96275e-07	0.13552
chr2	8379015	8378154	-	LOC_Os02g15000	1.42931	1.58553e-05	0.129932
chr6	6315180	6314824	-	LOC_Os06g11870	1.42798	7.8861e-16	0.307506
chr12	1789320	1790690	+	LOC_Os12g04140	1.4274	6.93237e-19	0.375917
chr3	30577145	30577750	+	LOC_Os03g52380	1.42728	2.1931e-18	0.491557
chr7	2155910	2160132	+	LOC_Os07g05000	1.42668	1.71962e-09	0.11449
chr7	3238375	3236633	-	LOC_Os07g06840	1.42588	8.29392e-10	0.195286
chr6	10151306	10152058	+	LOC_Os06g17480	1.42549	1.93465e-17	0.217663
chr2	34307321	34307887	+	LOC_Os02g56340	1.42525	2.35079e-20	0.374073
chr3	3433887	3435372	+	LOC_Os03g06730	1.41922	4.24022e-07	0.141298
chr7	27546341	27543196	-	LOC_Os07g46500	1.41774	8.95793e-24	0.444972
chr8	18650806	18651021	+	LOC_Os08g31180	1.41751	6.46854e-11	0.237877
chr11	6376573	6377881	+	LOC_Os11g11600	1.41661	1.37515e-06	0.124242
chr10	10357230	10362824	+	LOC_Os10g20090	1.41357	7.28459e-29	0.456506
chr5	21341747	21342833	+	LOC_Os05g35950	1.41247	0.00196592	0.0568608
chr9	14407453	14407040	-	LOC_Os09g24406	1.41176	0.00430174	0.0280161
chr11	13803209	13803547	+	LOC_Os11g24709	1.41121	2.16754e-05	0.146601
chr11	2245761	2248420	+	LOC_Os11g05250	1.41073	4.89627e-05	0.0410665
chr10	12026307	12027852	+	LOC_Os10g22740	1.41042	1.98095e-12	0.220962
chr4	17515051	17519712	+	LOC_Os04g29580	1.40972	2.7845e-25	0.374171
chr3	3035184	3036155	+	LOC_Os03g06060	1.4087	1.19347e-06	0.170123
chr7	1402174	1402985	+	LOC_Os07g03600	1.40823	2.88896e-10	0.263994
chr3	21711908	21715743	+	LOC_Os03g38250	1.40707	3.45332e-23	0.359637
chr12	5546103	5544175	-	LOC_Os12g10360	1.40692	5.71932e-09	0.130554
chr9	9688603	9688328	-	LOC_Os09g16110	1.40363	3.96946e-05	0.0970182
chr8	5893275	5894433	+	LOC_Os08g10090	1.40306	3.47074e-11	0.285385
chr11	18924252	18918335	-	LOC_Os11g32520	1.40299	2.48625e-51	0.789004
chr3	8291717	8291043	-	LOC_Os03g15080	1.40014	4.5279e-21	0.536833
chr5	7431130	7430765	-	LOC_Os05g13350	1.39973	2.73853e-11	0.230935
chr10	9400095	9399268	-	LOC_Os10g18080	1.39948	7.25255e-16	0.475172
chr12	23186761	23192069	+	LOC_Os12g37770	1.39946	7.41011e-10	0.119024
chr11	16649124	16649507	+	LOC_Os11g29220	1.39442	1.23082e-07	0.16398
chr6	30828404	30833418	+	LOC_Os06g51190	1.39419	4.55797e-23	0.309615
chr1	15357907	15360008	+	LOC_Os01g27380	1.39154	5.54602e-17	0.236569
chr4	3859743	3861927	+	LOC_Os04g07110	1.39142	1.56117e-07	0.170012
chr8	4512249	4511747	-	LOC_Os08g07910	1.39117	2.9991e-07	0.162815
chr1	34992997	34993368	+	LOC_Os01g60160	1.39048	6.70652e-16	0.479222
chr6	2010145	2011082	+	LOC_Os06g04590	1.38943	5.4848e-15	0.486768
chr5	419855	421106	+	LOC_Os05g01680	1.38789	2.68095e-13	0.235597
chr8	3579614	3584152	+	LOC_Os08g06370	1.38728	2.28957e-36	0.751028
chr1	801404	799158	-	LOC_Os01g02430	1.38683	1.65543e-16	0.369992
chr3	22639713	22638608	-	LOC_Os03g39850	1.38659	0.00188339	0.123488
chr6	4531777	4531346	-	LOC_Os06g08980	1.38619	3.47768e-06	0.162278
chr8	8944572	8947819	+	LOC_Os08g15450	1.38556	2.56867e-05	0.089123
chr9	10221699	10224807	+	LOC_Os09g16950	1.38358	2.28731e-07	0.0953549
chr7	19859925	19861591	+	LOC_Os07g33610	1.38341	7.30771e-09	0.19724
chr4	34200271	34200062	-	LOC_Os04g57260	1.3816	1.01349e-07	0.248127
chr6	22986008	22985232	-	LOC_Os06g38740	1.37925	5.44412e-14	0.467067
chr5	416649	415348	-	LOC_Os05g01654	1.37688	5.70547e-07	0.0896774
chr9	3747668	3744303	-	LOC_Os09g07700	1.3752	3.25465e-15	0.182752
chr4	28691473	28685694	-	LOC_Os04g48070	1.37441	3.03721e-28	0.508214
chr5	13379155	13379463	+	LOC_Os05g23398	1.37403	2.16329e-11	0.353557
chr2	28565152	28569724	+	LOC_Os02g47060	1.3726	3.68676e-27	0.403266
chr6	19556111	19560323	+	LOC_Os06g33610	1.37166	1.79967e-18	0.261676
chr8	27221302	27217637	-	LOC_Os08g44220	1.37127	1.55563e-19	0.344841
chr2	11032779	11030043	-	LOC_Os02g18880	1.3712	2.52129e-21	0.405952
chr6	22253298	22252182	-	LOC_Os06g37590	1.37093	2.11811e-12	0.247063
chr5	1217342	1226563	+	LOC_Os05g03080	1.37008	2.13395e-07	0.0645888
chr1	35385666	35388837	+	LOC_Os01g60830	1.37004	1.13164e-30	0.60528
chr12	18898635	18896905	-	LOC_Os12g31290	1.36969	2.56495e-19	0.221819
chr8	8027642	8027947	+	LOC_Os08g14195	1.36946	2.03246e-13	0.200659
chr6	2447993	2442335	-	LOC_Os06g05390	1.36936	5.70172e-45	0.434516
chr1	23314685	23317846	+	LOC_Os01g40930	1.36576	1.31541e-12	0.19727
chr12	26996769	26994739	-	LOC_Os12g43530	1.36413	3.06633e-09	0.11976
chr1	37609521	37608340	-	LOC_Os01g64430	1.36339	3.81068e-32	0.816488
chr3	25639260	25638826	-	LOC_Os03g44680	1.36147	1.14846e-20	0.526452
chr2	17908628	17910159	+	LOC_Os02g30320	1.35963	4.30046e-26	0.503478
chr10	17895153	17897215	+	LOC_Os10g33484	1.35836	0.00607761	0.0510767
chr8	8829395	8828433	-	LOC_Os08g15280	1.35781	6.73329e-21	0.390032
chr11	19960728	19962006	+	LOC_Os11g34570	1.35577	5.53244e-05	0.110407
chr3	14799994	14799172	-	LOC_Os03g25310	1.35567	0.000234069	0.0731673
chr11	6470126	6462826	-	LOC_Os11g11790	1.35363	4.58902e-15	0.226921
chr10	6456657	6462769	+	LOC_Os10g11354	1.3521	1.232e-16	0.246825
chr8	24136969	24131688	-	LOC_Os08g39180	1.35088	2.54138e-10	0.0798629
chr1	13537608	13539995	+	LOC_Os01g23970	1.34933	1.57923e-26	0.203601
chr3	19593927	19594288	+	LOC_Os03g33509	1.34858	1.96403e-07	0.0805241
chr4	16394871	16393024	-	LOC_Os04g27840	1.34596	2.54296e-11	0.276369
chr9	15526440	15521097	-	LOC_Os09g26000	1.34494	5.25843e-19	0.239615
chr11	1726567	1726055	-	LOC_Os11g04340	1.34422	3.52818e-17	0.444464
chr12	2950645	2952111	+	LOC_Os12g06150	1.34289	6.54156e-31	0.539422
chr8	16141850	16139656	-	LOC_Os08g27479	1.34228	0.0068295	0.0317661
chr7	9982955	9981403	-	LOC_Os07g17120	1.34112	0.00334141	0.0794718
chr8	8541424	8541095	-	LOC_Os08g14920	1.34057	6.84589e-06	0.141591
chr11	19551572	19552417	+	LOC_Os11g33942	1.34002	3.40414e-08	0.205839
chr4	30603553	30604904	+	LOC_Os04g51510	1.33995	2.88653e-24	0.733857
chr8	21610326	21610817	+	LOC_Os08g35230	1.33973	1.55929e-09	0.324178
chr12	24538440	24539782	+	LOC_Os12g39770	1.33906	1.04664e-09	0.169831
chr2	7448953	7445287	-	LOC_Os02g13780	1.33866	3.66622e-08	0.146143
chr5	18567551	18566026	-	LOC_Os05g31830	1.33798	8.38037e-06	0.0887641
chr8	7542157	7540839	-	LOC_Os08g13440	1.33633	4.092e-18	0.280264
chr4	381916	380908	-	LOC_Os04g01550	1.33627	4.72346e-16	0.379143
chr5	20130368	20132386	+	LOC_Os05g34030	1.33599	1.31425e-15	0.267179
chr9	15517166	15511480	-	LOC_Os09g25990	1.33395	2.37018e-18	0.302762
chr10	17111592	17112170	+	LOC_Os10g32090	1.3333	1.38545e-18	0.245222
chr2	19850182	19848338	-	LOC_Os02g33590	1.32812	4.16545e-23	0.351589
chr6	3984884	3984208	-	LOC_Os06g08230	1.32802	0.000980384	0.0989617
chr4	27499640	27500002	+	LOC_Os04g46260	1.32665	2.03854e-29	0.747932
chr11	20855117	20855602	+	LOC_Os11g35960	1.32603	1.88049e-10	0.113389
chr4	3941369	3943417	+	LOC_Os04g07250	1.32601	1.09917e-05	0.161802
chr7	244654	246084	+	LOC_Os07g01380	1.32278	3.90577e-14	0.266123
chr2	947415	951744	+	LOC_Os02g02600	1.32262	6.07477e-28	0.483214
chr6	29440004	29439558	-	LOC_Os06g48665	1.32121	3.62924e-19	0.392651
chr10	13469627	13463426	-	LOC_Os10g25550	1.32116	2.77221e-18	0.363256
chr10	16780134	16779715	-	LOC_Os10g31550	1.32112	1.20023e-07	0.164551
chr5	8638150	8637237	-	LOC_Os05g15170	1.32072	1.81532e-11	0.308228
chr10	9326619	9320532	-	LOC_Os10g17950	1.32034	4.99936e-05	0.0875404
chr11	22246798	22247660	+	LOC_Os11g37970	1.31899	4.71761e-06	0.141752
chr8	7806792	7805639	-	LOC_Os08g13840	1.31888	1.91259e-45	1.12825
chr9	16616301	16613328	-	LOC_Os09g27500	1.31885	5.3904e-20	0.259038
chr5	26986662	26989734	+	LOC_Os05g46510	1.3175	1.05925e-18	0.425395
chr5	24228005	24232687	+	LOC_Os05g41290	1.31701	9.70877e-16	0.281744
chr1	10323138	10326806	+	LOC_Os01g18320	1.31696	7.25891e-18	0.31648
chr2	11065448	11066258	+	LOC_Os02g18920	1.31685	1.83019e-20	0.471034
chr7	24859749	24863980	+	LOC_Os07g41900	1.31645	7.95413e-20	0.343948
chr7	2149025	2151561	+	LOC_Os07g04980	1.31639	1.52507e-06	0.107863
chr6	9266464	9268028	+	LOC_Os06g16250	1.31599	3.23801e-22	0.538827
chr10	4753708	4752669	-	LOC_Os10g08510	1.31487	0.000649778	0.105589
chr3	11320957	11321262	+	LOC_Os03g20000	1.31419	1.10162e-16	0.464831
chr1	8247979	8248533	+	LOC_Os01g14700	1.31412	1.44313e-35	1.2755
chr12	12906673	12906972	+	LOC_Os12g22790	1.31339	4.24832e-23	0.229641
chr6	4536052	4536415	+	LOC_Os06g09000	1.31121	1.98258e-05	0.133875
chr10	21277850	21279040	+	LOC_Os10g39350	1.31115	1.24897e-05	0.12154
chr2	18951304	18951915	+	LOC_Os02g32320	1.30735	3.39537e-17	0.354266
chr5	25575921	25576160	+	LOC_Os05g43895	1.3073	1.69891e-11	0.236448
chr2	6696588	6699174	+	LOC_Os02g12780	1.30677	6.8466e-18	0.337768
chr1	41135929	41141337	+	LOC_Os01g70670	1.30547	1.50865e-15	0.135756
chr8	17734774	17734313	-	LOC_Os08g29870	1.30364	3.08521e-05	0.0880102
chr10	21263529	21264770	+	LOC_Os10g39320	1.30295	6.84053e-05	0.0789195
chr3	21557384	21558316	+	LOC_Os03g37950	1.30268	9.32924e-24	0.344498
chr3	22321957	22320997	-	LOC_Os03g39310	1.30101	0.00102962	0.044121
chr6	20855806	20854681	-	LOC_Os06g35750	1.30065	3.71203e-06	0.149978
chr11	10863546	10868408	+	LOC_Os11g19060	1.30057	2.03585e-09	0.194909
chr8	4150427	4147554	-	LOC_Os08g07320	1.29867	1.21668e-20	0.237222
chr12	21424747	21422641	-	LOC_Os12g35270	1.29741	7.76959e-12	0.184553
chr6	5739957	5738311	-	LOC_Os06g10980	1.29728	5.25932e-13	0.230409
chr11	28372274	28374107	+	LOC_Os11g47447	1.29698	4.43726e-20	0.180885
chr10	8179205	8180005	+	LOC_Os10g15150	1.29577	3.2623e-09	0.212508
chr6	24866146	24867547	+	LOC_Os06g41490	1.29448	3.07591e-05	0.136809
chr1	21541394	21547151	+	LOC_Os01g38180	1.29408	3.25909e-13	0.164538
chr11	15881684	15865258	-	LOC_Os11g28104	1.29407	8.86004e-11	0.132357
chr9	12517686	12519693	+	LOC_Os09g20980	1.2939	8.17855e-30	0.767466
chr7	26372471	26366888	-	LOC_Os07g44560	1.29358	1.13329e-16	0.27429
chr12	12897568	12896585	-	LOC_Os12g22780	1.29281	8.28335e-22	0.534521
chr2	33259027	33258073	-	LOC_Os02g54570	1.29139	2.90112e-17	0.561911
chr12	25444361	25445199	+	LOC_Os12g41110	1.29134	4.14378e-29	0.656321
chr10	4413369	4413962	+	LOC_Os10g07986	1.29012	0.00871072	0.0850766
chr12	26972552	26973448	+	LOC_Os12g43510	1.28998	4.80269e-06	0.174359
chr7	19843621	19845954	+	LOC_Os07g33580	1.28994	3.29472e-10	0.193996
chr8	16012180	16011929	-	LOC_Os08g27260	1.2895	1.06165e-06	0.133992
chr11	27966191	27974134	+	LOC_Os11g46950	1.28825	1.48831e-10	0.164716
chr11	11602334	11601725	-	LOC_Os11g20100	1.28814	4.31918e-15	0.393629
chr3	35829042	35832713	+	LOC_Os03g62200	1.28722	6.06962e-40	0.702007
chr6	29024667	29023312	-	LOC_Os06g48010	1.28401	1.73887e-26	0.449115
chr6	2590030	2592855	+	LOC_Os06g05700	1.28287	4.78086e-17	0.29149
chr2	1647731	1648473	+	LOC_Os02g03880	1.28277	8.45965e-15	0.329486
chr1	37973943	37975685	+	LOC_Os01g65060	1.2827	6.22909e-10	0.183498
chr1	29278780	29283412	+	LOC_Os01g50680	1.28165	4.94627e-18	0.342224
chr1	878743	881840	+	LOC_Os01g02600	1.28047	1.16391e-07	0.135623
chr12	16656329	16657555	+	LOC_Os12g28090	1.28047	3.0195e-06	0.129885
chr3	5034649	5038562	+	LOC_Os03g09970	1.28002	5.80977e-29	0.427674
chr7	20914947	20912733	-	LOC_Os07g35350	1.27974	3.25322e-19	0.374758
chr12	1543342	1540856	-	LOC_Os12g03690	1.27872	5.48414e-20	0.334659
chr4	31089505	31092845	+	LOC_Os04g52190	1.27837	1.58179e-10	0.249329
chr7	10641074	10643256	+	LOC_Os07g18110	1.27777	2.28042e-09	0.204476
chr2	10286096	10285695	-	LOC_Os02g17770	1.27735	0.000136736	0.166155
chr10	22729567	22729216	-	LOC_Os10g41696	1.27717	3.88757e-09	0.232522
chr2	33187387	33188508	+	LOC_Os02g54460	1.27701	9.66039e-14	0.335472
chr7	24813588	24811246	-	LOC_Os07g41830	1.27683	1.38247e-15	0.287569
chr6	19552644	19553794	+	LOC_Os06g33600	1.27567	2.57994e-05	0.0836795
chr8	10831036	10831374	+	LOC_Os08g18890	1.27458	5.2484e-10	0.297621
chr12	14021929	14024309	+	LOC_Os12g24480	1.27415	2.09939e-12	0.185387
chr10	597973	599316	+	LOC_Os10g01930	1.27414	0.00412201	0.15527
chr11	22031138	22032887	+	LOC_Os11g37720	1.27239	3.35149e-32	0.504496
chr10	16783227	16783583	+	LOC_Os10g31554	1.27194	4.98853e-10	0.239734
chr6	3765175	3763227	-	LOC_Os06g07740	1.27155	2.33375e-07	0.0823146
chr8	25733842	25734957	+	LOC_Os08g41750	1.27125	5.68961e-19	0.33248
chr10	833043	831360	-	LOC_Os10g02300	1.2691	4.16697e-10	0.175855
chr2	33186274	33185245	-	LOC_Os02g54450	1.26904	4.24895e-14	0.359099
chr5	6933627	6933343	-	LOC_Os05g12090	1.26756	0.00276211	0.201611
chr9	17927298	17927537	+	LOC_Os09g29640	1.2675	2.92148e-08	0.142887
chr6	7775574	7770428	-	LOC_Os06g13950	1.26627	1.53379e-12	0.184242
chr3	28542220	28545964	+	LOC_Os03g49260	1.26581	6.14233e-17	0.278442
chr10	12997070	12997746	+	LOC_Os10g24800	1.26463	2.5426e-12	0.318198
chr11	26894353	26895192	+	LOC_Os11g44850	1.26443	0.000122698	0.097617
chr7	1395221	1396087	+	LOC_Os07g03589	1.26419	2.53497e-05	0.100577
chr7	20926485	20923736	-	LOC_Os07g35380	1.26416	5.30133e-17	0.308345
chr5	9525514	9541138	+	LOC_Os05g16716	1.26406	1.64269e-26	0.156698
chr7	15729835	15730513	+	LOC_Os07g27380	1.26293	3.91451e-05	0.136996
chr6	9129448	9137092	+	LOC_Os06g16030	1.26228	1.70069e-20	0.28323
chr8	26360674	26351503	-	LOC_Os08g42670	1.25967	2.04711e-13	0.124169
chr11	5489668	5484458	-	LOC_Os11g10250	1.25856	4.69288e-14	0.229585
chr5	22218875	22216860	-	LOC_Os05g37860	1.25722	2.27661e-13	0.251415
chr6	3983100	3982602	-	LOC_Os06g08220	1.25722	4.60326e-08	0.187369
chr3	30572295	30572800	+	LOC_Os03g52360	1.25634	1.65543e-16	0.500014
chr8	21695092	21697271	+	LOC_Os08g35410	1.25444	2.43172e-11	0.156978
chr2	8612900	8608305	-	LOC_Os02g15360	1.25384	3.07957e-09	0.142883
chr2	21848352	21848104	-	LOC_Os02g36430	1.25332	0.000227536	0.11745
chr10	15290406	15291263	+	LOC_Os10g28840	1.25298	2.15192e-12	0.394849
chr1	37971805	37971056	-	LOC_Os01g65050	1.25249	4.90594e-07	0.193792
chr6	10381891	10379191	-	LOC_Os06g17860	1.25075	1.32839e-16	0.386254
chr6	11599537	11602778	+	LOC_Os06g20190	1.25064	1.15512e-11	0.159645
chr11	21741187	21742180	+	LOC_Os11g37280	1.2505	0.000358995	0.152571
chr11	7727524	7726304	-	LOC_Os11g14000	1.2504	1.14815e-08	0.186365
chr6	25826425	25830081	+	LOC_Os06g43000	1.24976	1.34721e-11	0.202458
chr4	22684802	22692911	+	LOC_Os04g37990	1.2487	1.86096e-16	0.266611
chr3	22573611	22569907	-	LOC_Os03g39710	1.24718	3.50381e-10	0.209647
chr11	2257611	2256598	-	LOC_Os11g05270	1.24696	7.03622e-33	0.94914
chr7	11570335	11570574	+	LOC_Os07g20120	1.24682	0.00447406	0.0600767
chr2	13180685	13182671	+	LOC_Os02g22120	1.24589	1.8362e-07	0.114992
chr5	13114517	13114102	-	LOC_Os05g23000	1.24559	8.56685e-13	0.308016
chr4	12660306	12654860	-	LOC_Os04g22090	1.24438	5.37433e-12	0.113284
chr6	17612334	17612922	+	LOC_Os06g30490	1.24333	6.86612e-08	0.120167
chr11	8322779	8322114	-	LOC_Os11g14870	1.24244	5.9237e-09	0.174557
chr2	18770526	18770026	-	LOC_Os02g31990	1.24136	3.52269e-08	0.303726
chr2	20833985	20830244	-	LOC_Os02g34950	1.24135	6.96694e-11	0.18599
chr2	974834	982111	+	LOC_Os02g02659	1.23947	2.20715e-10	0.154895
chr5	23247368	23255964	+	LOC_Os05g39540	1.23567	8.08425e-11	0.127637
chr1	37682701	37684191	+	LOC_Os01g64580	1.2353	1.10775e-21	0.539754
chr4	19511928	19524509	+	LOC_Os04g32510	1.23495	4.98682e-34	0.529921
chr7	5898322	5907810	+	LOC_Os07g10940	1.23431	7.25703e-07	0.0691532
chr6	17724958	17723441	-	LOC_Os06g30640	1.23367	7.28804e-09	0.218474
chr1	12252291	12251474	-	LOC_Os01g21740	1.23337	0.000279623	0.177476
chr8	15376302	15376882	+	LOC_Os08g26340	1.23222	0.000193043	0.135042
chr7	7787331	7790095	+	LOC_Os07g13719	1.23012	3.79821e-05	0.0998005
chr6	28870058	28868640	-	LOC_Os06g47710	1.22815	5.95958e-06	0.153107
chr9	13604810	13603812	-	LOC_Os09g23170	1.22778	1.06403e-23	0.296974
chr10	17156395	17154431	-	LOC_Os10g32170	1.22761	5.82809e-15	0.36825
chr2	562246	561929	-	LOC_Os02g02030	1.22693	3.46243e-11	0.207563
chr2	34304001	34304627	+	LOC_Os02g56334	1.22655	4.09741e-13	0.216514
chr12	16588069	16587352	-	LOC_Os12g28010	1.22632	1.21979e-05	0.160313
chr5	3993003	3990790	-	LOC_Os05g07470	1.22629	4.92962e-05	0.116619
chr12	13919533	13920571	+	LOC_Os12g24310	1.22564	2.25221e-14	0.286166
chr3	23052988	23051686	-	LOC_Os03g40610	1.22551	5.12646e-07	0.148061
chr10	17111025	17109505	-	LOC_Os10g32080	1.22482	3.91316e-13	0.170377
chr3	35822138	35822835	+	LOC_Os03g62189	1.22147	1.08403e-20	0.284639
chr10	8170183	8169752	-	LOC_Os10g15140	1.22118	4.7255e-07	0.0923528
chr11	8531384	8529989	-	LOC_Os11g15200	1.22098	1.87673e-09	0.145756
chr2	11086340	11091898	+	LOC_Os02g18954	1.21899	8.58143e-20	0.258635
chr10	352373	354198	+	LOC_Os10g01530	1.2182	1.60088e-23	0.644742
chr4	31475561	31479272	+	LOC_Os04g52710	1.21508	5.92006e-18	0.223399
chr5	15707714	15700334	-	LOC_Os05g26990	1.21385	3.60188e-26	0.381192
chr11	25879561	25877890	-	LOC_Os11g43310	1.21348	1.82083e-10	0.249181
chr5	17361558	17361097	-	LOC_Os05g29960	1.21317	1.69165e-10	0.289686
chr6	23617657	23619452	+	LOC_Os06g39780	1.21307	1.13268e-05	0.149536
chr9	17929042	17932450	+	LOC_Os09g29650	1.21252	3.8607e-14	0.134889
chr7	19830604	19834651	+	LOC_Os07g33560	1.21237	7.11461e-09	0.132839
chr7	2152158	2155638	+	LOC_Os07g04990	1.21228	1.9937e-06	0.0930584
chr12	21197708	21194887	-	LOC_Os12g34854	1.2117	3.08182e-13	0.228978
chr8	17771284	17773759	+	LOC_Os08g29950	1.21147	5.51261e-08	0.163464
chr1	20808936	20812276	+	LOC_Os01g37020	1.21106	1.56236e-08	0.155208
chr10	5508672	5509058	+	LOC_Os10g09920	1.21105	2.64767e-08	0.166405
chr1	21714498	21713305	-	LOC_Os01g38380	1.21068	8.41251e-16	0.515952
chr11	17310195	17308573	-	LOC_Os11g30310	1.20946	0.00672944	0.0498226
chr11	5117812	5118339	+	LOC_Os11g09735	1.20904	2.22531e-15	0.192754
chr6	11518370	11522083	+	LOC_Os06g20050	1.20885	7.86775e-08	0.111587
chr6	22003666	22004460	+	LOC_Os06g37280	1.20848	4.34113e-09	0.208476
chr5	13379987	13381296	+	LOC_Os05g23410	1.20772	1.68529e-14	0.395049
chr1	32328422	32329883	+	LOC_Os01g55789	1.20727	6.01953e-15	0.318623
chr8	7832514	7830142	-	LOC_Os08g13870	1.20703	0.000166848	0.0785807
chr4	26592904	26592146	-	LOC_Os04g44760	1.20702	6.01339e-13	0.377974
chr1	14654655	14649388	-	LOC_Os01g25760	1.20553	1.97258e-16	0.331004
chr6	6360042	6360878	+	LOC_Os06g11930	1.20505	0.00269899	0.0621856
chr2	8088180	8086684	-	LOC_Os02g14630	1.2043	7.97582e-06	0.166653
chr8	8458853	8454373	-	LOC_Os08g14810	1.20406	1.90867e-11	0.191272
chr1	3050947	3050348	-	LOC_Os01g06430	1.20403	4.18875e-06	0.123182
chr3	20803349	20802213	-	LOC_Os03g36650	1.2038	7.07062e-21	0.477039
chr10	2481668	2480794	-	LOC_Os10g05050	1.20238	0.00065272	0.0887298
chr11	9404670	9403593	-	LOC_Os11g16970	1.20223	3.68046e-11	0.300911
chr7	2093456	2094402	+	LOC_Os07g04830	1.20207	0.000134492	0.110714
chr9	3689271	3689874	+	LOC_Os09g07620	1.20155	4.1927e-05	0.155004
chr8	115419	116219	+	LOC_Os08g01160	1.20142	0.00150972	0.0814799
chr8	21342658	21346284	+	LOC_Os08g34890	1.20103	1.79229e-19	0.275702
chr2	25024038	25020237	-	LOC_Os02g41890	1.20101	9.30348e-08	0.142833
chr3	5646727	5643239	-	LOC_Os03g10900	1.20055	7.58593e-07	0.127157
chr11	25172827	25175380	+	LOC_Os11g42220	1.20051	0.00154284	0.0614375
chr7	24916306	24917379	+	LOC_Os07g42030	1.20044	6.3652e-09	0.161631
chr4	20780411	20782828	+	LOC_Os04g34370	1.20017	2.3634e-17	0.324474
chr3	33384841	33381369	-	LOC_Os03g57510	1.20009	9.09445e-16	0.291458
chr5	20356591	20359718	+	LOC_Os05g34325	1.19952	8.06798e-24	0.408631
chr8	4329390	4329972	+	LOC_Os08g07620	1.19881	2.03755e-05	0.195123
chr3	7455621	7452551	-	LOC_Os03g13690	1.19703	8.15679e-12	0.199175
chr12	3236922	3232096	-	LOC_Os12g06560	1.19447	3.32625e-10	0.144514
chr5	23999274	23999764	+	LOC_Os05g40840	1.19317	1.04247e-05	0.110891
chr12	2462376	2463126	+	LOC_Os12g05350	1.19307	3.54385e-17	0.497486
chr12	6509507	6512524	+	LOC_Os12g11860	1.19261	7.7235e-07	0.184696
chr5	13330021	13326753	-	LOC_Os05g23340	1.19236	1.0662e-10	0.218772
chr3	3920660	3921094	+	LOC_Os03g07690	1.19228	1.64482e-11	0.108446
chr4	31188791	31184192	-	LOC_Os04g52340	1.19226	2.55849e-06	0.0627036
chr9	3684161	3683144	-	LOC_Os09g07614	1.1911	2.92755e-10	0.238639
chr10	22728087	22727785	-	LOC_Os10g41692	1.19098	2.31864e-06	0.151065
chr7	743724	746428	+	LOC_Os07g02270	1.19017	2.7235e-10	0.176157
chr7	5189330	5188365	-	LOC_Os07g09940	1.18882	1.30343e-21	0.645575
chr2	6761665	6760480	-	LOC_Os02g12830	1.18806	3.21633e-15	0.246567
chr11	23422921	23424124	+	LOC_Os11g39740	1.18782	7.53615e-14	0.101224
chr8	5875216	5878772	+	LOC_Os08g10070	1.187	7.20703e-23	0.445216
chr7	25425454	25423444	-	LOC_Os07g42860	1.18642	1.01841e-12	0.299694
chr6	4532889	4533992	+	LOC_Os06g08990	1.1862	9.57169e-06	0.126573
chr11	24244588	24244211	-	LOC_Os11g40930	1.18618	4.53728e-07	0.169804
chr2	11074860	11072002	-	LOC_Os02g18930	1.18566	1.50399e-17	0.338395
chr12	4112825	4109928	-	LOC_Os12g07990	1.18523	4.39118e-18	0.191212
chr9	5780505	5792184	+	LOC_Os09g10840	1.18306	2.61556e-11	0.174641
chr1	33851776	33855970	+	LOC_Os01g58240	1.1827	4.69188e-13	0.189125
chr8	5584732	5584267	-	LOC_Os08g09580	1.18224	2.60932e-11	0.367766
chr12	14497736	14501551	+	LOC_Os12g25180	1.18187	2.88238e-15	0.187226
chr11	23441414	23441977	+	LOC_Os11g39750	1.18137	2.00535e-15	0.386434
chr2	35049365	35048485	-	LOC_Os02g57490	1.1807	1.20309e-17	0.465047
chr4	16395002	16402130	+	LOC_Os04g27850	1.18031	2.84908e-11	0.193397
chr2	24528537	24527742	-	LOC_Os02g40720	1.17954	7.30736e-14	0.47628
chr9	9683172	9681970	-	LOC_Os09g16090	1.1794	7.13507e-11	0.264409
chr1	21715694	21714997	-	LOC_Os01g38390	1.17927	5.94952e-13	0.449791
chr11	8568560	8568229	-	LOC_Os11g15250	1.17866	1.38485e-07	0.177726
chr2	6654895	6653492	-	LOC_Os02g12700	1.17762	5.75048e-19	0.186978
chr3	33488238	33487130	-	LOC_Os03g57720	1.17599	3.87307e-21	0.46327
chr6	23074866	23073910	-	LOC_Os06g38910	1.17474	6.7821e-05	0.084127
chr5	3092964	3088229	-	LOC_Os05g06140	1.17453	1.17232e-18	0.265724
chr6	6339875	6338831	-	LOC_Os06g11900	1.17331	6.46465e-31	0.50163
chr3	36363556	36365639	+	LOC_Os03g63280	1.17309	1.30361e-29	0.728414
chr11	5751210	5750890	-	LOC_Os11g10620	1.17232	5.06361e-09	0.247478
chr2	29261494	29262733	+	LOC_Os02g48060	1.17134	9.86774e-24	0.738907
chr6	23388013	23387796	-	LOC_Os06g39410	1.17058	2.48104e-12	0.287831
chr11	28423896	28422496	-	LOC_Os11g47460	1.17008	4.70678e-18	0.157242
chr8	14510829	14512414	+	LOC_Os08g25030	1.16997	3.76968e-07	0.0989899
chr2	17228374	17228658	+	LOC_Os02g29240	1.16977	0.00088794	0.0869839
chr8	15524323	15525188	+	LOC_Os08g26670	1.16903	0.00640698	0.0270161
chr10	11389699	11390190	+	LOC_Os10g21790	1.1684	1.74732e-07	0.286766
chr11	11597794	11593074	-	LOC_Os11g20090	1.1679	3.2702e-12	0.188399
chr5	19480751	19479789	-	LOC_Os05g33160	1.16764	1.02448e-07	0.240075
chr8	2075406	2074173	-	LOC_Os08g04230	1.16682	1.96181e-08	0.2253
chr4	23410870	23405076	-	LOC_Os04g39240	1.16668	4.3786e-27	0.408067
chr4	2599372	2598629	-	LOC_Os04g05070	1.16657	4.63153e-19	0.424748
chr7	21857246	21854833	-	LOC_Os07g36890	1.16609	0.00744141	0.0385323
chr11	1695863	1697590	+	LOC_Os11g04290	1.16562	1.57651e-07	0.106923
chr4	13646156	13641415	-	LOC_Os04g23580	1.16523	6.86627e-21	0.239688
chr1	13627699	13630957	+	LOC_Os01g24080	1.16503	5.14531e-13	0.285097
chr8	3572731	3569941	-	LOC_Os08g06360	1.16394	4.17505e-21	0.505523
chr1	8769900	8774256	+	LOC_Os01g15580	1.16315	3.22043e-15	0.194696
chr3	3007235	3008709	+	LOC_Os03g06000	1.16313	1.36804e-31	0.773512
chr5	17158867	17157824	-	LOC_Os05g29160	1.16292	4.74406e-13	0.399929
chr2	34353177	34350454	-	LOC_Os02g56400	1.1629	1.13814e-06	0.125643
chr10	21284423	21285739	+	LOC_Os10g39360	1.16169	0.000142313	0.0698791
chr11	6529988	6528616	-	LOC_Os11g11900	1.16119	0.000373362	0.0630202
chr10	21292262	21294016	+	LOC_Os10g39390	1.16014	0.000283987	0.110389
chr8	10265015	10267146	+	LOC_Os08g17500	1.15965	4.07697e-14	0.313117
chr5	26519952	26518489	-	LOC_Os05g45690	1.15949	0.00284386	0.10425
chr8	9370640	9374511	+	LOC_Os08g16120	1.15909	7.75811e-08	0.0953146
chr11	28454727	28455792	+	LOC_Os11g47560	1.15902	1.1026e-06	0.102476
chr1	34281827	34283571	+	LOC_Os01g58970	1.15873	1.17107e-08	0.192415
chr6	30610122	30606597	-	LOC_Os06g50830	1.15861	1.68885e-06	0.148397
chr2	8594099	8595460	+	LOC_Os02g15340	1.15849	5.01385e-16	0.331891
chr4	22895776	22896434	+	LOC_Os04g38370	1.15844	3.77069e-10	0.296563
chr1	40747611	40746395	-	LOC_Os01g70050	1.15803	9.64362e-11	0.237236
chr8	1294282	1293866	-	LOC_Os08g02939	1.15753	8.15729e-09	0.263044
chr12	21193547	21189185	-	LOC_Os12g34850	1.15743	1.74444e-09	0.184762
chr12	25747971	25748713	+	LOC_Os12g41634	1.15666	6.12751e-14	0.449355
[truncated: 4,815 more rows]

## Sheet: Table S5
Table S5 List of genes with close chromatin accessibility but high expression
[truncated: 6,457 more rows]

[truncated: 4 more sheets: Table S6, Table S7, Table S8, Table S9]
