# Supplementary material for: Chromatin accessibility illuminates single-cell regulatory dynamics of rice root tips
Source: BMC Biol. 2022 Dec 8;20:274. doi: 10.1186/s12915-022-01473-2 (PMC9733338; doi:10.1186/s12915-022-01473-2)
Supplement: Supplementary file 3 — Additional file 3: Table S10: Enriched TF motifs in differential ACRs upon heat stress for each cluster. (XLS 403 kb) [file 12915_2022_1473_MOESM3_ESM.xls]

## Sheet: Table S10
Additional file 3: Talble S10 Enriched TF motifs in differential ACRs uopon heat stress for each cluster.
	C1	root hair
	C2	root cap
	C3	endodermis
	C4	endodermis
	C5	epidermis
	C6	stele
	C7	stele
	C8	cortex
	C9	cortex

## Sheet: C1
TF name	Family	Matrix id	Target number	Random target_number	Fold change	Enriched pvalue	Depleted pvalue	P value corrected
HSF:LOC_Os09g35790	HSF	MP00432	289	62	4.66672	3.78424e-40	1	1.01796e-37
HSF:LOC_Os10g28340	HSF	MP00371	303	70	4.33361	7.1563e-40	1	1.92505e-37
HSF:LOC_Os07g44690	HSF	MP00187	282	77	3.6666	6.37983e-32	1	1.71617e-29
HSF:LOC_Os01g53220	HSF	MP00379	260	65	4.00466	9.03759e-32	1	2.43111e-29
bHLH:LOC_Os01g13460	bHLH	MP00100	162	69	2.35056	1.03121e-10	1	2.77397e-08
bZIP:LOC_Os05g36160	bZIP	MP00648	146	61	2.39623	4.93018e-10	1	1.32622e-07
bHLH:LOC_Os03g58330	bHLH	MP00659	123	55	2.23897	8.76572e-08	1	2.35798e-05
MYB:LOC_Os11g47460	MYB	MP00600	102	46	2.21997	1.43505e-06	0.999999	0.000386029
BES1:LOC_Os06g35900	BES1	MP00248	99	44	2.25262	1.48697e-06	0.999999	0.000399994
bHLH:LOC_Os03g58830	bHLH	MP00207	105	49	2.14535	2.23633e-06	0.999999	0.000601574
WRKY:LOC_Os01g14440	WRKY	MP00209	170	98	1.73671	2.67712e-06	0.999999	0.000720144
MYB:LOC_Os12g33070	MYB	MP00599	128	67	1.91267	4.0081e-06	0.999998	0.00107818
WRKY:LOC_Os05g49210	WRKY	MP00428	168	101	1.6653	1.22089e-05	0.999993	0.00328419
BES1:LOC_Os02g03690	BES1	MP00543	96	47	2.04493	1.7106e-05	0.999992	0.0046015
bHLH:LOC_Os06g06900	bHLH	MP00035	87	41	2.12442	2.06658e-05	0.999991	0.00555911
bHLH:LOC_Os03g56950	bHLH	MP00074	101	52	1.94457	3.06805e-05	0.999985	0.00825305
WRKY:LOC_Os05g25770	WRKY	MP00408	176	112	1.57326	4.76669e-05	0.999972	0.0128224
BES1:LOC_Os07g39220	BES1	MP00073	99	52	1.90606	5.59847e-05	0.999973	0.0150599
C2H2:LOC_Os03g10140	C2H2	MP00592	121	69	1.75567	6.26443e-05	0.999967	0.0168513
MYB:LOC_Os06g11780	MYB	MP00180	129	76	1.69935	8.10354e-05	0.999955	0.0217985
WRKY:LOC_Os04g50920	WRKY	MP00171	159	100	1.59185	8.117e-05	0.999952	0.0218347
MYB:LOC_Os09g36730	MYB	MP00479	119	69	1.72665	0.000106736	0.999942	0.0287119
bHLH:LOC_Os10g42430	bHLH	MP00084	172	112	1.5375	0.000118049	0.999928	0.0317551
MYB:LOC_Os11g03440	MYB	MP00132	114	66	1.72928	0.000144465	0.999922	0.038861
MYB:LOC_Os12g03150	MYB	MP00132	114	66	1.72928	0.000144465	0.999922	0.038861
bHLH:LOC_Os01g68700	bHLH	MP00660	113	66	1.71412	0.000187737	0.999898	0.0505013
WRKY:LOC_Os03g55080	WRKY	MP00067	119	71	1.67801	0.000206045	0.999885	0.0554261
WRKY:LOC_Os07g02060	WRKY	MP00067	119	71	1.67801	0.000206045	0.999885	0.0554261
C2H2:LOC_Os01g14010	C2H2	MP00125	114	68	1.67842	0.000279102	0.999844	0.0750783
C2H2:LOC_Os01g09850	C2H2	MP00206	120	73	1.64575	0.000300941	0.999829	0.0809533
HD-ZIP:LOC_Os03g07450	HD-ZIP	MP00225	109	66	1.65344	0.000517948	0.999707	0.139328
MYB:LOC_Os07g31470	MYB	MP00350	95	56	1.6984	0.000724626	0.999601	0.194924
MYB:LOC_Os02g46780	MYB	MP00144	138	92	1.50175	0.00100343	0.999375	0.269924
WRKY:LOC_Os01g54600	WRKY	MP00167	127	83	1.5319	0.00103452	0.999368	0.278287
MYB:LOC_Os08g33150	MYB	MP00513	119	79	1.50808	0.00204425	0.998732	0.549902
WRKY:LOC_Os01g53260	WRKY	MP00539	146	102	1.43304	0.00218558	0.998572	0.587922
bHLH:LOC_Os10g40740	bHLH	MP00034	106	69	1.53802	0.00248037	0.998493	0.667219
RAV:LOC_Os01g49830	RAV	MP00139	90	56	1.60901	0.00249012	0.998557	0.669843
MYB:LOC_Os02g42870	MYB	MP00114	120	81	1.48321	0.00273781	0.998274	0.736471
C2H2:LOC_Os09g38340	C2H2	MP00255	97	62	1.56634	0.00274001	0.998368	0.737062
MYB:LOC_Os03g19120	MYB	MP00627	94	60	1.56849	0.00310006	0.998157	0.833916
MYB:LOC_Os01g19970	MYB	MP00627	94	60	1.56849	0.00310006	0.998157	0.833916
MIKC_MADS:LOC_Os09g32948	MIKC_MADS	MP00605	106	70	1.51605	0.00322644	0.998012	0.867913
MYB:LOC_Os08g33940	MYB	MP00235	141	100	1.41164	0.00361185	0.997605	0.971589
MYB:LOC_Os01g03720	MYB	MP00216	100	67	1.49428	0.00534427	0.996664	1
MYB:LOC_Os02g41510	MYB	MP00375	115	80	1.43917	0.0058608	0.996196	1
MYB:LOC_Os04g43680	MYB	MP00375	115	80	1.43917	0.0058608	0.996196	1
WRKY:LOC_Os04g46060	WRKY	MP00618	119	84	1.41832	0.00669524	0.995589	1
WRKY:LOC_Os07g39480	WRKY	MP00455	126	90	1.40163	0.00669727	0.995533	1
MYB_related:LOC_Os02g45670	MYB_related	MP00625	126	90	1.40163	0.00669727	0.995533	1
MYB_related:LOC_Os02g46030	MYB_related	MP00515	100	68	1.4723	0.00683701	0.995671	1
MIKC_MADS:LOC_Os03g54160	MIKC_MADS	MP00096	75	48	1.56432	0.00817071	0.995158	1
HD-ZIP:LOC_Os07g39320	HD-ZIP	MP00473	92	63	1.46202	0.0103385	0.993422	1
MYB:LOC_Os04g50770	MYB	MP00249	106	75	1.41498	0.0106355	0.992993	1
WRKY:LOC_Os05g40060	WRKY	MP00070	180	140	1.28721	0.0106564	0.992244	1
B3:LOC_Os01g51610	B3	MP00382	107	76	1.40953	0.0109756	0.99274	1
WOX:LOC_Os04g56780	WOX	MP00265	101	72	1.40441	0.0140473	0.990688	1
bHLH:LOC_Os09g29930	bHLH	MP00219	84	58	1.44996	0.0156215	0.990009	1
bHLH:LOC_Os03g51910	bHLH	MP00135	88	62	1.42101	0.0179444	0.988284	1
MYB_related:LOC_Os08g06110	MYB_related	MP00654	112	83	1.35097	0.01897	0.986915	1
WRKY:LOC_Os11g29870	WRKY	MP00506	134	103	1.30249	0.021138	0.984842	1
MYB:LOC_Os04g39470	MYB	MP00564	111	83	1.33891	0.0224134	0.98441	1
bZIP:LOC_Os05g41070	bZIP	MP00409	96	70	1.37303	0.022783	0.98459	1
WRKY:LOC_Os06g44010	WRKY	MP00068	134	104	1.28996	0.0250301	0.981883	1
SBP:LOC_Os09g31438	SBP	MP00307	110	83	1.32684	0.0263882	0.981491	1
GATA:LOC_Os01g54210	GATA	MP00530	92	68	1.35452	0.0306096	0.979056	1
YABBY:LOC_Os02g42950	YABBY	MP00620	94	70	1.34442	0.0321475	0.977833	1
SRS:LOC_Os06g49830	SRS	MP00613	76	55	1.38343	0.0366639	0.975579	1
WRKY:LOC_Os04g21950	WRKY	MP00464	133	106	1.25618	0.0397208	0.970515	1
HD-ZIP:LOC_Os02g49700	HD-ZIP	MP00323	107	83	1.29066	0.0421466	0.969679	1
bZIP:LOC_Os02g52780	bZIP	MP00186	92	70	1.31582	0.0446312	0.968622	1
MIKC_MADS:LOC_Os01g10504	MIKC_MADS	MP00609	84	63	1.33489	0.0450506	0.968854	1
SBP:LOC_Os08g40260	SBP	MP00155	137	111	1.23567	0.0486155	0.963319	1
MIKC_MADS:LOC_Os03g08754	MIKC_MADS	MP00272	91	70	1.30151	0.052264	0.962895	1
MYB:LOC_Os05g04820	MYB	MP00134	93	72	1.29317	0.0542932	0.961193	1
SBP:LOC_Os08g41940	SBP	MP00555	124	100	1.24144	0.0548842	0.958875	1
WRKY:LOC_Os08g38990	WRKY	MP00071	98	78	1.25787	0.0695717	0.948888	1
GATA:LOC_Os01g74540	GATA	MP00554	41	28	1.46599	0.0713038	0.956482	1
NAC:LOC_Os04g38720	NAC	MP00496	102	82	1.24535	0.0737353	0.94525	1
bZIP:LOC_Os01g64000	bZIP	MP00294	91	73	1.24803	0.085576	0.93686	1
CAMTA:LOC_Os07g30774	CAMTA	MP00435	86	69	1.24783	0.0929103	0.931602	1
bZIP:LOC_Os12g13170	bZIP	MP00291	95	78	1.21937	0.104477	0.921139	1
ARF:LOC_Os02g35140	ARF	MP00097	74	59	1.2557	0.106496	0.922589	1
WRKY:LOC_Os09g16510	WRKY	MP00112	101	84	1.20378	0.111666	0.91452	1
NAC:LOC_Os01g48130	NAC	MP00459	82	67	1.22531	0.118976	0.911165	1
WRKY:LOC_Os01g61080	WRKY	MP00299	106	90	1.17915	0.133102	0.896009	1
G2-like:LOC_Os06g49040	G2-like	MP00354	80	66	1.21353	0.134188	0.899066	1
G2-like:LOC_Os03g55760	G2-like	MP00107	109	93	1.17341	0.136439	0.892821	1
TCP:LOC_Os01g11550	TCP	MP00009	59	47	1.25678	0.137523	0.901354	1
WRKY:LOC_Os12g32250	WRKY	MP00260	108	93	1.16264	0.152394	0.87935	1
NAC:LOC_Os05g35170	NAC	MP00583	56	46	1.21881	0.181279	0.866899	1
HD-ZIP:LOC_Os02g45250	HD-ZIP	MP00421	45	36	1.25146	0.182816	0.870768	1
G2-like:LOC_Os09g12750	G2-like	MP00378	85	73	1.16574	0.183166	0.856881	1
SBP:LOC_Os03g61760	SBP	MP00633	133	119	1.11895	0.194826	0.839202	1
NAC:LOC_Os02g42970	NAC	MP00136	113	100	1.13132	0.195541	0.841157	1
HD-ZIP:LOC_Os06g10600	HD-ZIP	MP00232	44	36	1.22365	0.212763	0.846953	1
MIKC_MADS:LOC_Os06g49840	MIKC_MADS	MP00077	95	84	1.13227	0.219001	0.823603	1
MYB:LOC_Os02g09480	MYB	MP00653	95	84	1.13227	0.219001	0.823603	1
bZIP:LOC_Os05g49420	bZIP	MP00318	101	90	1.12353	0.225809	0.816389	1
YABBY:LOC_Os03g11600	YABBY	MP00220	106	95	1.11709	0.231075	0.810772	1
MYB_related:LOC_Os01g51154	MYB_related	MP00652	39	32	1.22017	0.234501	0.83254	1
MIKC_MADS:LOC_Os01g66030	MIKC_MADS	MP00080	87	78	1.11668	0.259201	0.789714	1
bZIP:LOC_Os09g34060	bZIP	MP00126	74	66	1.12252	0.270643	0.783331	1
TCP:LOC_Os07g05720	TCP	MP00006	56	49	1.14419	0.274095	0.787788	1
C2H2:LOC_Os12g18150	C2H2	MP00608	104	95	1.09601	0.276724	0.769951	1
TCP:LOC_Os01g69980	TCP	MP00636	42	36	1.16803	0.281806	0.790066	1
ARF:LOC_Os01g48060	ARF	MP00021	83	75	1.10796	0.281812	0.770468	1
C2H2:LOC_Os04g46670	C2H2	MP00621	67	60	1.11797	0.291505	0.767262	1
WRKY:LOC_Os02g16540	WRKY	MP00561	133	124	1.07383	0.298608	0.744766	1
WRKY:LOC_Os02g08440	WRKY	MP00251	119	111	1.07332	0.313177	0.733484	1
ERF:LOC_Os02g45450	ERF	MP00644	69	63	1.09651	0.326203	0.734974	1
WRKY:LOC_Os01g47560	WRKY	MP00440	117	110	1.06488	0.336859	0.711713	1
LFY:LOC_Os04g51000	LFY	MP00095	89	83	1.07354	0.344999	0.710655	1
NAC:LOC_Os09g32260	NAC	MP00277	89	83	1.07354	0.344999	0.710655	1
MYB_related:LOC_Os10g41200	MYB_related	MP00551	91	85	1.07184	0.346523	0.708659	1
NAC:LOC_Os03g21030	NAC	MP00332	62	57	1.08899	0.352173	0.714309	1
MYB_related:LOC_Os01g09640	MYB_related	MP00565	86	81	1.06297	0.372618	0.68565	1
HD-ZIP:LOC_Os09g35910	HD-ZIP	MP00650	90	85	1.06006	0.375178	0.682009	1
NAC:LOC_Os03g21060	NAC	MP00221	103	98	1.05224	0.382399	0.671674	1
SBP:LOC_Os06g44860	SBP	MP00090	105	100	1.05122	0.383384	0.670257	1
bHLH:LOC_Os08g39630	bHLH	MP00646	115	110	1.04667	0.387895	0.663745	1
Trihelix:LOC_Os04g32590	Trihelix	MP00288	28	25	1.1213	0.38945	0.711376	1
NAC:LOC_Os03g03540	NAC	MP00266	77	73	1.05602	0.398336	0.66443	1
G2-like:LOC_Os02g22020	G2-like	MP00160	94	90	1.04566	0.40696	0.650578	1
bZIP:LOC_Os12g06520	bZIP	MP00184	105	101	1.04081	0.411327	0.643495	1
ERF:LOC_Os04g48350	ERF	MP00453	49	46	1.06646	0.415394	0.663364	1
Trihelix:LOC_Os04g36790	Trihelix	MP00356	60	57	1.05386	0.422921	0.648941	1
RAV:LOC_Os05g47650	RAV	MP00025	86	83	1.03735	0.434285	0.626725	1
bZIP:LOC_Os03g21800	bZIP	MP00303	87	84	1.03692	0.43461	0.62608	1
NAC:LOC_Os08g01330	NAC	MP00017	88	85	1.0365	0.43493	0.625446	1
BBR-BPC:LOC_Os06g04010	BBR-BPC	MP00540	21	19	1.10655	0.435479	0.684409	1
G2-like:LOC_Os01g74020	G2-like	MP00014	91	88	1.0353	0.435856	0.623608	1
MYB_related:LOC_Os01g40670	MYB_related	MP00607	80	78	1.02684	0.464576	0.599379	1
C3H:LOC_Os02g10080	C3H	MP00113	84	82	1.02558	0.465247	0.597266	1
NAC:LOC_Os07g37920	NAC	MP00058	118	117	1.00972	0.496309	0.557401	1
NAC:LOC_Os01g66120	NAC	MP00121	110	109	1.01035	0.496445	0.55904	1
Trihelix:LOC_Os02g43300	Trihelix	MP00243	70	69	1.01567	0.497201	0.571463	1
G2-like:LOC_Os12g01490	G2-like	MP00297	66	65	1.01657	0.497285	0.573335	1
TCP:LOC_Os02g42380	TCP	MP00655	59	58	1.01843	0.497439	0.577079	1
G2-like:LOC_Os06g24070	G2-like	MP00022	107	107	1.00116	0.524625	0.531631	1
G2-like:LOC_Os01g08160	G2-like	MP00261	77	77	1.00116	0.529896	0.535782	1
B3:LOC_Os01g68370	B3	MP00083	106	107	0.991808	0.552771	0.503503	1
bZIP:LOC_Os02g49560	bZIP	MP00647	91	92	0.990283	0.557164	0.503232	1
G2-like:LOC_Os09g12770	G2-like	MP00252	81	82	0.988955	0.560725	0.503042	1
Dof:LOC_Os01g64590	Dof	MP00405	77	78	0.988329	0.562334	0.502963	1
NAC:LOC_Os08g44820	NAC	MP00059	72	73	0.98745	0.564524	0.502862	1
ERF:LOC_Os10g41130	ERF	MP00312	48	49	0.980733	0.579262	0.502326	1
MYB:LOC_Os01g62410	MYB	MP00482	93	95	0.980088	0.585793	0.473384	1
NAC:LOC_Os01g09550	NAC	MP00460	80	82	0.976746	0.592413	0.470963	1
Dof:LOC_Os07g48570	Dof	MP00046	71	73	0.973736	0.597985	0.468936	1
Dof:LOC_Os02g47810	Dof	MP00580	57	59	0.967227	0.609033	0.464938	1
CPP:LOC_Os01g55580	CPP	MP00045	55	57	0.966036	0.610931	0.464252	1
ARR-B:LOC_Os01g67770	ARR-B	MP00010	90	93	0.968869	0.616261	0.442836	1
BBR-BPC:LOC_Os10g02584	BBR-BPC	MP00253	21	22	0.955657	0.618871	0.501541	1
WOX:LOC_Os01g60270	WOX	MP00669	82	85	0.96583	0.621524	0.440037	1
Trihelix:LOC_Os04g40930	Trihelix	MP00640	73	76	0.961645	0.628396	0.436378	1
GATA:LOC_Os06g48534	GATA	MP00198	33	35	0.943955	0.641402	0.453242	1
Dof:LOC_Os03g60630	Dof	MP00483	54	57	0.948472	0.64783	0.425989	1
ERF:LOC_Os06g09390	ERF	MP00204	13	14	0.929653	0.648879	0.501222	1
TALE:LOC_Os03g51690	TALE	MP00675	26	28	0.929653	0.657863	0.447244	1
LBD:LOC_Os01g60960	LBD	MP00283	19	21	0.905816	0.681757	0.438415	1
MYB:LOC_Os01g59660	MYB	MP00490	76	81	0.939365	0.685283	0.374799	1
NAC:LOC_Os02g15340	NAC	MP00250	67	72	0.931639	0.69578	0.367242	1
AP2:LOC_Os04g42570	AP2	MP00368	64	69	0.928617	0.699706	0.364401	1
MIKC_MADS:LOC_Os02g45770	MIKC_MADS	MP00315	62	67	0.926451	0.702461	0.362403	1
Trihelix:LOC_Os02g01380	Trihelix	MP00651	85	91	0.935154	0.70319	0.3524	1
TCP:LOC_Os08g43160	TCP	MP00667	42	46	0.914107	0.703351	0.37518	1
ERF:LOC_Os03g15660	ERF	MP00156	14	16	0.876019	0.707392	0.428717	1
NAC:LOC_Os09g38000	NAC	MP00363	81	87	0.932119	0.707415	0.349137	1
MYB:LOC_Os01g12860	MYB	MP00505	95	102	0.932457	0.718531	0.332968	1
GATA:LOC_Os02g56250	GATA	MP00130	65	71	0.916559	0.727521	0.33347	1
TCP:LOC_Os02g51280	TCP	MP00396	47	52	0.904899	0.727644	0.343927	1
ERF:LOC_Os04g57340	ERF	MP00194	11	13	0.847139	0.729134	0.420257	1
ARF:LOC_Os04g56850	ARF	MP00153	60	66	0.91015	0.73515	0.327459	1
MYB:LOC_Os06g06740	MYB	MP00442	94	102	0.922642	0.743274	0.306303	1
NAC:LOC_Os06g23650	NAC	MP00562	72	79	0.912454	0.744831	0.311412	1
SBP:LOC_Os05g33810	SBP	MP00604	65	72	0.903829	0.755018	0.302938	1
NAC:LOC_Os10g42130	NAC	MP00439	82	90	0.912172	0.756815	0.294731	1
C2H2:LOC_Os02g57790	C2H2	MP00487	98	107	0.916955	0.761618	0.285203	1
AP2:LOC_Os03g56050	AP2	MP00088	70	78	0.898481	0.773024	0.280703	1
E2F/DP:LOC_Os02g50630	E2F/DP	MP00397	59	67	0.881623	0.791048	0.26485	1
ARF:LOC_Os01g70270	ARF	MP00574	71	80	0.888534	0.795265	0.255169	1
ERF:LOC_Os11g13840	ERF	MP00227	10	13	0.770127	0.797565	0.339337	1
NAC:LOC_Os03g42630	NAC	MP00364	69	78	0.885646	0.798328	0.252387	1
NAC:LOC_Os08g40030	NAC	MP00241	101	112	0.902836	0.799574	0.242412	1
MYB:LOC_Os04g28090	MYB	MP00028	54	62	0.871982	0.800539	0.25638	1
EIL:LOC_Os09g31400	EIL	MP00649	79	89	0.888674	0.805757	0.24069	1
TCP:LOC_Os01g55750	TCP	MP00065	61	70	0.872444	0.811634	0.240198	1
ERF:LOC_Os03g09170	ERF	MP00585	13	17	0.765597	0.819417	0.292608	1
MYB:LOC_Os05g37060	MYB	MP00055	83	94	0.884007	0.820724	0.222525	1
ERF:LOC_Os04g46240	ERF	MP00549	12	16	0.750874	0.827736	0.286057	1
ERF:LOC_Os02g43820	ERF	MP00549	12	16	0.750874	0.827736	0.286057	1
ERF:LOC_Os07g10410	ERF	MP00521	12	16	0.750874	0.827736	0.286057	1
ERF:LOC_Os04g55520	ERF	MP00276	47	56	0.840263	0.839991	0.213565	1
MIKC_MADS:LOC_Os02g36924	MIKC_MADS	MP00410	67	78	0.859975	0.844018	0.200103	1
MYB:LOC_Os05g37730	MYB	MP00296	65	76	0.856259	0.847305	0.196888	1
ERF:LOC_Os07g42510	ERF	MP00109	27	34	0.795043	0.848254	0.220621	1
MYB:LOC_Os03g51110	MYB	MP00145	88	101	0.872302	0.850683	0.186839	1
ERF:LOC_Os03g64260	ERF	MP00286	13	18	0.723063	0.859846	0.236562	1
C2H2:LOC_Os01g65080	C2H2	MP00196	67	79	0.849089	0.862676	0.177983	1
C2H2:LOC_Os10g28330	C2H2	MP00673	76	89	0.854927	0.866393	0.171117	1
ERF:LOC_Os07g47330	ERF	MP00520	11	16	0.688301	0.87642	0.221032	1
C2H2:LOC_Os12g39400	C2H2	MP00162	80	94	0.852055	0.876848	0.157788	1
Dof:LOC_Os07g13260	Dof	MP00407	33	42	0.78663	0.877553	0.176508	1
C2H2:LOC_Os05g03020	C2H2	MP00229	20	27	0.741604	0.879337	0.190293	1
ERF:LOC_Os01g07120	ERF	MP00302	10	15	0.667443	0.885524	0.212176	1
NAC:LOC_Os03g02800	NAC	MP00212	61	74	0.825285	0.889291	0.147583	1
ERF:LOC_Os03g07830	ERF	MP00411	18	25	0.720839	0.889706	0.179678	1
ERF:LOC_Os02g55380	ERF	MP00526	9	14	0.643606	0.895237	0.202435	1
ERF:LOC_Os04g32790	ERF	MP00509	9	14	0.643606	0.895237	0.202435	1
ERF:LOC_Os02g42585	ERF	MP00458	9	14	0.643606	0.895237	0.202435	1
ERF:LOC_Os09g39810	ERF	MP00029	31	41	0.756978	0.904256	0.142962	1
NAC:LOC_Os03g56580	NAC	MP00310	29	39	0.744456	0.910488	0.136152	1
ERF:LOC_Os09g13940	ERF	MP00217	10	16	0.625728	0.916029	0.163283	1
ERF:LOC_Os02g45420	ERF	MP00558	53	67	0.791966	0.917464	0.114707	1
NAC:LOC_Os08g02300	NAC	MP00321	68	84	0.810467	0.919808	0.107952	1
ERF:LOC_Os09g28440	ERF	MP00469	21	30	0.700815	0.920551	0.13032	1
ERF:LOC_Os05g28350	ERF	MP00674	36	48	0.750874	0.923943	0.113088	1
ERF:LOC_Os01g12440	ERF	MP00456	9	15	0.600699	0.924513	0.153556	1
ERF:LOC_Os01g46870	ERF	MP00456	9	15	0.600699	0.924513	0.153556	1
ERF:LOC_Os08g45110	ERF	MP00519	9	15	0.600699	0.924513	0.153556	1
MYB:LOC_Os01g16810	MYB	MP00222	81	99	0.819135	0.926114	0.0978319	1
G2-like:LOC_Os03g20900	G2-like	MP00331	90	109	0.82665	0.926866	0.0956891	1
TCP:LOC_Os04g44440	TCP	MP00499	29	40	0.725844	0.927355	0.112777	1
EIL:LOC_Os03g20780	EIL	MP00367	98	118	0.831476	0.928916	0.0922618	1
EIL:LOC_Os03g20790	EIL	MP00367	98	118	0.831476	0.928916	0.0922618	1
LBD:LOC_Os01g66590	LBD	MP00211	10	17	0.58892	0.939329	0.12358	1
MYB:LOC_Os09g01960	MYB	MP00596	77	96	0.803018	0.939845	0.0811984	1
TCP:LOC_Os06g12230	TCP	MP00224	32	45	0.711939	0.946426	0.0839112	1
ARF:LOC_Os04g57610	ARF	MP00033	49	65	0.754724	0.946819	0.0773002	1
ARF:LOC_Os02g06910	ARF	MP00033	49	65	0.754724	0.946819	0.0773002	1
WRKY:LOC_Os05g09020	WRKY	MP00531	84	105	0.800932	0.949399	0.0682408	1
MYB:LOC_Os06g43090	MYB	MP00400	57	75	0.760885	0.953662	0.0663901	1
ARR-B:LOC_Os03g12350	ARR-B	MP00054	93	116	0.802658	0.955951	0.0590965	1
ERF:LOC_Os01g66270	ERF	MP00158	7	14	0.500582	0.96105	0.0943961	1
FAR1:LOC_Os11g45530	FAR1	MP00434	64	85	0.753818	0.966948	0.0475116	1
AP2:LOC_Os05g03040	AP2	MP00615	70	92	0.761756	0.967535	0.0460791	1
AP2:LOC_Os03g60430	AP2	MP00615	70	92	0.761756	0.967535	0.0460791	1
LBD:LOC_Os03g14270	LBD	MP00314	37	54	0.685983	0.972013	0.0448399	1
Dof:LOC_Os02g49440	Dof	MP00570	56	78	0.718785	0.978494	0.0324253	1
ERF:LOC_Os02g54050	ERF	MP00151	24	39	0.616101	0.979234	0.0374939	1
LBD:LOC_Os02g57490	LBD	MP00309	45	66	0.682612	0.983072	0.026975	1
C2H2:LOC_Os08g44830	C2H2	MP00522	90	120	0.750874	0.986169	0.0197486	1
bZIP:LOC_Os02g03960	bZIP	MP00470	90	120	0.750874	0.986169	0.0197486	1
TALE:LOC_Os01g19694	TALE	MP00670	89	119	0.74877	0.986519	0.019304	1
bZIP:LOC_Os03g58250	bZIP	MP00040	59	84	0.703199	0.986742	0.020352	1
G2-like:LOC_Os02g47190	G2-like	MP00544	75	104	0.721994	0.989256	0.0159826	1
bZIP:LOC_Os12g37410	bZIP	MP00419	87	118	0.738147	0.98927	0.0155802	1
bZIP:LOC_Os12g37415	bZIP	MP00419	87	118	0.738147	0.98927	0.0155802	1
LBD:LOC_Os01g07480	LBD	MP00581	8	19	0.421543	0.990575	0.0258443	1
NAC:LOC_Os09g32040	NAC	MP00179	65	94	0.692295	0.992543	0.0115785	1
CAMTA:LOC_Os03g09100	CAMTA	MP00043	41	67	0.612653	0.995921	0.00719898	1
ERF:LOC_Os02g51670	ERF	MP00026	34	59	0.576942	0.996957	0.00571714	1
ARF:LOC_Os06g47150	ARF	MP00461	72	107	0.673681	0.997141	0.00454542	1
CPP:LOC_Os07g07974	CPP	MP00624	61	94	0.649692	0.997419	0.00426099	1
B3:LOC_Os03g42430	B3	MP00468	72	109	0.66132	0.998152	0.00299092	0.804558
bZIP:LOC_Os01g59350	bZIP	MP00349	39	75	0.520606	0.999805	0.000402029	0.108146
bZIP:LOC_Os04g54474	bZIP	MP00502	58	101	0.574926	0.999832	0.000312049	0.0839412
NAC:LOC_Os01g66490	NAC	MP00257	57	101	0.565014	0.999884	0.00022039	0.059285
bZIP:LOC_Os02g10860	bZIP	MP00117	52	96	0.542298	0.999928	0.000142136	0.0382346
bZIP:LOC_Os01g64020	bZIP	MP00131	42	90	0.46721	0.999994	1.29454e-05	0.00348233
bZIP:LOC_Os06g41770	bZIP	MP00019	62	121	0.512994	0.999998	4.65098e-06	0.00125111
bZIP:LOC_Os09g31390	bZIP	MP00491	46	99	0.465188	0.999998	4.28372e-06	0.00115232
CAMTA:LOC_Os07g43030	CAMTA	MP00501	68	131	0.519689	0.999999	2.6344e-06	0.000708654
HD-ZIP:LOC_Os08g37580	HD-ZIP	MP00051	0	0	NA	1	1	1
C2H2:LOC_Os07g38240	C2H2	MP00306	0	0	NA	1	1	1
Dof:LOC_Os09g29960	Dof	MP00672	0	0	NA	1	1	1
ERF:LOC_Os05g41760	ERF	MP00645	0	0	NA	1	1	1
M-type_MADS:LOC_Os01g18440	M-type_MADS	MP00553	0	0	NA	1	1	1

## Sheet: C2
TF name	Family	Matrix id	Target number	Random target_number	Fold change	Enriched pvalue	Depleted pvalue	P value corrected
HSF:LOC_Os10g28340	HSF	MP00371	348	57	6.10526	7.45649e-58	1	2.0058e-55
HSF:LOC_Os09g35790	HSF	MP00432	311	57	5.45614	6.56849e-48	1	1.76692e-45
HSF:LOC_Os07g44690	HSF	MP00187	327	76	4.30263	1.40527e-42	1	3.78017e-40
HSF:LOC_Os01g53220	HSF	MP00379	289	83	3.48193	7.64439e-31	1	2.05634e-28
NAC:LOC_Os04g38720	NAC	MP00496	183	53	3.45283	2.77207e-19	1	7.45686e-17
NAC:LOC_Os08g02300	NAC	MP00321	183	53	3.45283	2.77207e-19	1	7.45686e-17
NAC:LOC_Os03g02800	NAC	MP00212	163	50	3.26	2.95231e-16	1	7.94172e-14
NAC:LOC_Os02g15340	NAC	MP00250	163	54	3.01852	6.13599e-15	1	1.65058e-12
NAC:LOC_Os08g40030	NAC	MP00241	201	82	2.45122	6.89109e-14	1	1.8537e-11
NAC:LOC_Os03g21030	NAC	MP00332	142	47	3.02128	3.87421e-13	1	1.04216e-10
NAC:LOC_Os06g23650	NAC	MP00562	160	59	2.71186	6.93091e-13	1	1.86441e-10
bHLH:LOC_Os10g40740	bHLH	MP00034	179	72	2.48611	1.04805e-12	1	2.81926e-10
NAC:LOC_Os03g42630	NAC	MP00364	149	54	2.75926	2.48924e-12	1	6.69605e-10
bHLH:LOC_Os01g68700	bHLH	MP00660	184	77	2.38961	2.71958e-12	1	7.31566e-10
bZIP:LOC_Os05g36160	bZIP	MP00648	185	78	2.37179	3.25985e-12	1	8.76899e-10
NAC:LOC_Os02g42970	NAC	MP00136	204	95	2.14737	2.37792e-11	1	6.3966e-09
bHLH:LOC_Os03g56950	bHLH	MP00074	149	58	2.56897	3.14513e-11	1	8.4604e-09
bHLH:LOC_Os01g13460	bHLH	MP00100	200	94	2.12766	5.83308e-11	1	1.5691e-08
NAC:LOC_Os01g09550	NAC	MP00460	172	80	2.15	1.00269e-09	1	2.69723e-07
WRKY:LOC_Os05g25770	WRKY	MP00408	190	93	2.04301	1.05559e-09	1	2.83954e-07
NAC:LOC_Os01g48130	NAC	MP00459	157	70	2.24286	1.28103e-09	1	3.44597e-07
WRKY:LOC_Os04g50920	WRKY	MP00171	175	83	2.10843	1.52149e-09	1	4.09282e-07
NAC:LOC_Os10g42130	NAC	MP00439	176	84	2.09524	1.74046e-09	1	4.68185e-07
bHLH:LOC_Os10g42430	bHLH	MP00084	218	115	1.89565	1.83581e-09	1	4.93832e-07
NAC:LOC_Os05g35170	NAC	MP00583	112	41	2.73171	2.0467e-09	1	5.50561e-07
bHLH:LOC_Os03g58330	bHLH	MP00659	146	65	2.24615	4.86727e-09	1	1.3093e-06
bHLH:LOC_Os03g58830	bHLH	MP00207	139	62	2.24194	1.24326e-08	1	3.34436e-06
BES1:LOC_Os06g35900	BES1	MP00248	125	53	2.35849	1.65912e-08	1	4.46304e-06
WRKY:LOC_Os02g16540	WRKY	MP00561	164	81	2.02469	2.28921e-08	1	6.15797e-06
bHLH:LOC_Os09g29930	bHLH	MP00219	127	55	2.30909	2.34822e-08	1	6.31671e-06
WRKY:LOC_Os01g53260	WRKY	MP00539	159	78	2.03846	3.02006e-08	1	8.12395e-06
WRKY:LOC_Os01g54600	WRKY	MP00167	150	73	2.05479	5.90809e-08	1	1.58928e-05
NAC:LOC_Os09g32040	NAC	MP00179	135	64	2.10938	1.30331e-07	1	3.50591e-05
WRKY:LOC_Os04g21950	WRKY	MP00464	148	74	2	1.74811e-07	1	4.70243e-05
AP2:LOC_Os04g42570	AP2	MP00368	124	57	2.17544	1.86237e-07	1	5.00977e-05
WRKY:LOC_Os01g47560	WRKY	MP00440	143	71	2.01408	2.3054e-07	1	6.20152e-05
WRKY:LOC_Os05g49210	WRKY	MP00428	158	83	1.90361	3.4496e-07	1	9.27942e-05
WRKY:LOC_Os11g29870	WRKY	MP00506	151	78	1.9359	3.74141e-07	1	0.000100644
bHLH:LOC_Os03g51910	bHLH	MP00135	133	65	2.04615	3.96659e-07	1	0.000106701
NAC:LOC_Os03g03540	NAC	MP00266	144	73	1.9726	3.98841e-07	1	0.000107288
NAC:LOC_Os09g32260	NAC	MP00277	146	75	1.94667	4.98334e-07	1	0.000134052
bHLH:LOC_Os06g06900	bHLH	MP00035	92	39	2.35897	1.40447e-06	0.999999	0.000377802
WRKY:LOC_Os03g55080	WRKY	MP00067	126	64	1.96875	2.33688e-06	0.999999	0.00062862
WRKY:LOC_Os07g02060	WRKY	MP00067	126	64	1.96875	2.33688e-06	0.999999	0.00062862
WRKY:LOC_Os01g14440	WRKY	MP00209	153	86	1.77907	4.53728e-06	0.999998	0.00122053
WRKY:LOC_Os12g32250	WRKY	MP00260	131	71	1.84507	8.6916e-06	0.999996	0.00233804
WRKY:LOC_Os01g61080	WRKY	MP00299	121	64	1.89062	1.05503e-05	0.999995	0.00283803
WRKY:LOC_Os05g09020	WRKY	MP00531	123	66	1.86364	1.28428e-05	0.999994	0.00345472
BES1:LOC_Os07g39220	BES1	MP00073	129	71	1.8169	1.5326e-05	0.999992	0.00412269
WRKY:LOC_Os02g08440	WRKY	MP00251	154	93	1.65591	3.62782e-05	0.999979	0.00975885
bZIP:LOC_Os02g49560	bZIP	MP00647	137	82	1.67073	7.91094e-05	0.999956	0.0212804
B3:LOC_Os01g51610	B3	MP00382	133	79	1.68354	8.31644e-05	0.999954	0.0223712
NAC:LOC_Os09g38000	NAC	MP00363	145	90	1.61111	0.000129652	0.999924	0.0348763
BES1:LOC_Os02g03690	BES1	MP00543	113	65	1.73846	0.000142443	0.999923	0.0383171
bZIP:LOC_Os05g41070	bZIP	MP00409	123	74	1.66216	0.000208474	0.999882	0.0560794
bZIP:LOC_Os02g52780	bZIP	MP00186	119	73	1.63014	0.000407345	0.999766	0.109576
bZIP:LOC_Os01g64000	bZIP	MP00294	117	76	1.53947	0.00151053	0.99908	0.406333
bZIP:LOC_Os12g13170	bZIP	MP00291	112	73	1.53425	0.00202573	0.998763	0.544923
G2-like:LOC_Os06g24070	G2-like	MP00022	130	90	1.44444	0.00330242	0.997856	0.888351
MYB_related:LOC_Os01g51154	MYB_related	MP00652	64	37	1.72973	0.00420588	0.997747	1
GATA:LOC_Os01g54210	GATA	MP00530	94	61	1.54098	0.0042313	0.997436	1
MYB:LOC_Os12g33070	MYB	MP00599	110	76	1.44737	0.00643356	0.995843	1
MYB:LOC_Os01g03720	MYB	MP00216	111	77	1.44156	0.00666681	0.995674	1
HD-ZIP:LOC_Os09g35910	HD-ZIP	MP00650	95	66	1.43939	0.0119041	0.992294	1
MYB:LOC_Os11g47460	MYB	MP00600	97	68	1.42647	0.0127529	0.991668	1
Trihelix:LOC_Os04g40930	Trihelix	MP00640	99	70	1.41429	0.0136194	0.991023	1
G2-like:LOC_Os02g22020	G2-like	MP00160	114	83	1.37349	0.0139304	0.990524	1
MYB:LOC_Os09g36730	MYB	MP00479	103	74	1.39189	0.0154003	0.989682	1
WRKY:LOC_Os04g46060	WRKY	MP00618	124	94	1.31915	0.0213754	0.984856	1
MYB_related:LOC_Os02g45670	MYB_related	MP00625	119	90	1.32222	0.0229989	0.983758	1
HD-ZIP:LOC_Os03g07450	HD-ZIP	MP00225	105	78	1.34615	0.0242393	0.983227	1
bZIP:LOC_Os12g06520	bZIP	MP00184	126	97	1.29897	0.0264764	0.980957	1
EIL:LOC_Os03g20780	EIL	MP00367	136	106	1.28302	0.0268543	0.980423	1
EIL:LOC_Os03g20790	EIL	MP00367	136	106	1.28302	0.0268543	0.980423	1
ARR-B:LOC_Os01g67770	ARR-B	MP00010	113	86	1.31395	0.0289787	0.97944	1
WRKY:LOC_Os05g40060	WRKY	MP00070	166	134	1.23881	0.0309306	0.976593	1
G2-like:LOC_Os01g08160	G2-like	MP00261	86	63	1.36508	0.0327674	0.977768	1
GATA:LOC_Os02g56250	GATA	MP00130	81	59	1.37288	0.0350485	0.976401	1
G2-like:LOC_Os03g55760	G2-like	MP00107	116	90	1.28889	0.0364613	0.973637	1
YABBY:LOC_Os03g11600	YABBY	MP00220	100	76	1.31579	0.0377322	0.973363	1
Trihelix:LOC_Os02g43300	Trihelix	MP00243	97	74	1.31081	0.0423791	0.970007	1
Dof:LOC_Os02g49440	Dof	MP00570	81	60	1.35	0.0428239	0.970711	1
WRKY:LOC_Os09g16510	WRKY	MP00112	112	88	1.27273	0.0471855	0.965513	1
MYB:LOC_Os06g11780	MYB	MP00180	105	82	1.28049	0.0492938	0.964249	1
LFY:LOC_Os04g51000	LFY	MP00095	99	77	1.28571	0.0523283	0.962268	1
SBP:LOC_Os08g40260	SBP	MP00155	148	122	1.21311	0.0570348	0.956067	1
MYB_related:LOC_Os10g41200	MYB_related	MP00551	89	69	1.28986	0.0611041	0.956247	1
bZIP:LOC_Os05g49420	bZIP	MP00318	111	89	1.24719	0.063374	0.952814	1
G2-like:LOC_Os03g20900	G2-like	MP00331	85	66	1.28788	0.0672937	0.951839	1
C2H2:LOC_Os09g38340	C2H2	MP00255	99	79	1.25316	0.0721509	0.946732	1
C3H:LOC_Os02g10080	C3H	MP00113	99	79	1.25316	0.0721509	0.946732	1
C2H2:LOC_Os01g09850	C2H2	MP00206	121	99	1.22222	0.0721525	0.945114	1
MYB_related:LOC_Os01g40670	MYB_related	MP00607	93	74	1.25676	0.0769734	0.943459	1
Trihelix:LOC_Os02g01380	Trihelix	MP00651	104	84	1.2381	0.0774412	0.942084	1
MYB_related:LOC_Os02g46030	MYB_related	MP00515	86	68	1.26471	0.0808064	0.941175	1
WRKY:LOC_Os07g39480	WRKY	MP00455	115	95	1.21053	0.0885159	0.932185	1
C2H2:LOC_Os03g10140	C2H2	MP00592	115	95	1.21053	0.0885159	0.932185	1
AP2:LOC_Os03g56050	AP2	MP00088	102	84	1.21429	0.100444	0.923604	1
HD-ZIP:LOC_Os02g49700	HD-ZIP	MP00323	112	94	1.19149	0.111481	0.91344	1
SBP:LOC_Os08g41940	SBP	MP00555	145	125	1.16	0.114956	0.907758	1
Dof:LOC_Os07g48570	Dof	MP00046	84	69	1.21739	0.123859	0.906801	1
Dof:LOC_Os01g64590	Dof	MP00405	84	69	1.21739	0.123859	0.906801	1
MYB:LOC_Os03g19120	MYB	MP00627	78	64	1.21875	0.132985	0.900397	1
MYB:LOC_Os01g19970	MYB	MP00627	78	64	1.21875	0.132985	0.900397	1
MYB:LOC_Os04g39470	MYB	MP00564	108	92	1.17391	0.137794	0.891736	1
RAV:LOC_Os01g49830	RAV	MP00139	88	74	1.18919	0.148177	0.885927	1
MIKC_MADS:LOC_Os03g54160	MIKC_MADS	MP00096	80	67	1.19403	0.156297	0.880665	1
ERF:LOC_Os04g48350	ERF	MP00453	57	46	1.23913	0.158856	0.884816	1
Dof:LOC_Os03g60630	Dof	MP00483	62	51	1.21569	0.169739	0.874218	1
G2-like:LOC_Os02g47190	G2-like	MP00544	77	65	1.18462	0.173333	0.867015	1
ARR-B:LOC_Os03g12350	ARR-B	MP00054	116	102	1.13725	0.182136	0.852434	1
NAC:LOC_Os07g37920	NAC	MP00058	144	129	1.11628	0.189432	0.842737	1
Dof:LOC_Os07g13260	Dof	MP00407	49	40	1.225	0.19543	0.858358	1
MYB:LOC_Os08g33150	MYB	MP00513	94	82	1.14634	0.197863	0.842266	1
WOX:LOC_Os01g60270	WOX	MP00669	95	83	1.14458	0.199131	0.840966	1
bZIP:LOC_Os09g34060	bZIP	MP00126	80	69	1.15942	0.2016	0.842133	1
C2H2:LOC_Os01g14010	C2H2	MP00125	102	90	1.13333	0.207552	0.83228	1
YABBY:LOC_Os02g42950	YABBY	MP00620	77	67	1.14925	0.222227	0.825047	1
WOX:LOC_Os04g56780	WOX	MP00265	79	69	1.14493	0.225212	0.821881	1
SBP:LOC_Os03g61760	SBP	MP00633	148	135	1.0963	0.229085	0.806632	1
MYB_related:LOC_Os08g06110	MYB_related	MP00654	105	94	1.11702	0.233185	0.808983	1
MYB:LOC_Os01g62410	MYB	MP00482	111	100	1.11	0.239291	0.80244	1
G2-like:LOC_Os09g12770	G2-like	MP00252	80	71	1.12676	0.253219	0.796899	1
WRKY:LOC_Os08g38990	WRKY	MP00071	87	78	1.11538	0.262117	0.78702	1
SBP:LOC_Os06g44860	SBP	MP00090	89	80	1.1125	0.264477	0.784384	1
C2H2:LOC_Os02g57790	C2H2	MP00487	104	95	1.09474	0.280056	0.766815	1
MYB:LOC_Os05g04820	MYB	MP00134	81	73	1.10959	0.282353	0.770495	1
EIL:LOC_Os09g31400	EIL	MP00649	82	74	1.10811	0.283551	0.769111	1
Dof:LOC_Os02g47810	Dof	MP00580	64	57	1.12281	0.289705	0.770079	1
MIKC_MADS:LOC_Os06g49840	MIKC_MADS	MP00077	88	80	1.1	0.290323	0.761255	1
C2H2:LOC_Os12g18150	C2H2	MP00608	117	109	1.07339	0.315524	0.731546	1
G2-like:LOC_Os06g49040	G2-like	MP00354	75	69	1.08696	0.335514	0.723974	1
WRKY:LOC_Os06g44010	WRKY	MP00068	119	112	1.0625	0.341839	0.706534	1
SRS:LOC_Os06g49830	SRS	MP00613	70	65	1.07692	0.362992	0.700471	1
MYB:LOC_Os02g46780	MYB	MP00144	111	105	1.05714	0.36303	0.688124	1
MYB:LOC_Os07g31470	MYB	MP00350	78	73	1.06849	0.369892	0.690845	1
MYB:LOC_Os01g59660	MYB	MP00490	90	85	1.05882	0.37844	0.678818	1
G2-like:LOC_Os12g01490	G2-like	MP00297	58	54	1.07407	0.386816	0.684183	1
Trihelix:LOC_Os04g32590	Trihelix	MP00288	33	30	1.1	0.39982	0.694187	1
HD-ZIP:LOC_Os02g45250	HD-ZIP	MP00421	35	32	1.09375	0.402735	0.688871	1
MYB:LOC_Os02g42870	MYB	MP00114	89	85	1.04706	0.407952	0.651007	1
SBP:LOC_Os09g31438	SBP	MP00307	134	130	1.03077	0.424079	0.625183	1
MIKC_MADS:LOC_Os02g45770	MIKC_MADS	MP00315	65	62	1.04839	0.428398	0.640925	1
MIKC_MADS:LOC_Os02g36924	MIKC_MADS	MP00410	76	73	1.0411	0.433635	0.630911	1
MIKC_MADS:LOC_Os01g10504	MIKC_MADS	MP00609	79	76	1.03947	0.434865	0.628549	1
MIKC_MADS:LOC_Os09g32948	MIKC_MADS	MP00605	94	91	1.03297	0.440083	0.618494	1
MYB:LOC_Os01g16810	MYB	MP00222	104	101	1.0297	0.442897	0.613044	1
MYB:LOC_Os02g09480	MYB	MP00653	85	83	1.0241	0.468552	0.593568	1
C2H2:LOC_Os08g44830	C2H2	MP00522	100	98	1.02041	0.470904	0.586675	1
HD-ZIP:LOC_Os06g10600	HD-ZIP	MP00232	31	30	1.03333	0.5	0.601743	1
NAC:LOC_Os01g66490	NAC	MP00257	103	102	1.0098	0.5	0.557103	1
BBR-BPC:LOC_Os06g04010	BBR-BPC	MP00540	24	23	1.04348	0.5	0.615278	1
MYB:LOC_Os03g51110	MYB	MP00145	92	92	1	0.530121	0.530121	1
MYB_related:LOC_Os01g09640	MYB_related	MP00565	84	84	1	0.531448	0.531448	1
CPP:LOC_Os01g55580	CPP	MP00045	44	44	1	0.542915	0.542915	1
B3:LOC_Os03g42430	B3	MP00468	87	89	0.977528	0.591558	0.469239	1
ERF:LOC_Os07g47330	ERF	MP00520	24	25	0.96	0.613003	0.5	1
ERF:LOC_Os09g13940	ERF	MP00217	22	23	0.956522	0.617698	0.5	1
bZIP:LOC_Os03g21800	bZIP	MP00303	78	81	0.962963	0.627048	0.435646	1
HD-ZIP:LOC_Os07g39320	HD-ZIP	MP00473	73	76	0.960526	0.630911	0.433635	1
NAC:LOC_Os01g66120	NAC	MP00121	109	113	0.964602	0.635292	0.417796	1
AP2:LOC_Os05g03040	AP2	MP00615	92	96	0.958333	0.64582	0.411212	1
AP2:LOC_Os03g60430	AP2	MP00615	92	96	0.958333	0.64582	0.411212	1
GATA:LOC_Os01g74540	GATA	MP00554	45	48	0.9375	0.662661	0.416895	1
RAV:LOC_Os05g47650	RAV	MP00025	101	106	0.95283	0.666018	0.387457	1
MIKC_MADS:LOC_Os01g66030	MIKC_MADS	MP00080	95	100	0.95	0.670462	0.384335	1
ERF:LOC_Os11g13840	ERF	MP00227	18	20	0.9	0.687337	0.435378	1
bZIP:LOC_Os03g58250	bZIP	MP00040	76	81	0.938272	0.687596	0.372208	1
C2H2:LOC_Os01g65080	C2H2	MP00196	79	85	0.929412	0.711858	0.344899	1
NAC:LOC_Os03g21060	NAC	MP00221	119	127	0.937008	0.723597	0.32217	1
BBR-BPC:LOC_Os10g02584	BBR-BPC	MP00253	21	24	0.875	0.725472	0.382302	1
ERF:LOC_Os10g41130	ERF	MP00312	49	54	0.907407	0.725484	0.344795	1
C2H2:LOC_Os05g03020	C2H2	MP00229	33	37	0.891892	0.72669	0.358824	1
ERF:LOC_Os08g45110	ERF	MP00519	20	23	0.869565	0.729985	0.379719	1
MYB:LOC_Os01g12860	MYB	MP00505	110	118	0.932203	0.730709	0.316226	1
MYB:LOC_Os11g03440	MYB	MP00132	72	79	0.911392	0.746781	0.309155	1
MYB:LOC_Os12g03150	MYB	MP00132	72	79	0.911392	0.746781	0.309155	1
MYB:LOC_Os06g43090	MYB	MP00400	68	75	0.906667	0.752368	0.30453	1
B3:LOC_Os01g68370	B3	MP00083	131	141	0.929078	0.755701	0.285493	1
ERF:LOC_Os04g57340	ERF	MP00194	22	26	0.846154	0.766003	0.331709	1
ERF:LOC_Os03g64260	ERF	MP00286	21	25	0.84	0.7707	0.328371	1
G2-like:LOC_Os01g74020	G2-like	MP00014	83	92	0.902174	0.780571	0.267879	1
G2-like:LOC_Os09g12750	G2-like	MP00378	81	90	0.9	0.783095	0.265629	1
MYB:LOC_Os04g43680	MYB	MP00375	95	105	0.904762	0.787964	0.256561	1
MYB:LOC_Os06g06740	MYB	MP00442	95	105	0.904762	0.787964	0.256561	1
MYB:LOC_Os02g41510	MYB	MP00375	95	105	0.904762	0.787964	0.256561	1
ARF:LOC_Os01g70270	ARF	MP00574	74	83	0.891566	0.792535	0.257161	1
TCP:LOC_Os02g42380	TCP	MP00655	58	66	0.878788	0.794402	0.261391	1
ARF:LOC_Os02g35140	ARF	MP00097	57	65	0.876923	0.796242	0.259755	1
TALE:LOC_Os03g51690	TALE	MP00675	29	35	0.828571	0.811196	0.264373	1
LBD:LOC_Os01g60960	LBD	MP00283	28	34	0.823529	0.814929	0.261145	1
ARF:LOC_Os06g47150	ARF	MP00461	86	97	0.886598	0.818465	0.224267	1
CPP:LOC_Os07g07974	CPP	MP00624	71	81	0.876543	0.81881	0.228097	1
ERF:LOC_Os04g32790	ERF	MP00509	19	24	0.791667	0.821207	0.270015	1
MYB:LOC_Os08g33940	MYB	MP00235	94	106	0.886792	0.827622	0.212036	1
MYB:LOC_Os05g37060	MYB	MP00055	90	102	0.882353	0.83228	0.207552	1
ERF:LOC_Os01g66270	ERF	MP00158	17	22	0.772727	0.832881	0.260099	1
ARF:LOC_Os04g56850	ARF	MP00153	61	71	0.859155	0.835158	0.212617	1
LBD:LOC_Os02g57490	LBD	MP00309	59	69	0.855072	0.838749	0.209174	1
ERF:LOC_Os04g55520	ERF	MP00276	59	69	0.855072	0.838749	0.209174	1
MIKC_MADS:LOC_Os03g08754	MIKC_MADS	MP00272	79	91	0.868132	0.846262	0.193955	1
ARF:LOC_Os01g48060	ARF	MP00021	78	90	0.866667	0.847627	0.192616	1
TALE:LOC_Os01g19694	TALE	MP00670	107	122	0.877049	0.862432	0.169837	1
LBD:LOC_Os01g66590	LBD	MP00211	17	23	0.73913	0.867196	0.213547	1
ERF:LOC_Os02g55380	ERF	MP00526	16	22	0.727273	0.873279	0.207649	1
bZIP:LOC_Os01g59350	bZIP	MP00349	61	73	0.835616	0.873668	0.166595	1
ERF:LOC_Os02g43820	ERF	MP00549	20	27	0.740741	0.880011	0.189334	1
ERF:LOC_Os04g46240	ERF	MP00549	20	27	0.740741	0.880011	0.189334	1
NAC:LOC_Os08g01330	NAC	MP00017	132	150	0.88	0.880358	0.146209	1
MYB:LOC_Os09g01960	MYB	MP00596	77	91	0.846154	0.88187	0.152373	1
TCP:LOC_Os08g43160	TCP	MP00667	37	47	0.787234	0.88771	0.160314	1
ERF:LOC_Os03g09170	ERF	MP00585	18	25	0.72	0.890311	0.178793	1
ERF:LOC_Os06g09390	ERF	MP00204	17	24	0.708333	0.895746	0.17311	1
ERF:LOC_Os03g07830	ERF	MP00411	17	24	0.708333	0.895746	0.17311	1
ERF:LOC_Os01g12440	ERF	MP00456	19	27	0.703704	0.909392	0.149497	1
ERF:LOC_Os01g46870	ERF	MP00456	19	27	0.703704	0.909392	0.149497	1
NAC:LOC_Os08g44820	NAC	MP00059	86	103	0.834951	0.910546	0.116122	1
ERF:LOC_Os02g42585	ERF	MP00458	14	21	0.666667	0.913281	0.15411	1
TCP:LOC_Os06g12230	TCP	MP00224	40	52	0.769231	0.91518	0.122712	1
bZIP:LOC_Os02g10860	bZIP	MP00117	69	85	0.811765	0.919194	0.108465	1
C2H2:LOC_Os04g46670	C2H2	MP00621	67	83	0.807229	0.921828	0.105572	1
MYB:LOC_Os05g37730	MYB	MP00296	58	73	0.794521	0.922767	0.106458	1
LBD:LOC_Os01g07480	LBD	MP00581	15	23	0.652174	0.929365	0.126721	1
bZIP:LOC_Os12g37410	bZIP	MP00419	98	118	0.830508	0.92957	0.0914025	1
bZIP:LOC_Os12g37415	bZIP	MP00419	98	118	0.830508	0.92957	0.0914025	1
ERF:LOC_Os07g10410	ERF	MP00521	14	22	0.636364	0.934683	0.120351	1
Trihelix:LOC_Os04g36790	Trihelix	MP00356	54	70	0.771429	0.939905	0.0852356	1
C2H2:LOC_Os12g39400	C2H2	MP00162	83	103	0.805825	0.943007	0.0763959	1
C2H2:LOC_Os10g28330	C2H2	MP00673	92	113	0.814159	0.943099	0.0753097	1
ERF:LOC_Os01g07120	ERF	MP00302	15	24	0.625	0.946854	0.0986175	1
ERF:LOC_Os02g45450	ERF	MP00644	62	80	0.775	0.948137	0.072784	1
ERF:LOC_Os03g15660	ERF	MP00156	18	28	0.642857	0.949159	0.0906077	1
TCP:LOC_Os02g51280	TCP	MP00396	47	63	0.746032	0.950249	0.0731334	1
LBD:LOC_Os03g14270	LBD	MP00314	46	63	0.730159	0.960146	0.0597418	1
MYB:LOC_Os04g50770	MYB	MP00249	70	91	0.769231	0.961986	0.0534262	1
GATA:LOC_Os06g48534	GATA	MP00198	39	55	0.709091	0.96239	0.058339	1
bZIP:LOC_Os02g03960	bZIP	MP00470	101	127	0.795276	0.967603	0.0436679	1
CAMTA:LOC_Os07g30774	CAMTA	MP00435	77	100	0.77	0.967853	0.0449852	1
E2F/DP:LOC_Os02g50630	E2F/DP	MP00397	63	84	0.75	0.968105	0.0460333	1
TCP:LOC_Os01g11550	TCP	MP00009	51	71	0.71831	0.973594	0.0399512	1
TCP:LOC_Os07g05720	TCP	MP00006	37	55	0.672727	0.977837	0.0360853	1
bZIP:LOC_Os01g64020	bZIP	MP00131	57	79	0.721519	0.977922	0.033114	1
TCP:LOC_Os01g69980	TCP	MP00636	28	44	0.636364	0.978827	0.036774	1
ERF:LOC_Os09g39810	ERF	MP00029	35	53	0.660377	0.980093	0.0330418	1
ERF:LOC_Os02g45420	ERF	MP00558	52	74	0.702703	0.981635	0.0283079	1
TCP:LOC_Os04g44440	TCP	MP00499	31	49	0.632653	0.984428	0.0270187	1
ERF:LOC_Os09g28440	ERF	MP00469	19	34	0.558824	0.987029	0.0258806	1
ERF:LOC_Os05g28350	ERF	MP00674	44	66	0.666667	0.987203	0.0208265	1
NAC:LOC_Os03g56580	NAC	MP00310	29	48	0.604167	0.989654	0.0187652	1
ARF:LOC_Os02g06910	ARF	MP00033	52	78	0.666667	0.992183	0.0126385	1
ARF:LOC_Os04g57610	ARF	MP00033	52	78	0.666667	0.992183	0.0126385	1
ERF:LOC_Os07g42510	ERF	MP00109	25	46	0.543478	0.996027	0.00798488	1
bZIP:LOC_Os06g41770	bZIP	MP00019	73	107	0.682243	0.996328	0.00575502	1
ERF:LOC_Os02g51670	ERF	MP00026	45	79	0.56962	0.999349	0.0012245	0.329389
bZIP:LOC_Os09g31390	bZIP	MP00491	58	96	0.604167	0.999369	0.00111526	0.300006
TCP:LOC_Os01g55750	TCP	MP00065	50	86	0.581395	0.999423	0.00106243	0.285794
SBP:LOC_Os05g33810	SBP	MP00604	60	99	0.606061	0.999437	0.000992085	0.266871
FAR1:LOC_Os11g45530	FAR1	MP00434	64	107	0.598131	0.999731	0.000479141	0.128889
bHLH:LOC_Os08g39630	bHLH	MP00646	94	146	0.643836	0.999807	0.000319885	0.0860491
bZIP:LOC_Os04g54474	bZIP	MP00502	57	102	0.558824	0.999912	0.000167441	0.0450416
MYB:LOC_Os04g28090	MYB	MP00028	52	96	0.541667	0.999928	0.000141782	0.0381394
ERF:LOC_Os02g54050	ERF	MP00151	30	71	0.422535	0.999991	2.19305e-05	0.00589931
CAMTA:LOC_Os07g43030	CAMTA	MP00501	82	149	0.550336	0.999998	3.22346e-06	0.000867111
CAMTA:LOC_Os03g09100	CAMTA	MP00043	43	101	0.425743	1	4.64768e-07	0.000125023
ERF:LOC_Os05g41760	ERF	MP00645	0	0	NA	1	1	1
C2H2:LOC_Os07g38240	C2H2	MP00306	0	0	NA	1	1	1
M-type_MADS:LOC_Os01g18440	M-type_MADS	MP00553	0	0	NA	1	1	1
Dof:LOC_Os09g29960	Dof	MP00672	0	0	NA	1	1	1
HD-ZIP:LOC_Os08g37580	HD-ZIP	MP00051	0	0	NA	1	1	1

## Sheet: C3
TF name	Family	Matrix id	Target number	Random target_number	Fold change	Enriched pvalue	Depleted pvalue	P value corrected
HSF:LOC_Os10g28340	HSF	MP00371	386	20	11.2727	6.10078e-61	1	1.64111e-58
HSF:LOC_Os09g35790	HSF	MP00432	334	16	12.1926	4.50693e-53	1	1.21236e-50
HSF:LOC_Os07g44690	HSF	MP00187	348	27	7.5281	1.08665e-46	1	2.9231e-44
HSF:LOC_Os01g53220	HSF	MP00379	316	37	4.98833	1.40127e-33	1	3.76942e-31
MYB:LOC_Os03g19120	MYB	MP00627	78	17	2.67988	3.25955e-05	0.999989	0.00876819
MYB:LOC_Os01g19970	MYB	MP00627	78	17	2.67988	3.25955e-05	0.999989	0.00876819
bZIP:LOC_Os05g41070	bZIP	MP00409	109	32	1.98951	0.000146791	0.999932	0.0394868
NAC:LOC_Os03g21060	NAC	MP00221	104	30	2.0248	0.000158426	0.999928	0.0426167
MYB:LOC_Os02g09480	MYB	MP00653	95	27	2.05509	0.000248438	0.999889	0.0668297
bZIP:LOC_Os05g36160	bZIP	MP00648	124	41	1.76648	0.000453739	0.999764	0.122056
MYB:LOC_Os07g31470	MYB	MP00350	70	18	2.27141	0.000553659	0.999777	0.148934
SBP:LOC_Os03g61760	SBP	MP00633	137	48	1.66705	0.000689681	0.999619	0.185524
bZIP:LOC_Os01g64000	bZIP	MP00294	106	34	1.82095	0.000749607	0.999621	0.201644
MYB:LOC_Os02g41510	MYB	MP00375	90	27	1.94692	0.000770611	0.999636	0.207294
MYB:LOC_Os04g43680	MYB	MP00375	90	27	1.94692	0.000770611	0.999636	0.207294
NAC:LOC_Os05g35170	NAC	MP00583	59	15	2.29737	0.00137061	0.999456	0.368693
bZIP:LOC_Os02g52780	bZIP	MP00186	105	35	1.75223	0.00142866	0.99925	0.38431
SBP:LOC_Os08g40260	SBP	MP00155	135	49	1.60919	0.00144934	0.999171	0.389872
G2-like:LOC_Os03g55760	G2-like	MP00107	98	32	1.78874	0.00154081	0.999209	0.414478
LFY:LOC_Os04g51000	LFY	MP00095	84	26	1.88702	0.00172203	0.999163	0.463227
bHLH:LOC_Os03g56950	bHLH	MP00074	95	31	1.78991	0.00180283	0.999075	0.484962
MIKC_MADS:LOC_Os02g36924	MIKC_MADS	MP00410	79	25	1.84568	0.00306464	0.99848	0.824389
MYB:LOC_Os09g36730	MYB	MP00479	80	26	1.79716	0.00394817	0.99799	1
SBP:LOC_Os05g33810	SBP	MP00604	84	28	1.75223	0.00429254	0.997757	1
MYB:LOC_Os12g33070	MYB	MP00599	67	21	1.86348	0.00571707	0.997206	1
MYB:LOC_Os02g42870	MYB	MP00114	80	27	1.7306	0.00609929	0.996778	1
MYB:LOC_Os02g46780	MYB	MP00144	94	34	1.6148	0.00739511	0.995803	1
Trihelix:LOC_Os02g43300	Trihelix	MP00243	98	36	1.58999	0.00768225	0.995569	1
YABBY:LOC_Os02g42950	YABBY	MP00620	63	20	1.83984	0.00824088	0.995932	1
MYB:LOC_Os05g04820	MYB	MP00134	67	22	1.77878	0.00904514	0.995376	1
bHLH:LOC_Os01g13460	bHLH	MP00100	115	45	1.49264	0.0100175	0.993834	1
GATA:LOC_Os01g54210	GATA	MP00530	62	20	1.81064	0.0101278	0.994927	1
bHLH:LOC_Os03g58830	bHLH	MP00207	89	33	1.57524	0.0121803	0.992928	1
ERF:LOC_Os08g45110	ERF	MP00519	22	4	3.21242	0.0148151	0.996036	1
Dof:LOC_Os03g60630	Dof	MP00483	64	22	1.69913	0.0162271	0.991348	1
MYB:LOC_Os03g51110	MYB	MP00145	83	31	1.56382	0.0165494	0.990345	1
G2-like:LOC_Os12g01490	G2-like	MP00297	68	24	1.65488	0.0171792	0.990581	1
bHLH:LOC_Os01g68700	bHLH	MP00660	97	38	1.49093	0.0177748	0.98909	1
MYB:LOC_Os01g12860	MYB	MP00505	109	44	1.44692	0.0182138	0.988456	1
MYB:LOC_Os04g50770	MYB	MP00249	74	27	1.6008	0.0183639	0.989569	1
Dof:LOC_Os02g47810	Dof	MP00580	69	25	1.61205	0.0210387	0.988164	1
ERF:LOC_Os01g07120	ERF	MP00302	18	3	3.50446	0.0218628	0.994744	1
ERF:LOC_Os04g32790	ERF	MP00509	15	2	4.38058	0.022649	0.995717	1
bHLH:LOC_Os09g29930	bHLH	MP00219	76	29	1.53068	0.0264957	0.984276	1
SBP:LOC_Os08g41940	SBP	MP00555	124	53	1.36652	0.0270583	0.981822	1
MIKC_MADS:LOC_Os01g66030	MIKC_MADS	MP00080	92	37	1.4523	0.0278677	0.982487	1
bHLH:LOC_Os10g40740	bHLH	MP00034	92	37	1.4523	0.0278677	0.982487	1
ERF:LOC_Os02g55380	ERF	MP00526	17	3	3.30977	0.030245	0.992371	1
NAC:LOC_Os01g48130	NAC	MP00459	79	31	1.48845	0.0315979	0.980713	1
MYB:LOC_Os06g11780	MYB	MP00180	81	32	1.47844	0.0317802	0.980457	1
ERF:LOC_Os02g54050	ERF	MP00151	49	17	1.68352	0.036018	0.98091	1
NAC:LOC_Os03g03540	NAC	MP00266	80	32	1.46019	0.0369974	0.976992	1
BES1:LOC_Os02g03690	BES1	MP00543	82	33	1.45134	0.0371067	0.976767	1
bHLH:LOC_Os03g58330	bHLH	MP00659	90	37	1.42073	0.0372572	0.97611	1
C2H2:LOC_Os04g46670	C2H2	MP00621	88	36	1.42774	0.0372587	0.976241	1
LBD:LOC_Os03g14270	LBD	MP00314	53	19	1.62927	0.0378808	0.979194	1
WOX:LOC_Os04g56780	WOX	MP00265	61	23	1.54907	0.0405429	0.976461	1
ERF:LOC_Os01g46870	ERF	MP00456	16	3	3.11508	0.0415577	0.988979	1
ERF:LOC_Os01g12440	ERF	MP00456	16	3	3.11508	0.0415577	0.988979	1
WRKY:LOC_Os01g61080	WRKY	MP00299	67	26	1.50512	0.0417987	0.974944	1
MYB_related:LOC_Os02g46030	MYB_related	MP00515	71	28	1.48105	0.0423563	0.974148	1
CAMTA:LOC_Os07g30774	CAMTA	MP00435	83	34	1.42583	0.0430067	0.972605	1
C3H:LOC_Os02g10080	C3H	MP00113	92	39	1.37782	0.0488848	0.967707	1
C2H2:LOC_Os01g65080	C2H2	MP00196	68	27	1.47101	0.0491931	0.969849	1
ERF:LOC_Os11g13840	ERF	MP00227	18	4	2.62835	0.0495713	0.984295	1
WRKY:LOC_Os01g47560	WRKY	MP00440	78	32	1.42369	0.0496699	0.968402	1
Dof:LOC_Os07g13260	Dof	MP00407	45	16	1.64272	0.051091	0.972453	1
ERF:LOC_Os06g09390	ERF	MP00204	15	3	2.92038	0.05668	0.984157	1
MYB_related:LOC_Os08g06110	MYB_related	MP00654	79	33	1.39824	0.057153	0.963003	1
NAC:LOC_Os04g38720	NAC	MP00496	75	31	1.41309	0.0573611	0.963322	1
MYB_related:LOC_Os01g40670	MYB_related	MP00607	69	28	1.43933	0.0573678	0.964092	1
bZIP:LOC_Os02g49560	bZIP	MP00647	104	46	1.32052	0.0603117	0.958347	1
AP2:LOC_Os04g42570	AP2	MP00368	54	21	1.50191	0.0651894	0.961331	1
ERF:LOC_Os03g09170	ERF	MP00585	19	5	2.21949	0.0733734	0.972542	1
NAC:LOC_Os01g09550	NAC	MP00460	83	36	1.34662	0.0736721	0.950501	1
ERF:LOC_Os04g55520	ERF	MP00276	51	20	1.4894	0.0761122	0.954676	1
bZIP:LOC_Os12g06520	bZIP	MP00184	96	43	1.30399	0.0787294	0.945154	1
MYB:LOC_Os06g06740	MYB	MP00442	76	33	1.34515	0.0855317	0.942725	1
BES1:LOC_Os06g35900	BES1	MP00248	70	30	1.36285	0.0871518	0.942589	1
WRKY:LOC_Os11g29870	WRKY	MP00506	68	29	1.36956	0.0876209	0.942632	1
MYB:LOC_Os08g33150	MYB	MP00513	66	28	1.37675	0.0880475	0.942727	1
MYB:LOC_Os01g16810	MYB	MP00222	93	42	1.29331	0.0894227	0.937316	1
MIKC_MADS:LOC_Os06g49840	MIKC_MADS	MP00077	87	39	1.30294	0.0921115	0.936064	1
bHLH:LOC_Os03g51910	bHLH	MP00135	81	36	1.31417	0.0947186	0.934995	1
ERF:LOC_Os03g64260	ERF	MP00286	18	5	2.10268	0.0947438	0.962977	1
B3:LOC_Os03g42430	B3	MP00468	79	35	1.31834	0.0955611	0.93469	1
NAC:LOC_Os07g37920	NAC	MP00058	96	44	1.27435	0.0981414	0.930168	1
bHLH:LOC_Os06g06900	bHLH	MP00035	65	28	1.35589	0.100823	0.93356	1
ERF:LOC_Os01g66270	ERF	MP00158	20	6	1.94692	0.101001	0.957025	1
ERF:LOC_Os07g10410	ERF	MP00521	15	4	2.19029	0.113388	0.958442	1
ARF:LOC_Os06g47150	ARF	MP00461	81	37	1.27865	0.118916	0.916334	1
bZIP:LOC_Os12g13170	bZIP	MP00291	96	45	1.24603	0.120622	0.912396	1
MYB:LOC_Os01g59660	MYB	MP00490	75	34	1.2884	0.122917	0.914468	1
HD-ZIP:LOC_Os09g35910	HD-ZIP	MP00650	76	35	1.26828	0.136475	0.903613	1
C2H2:LOC_Os05g03020	C2H2	MP00229	27	10	1.57701	0.139487	0.925473	1
NAC:LOC_Os03g21030	NAC	MP00332	47	20	1.37258	0.139506	0.911103	1
NAC:LOC_Os08g01330	NAC	MP00017	102	49	1.21583	0.14032	0.895518	1
MYB_related:LOC_Os01g09640	MYB_related	MP00565	68	31	1.2812	0.143055	0.900534	1
SBP:LOC_Os09g31438	SBP	MP00307	96	46	1.21894	0.146251	0.891659	1
ERF:LOC_Os02g42585	ERF	MP00458	14	4	2.04427	0.146675	0.94332	1
WRKY:LOC_Os01g54600	WRKY	MP00167	52	23	1.32052	0.155994	0.896329	1
NAC:LOC_Os08g02300	NAC	MP00321	69	32	1.25942	0.158684	0.887878	1
MYB:LOC_Os01g62410	MYB	MP00482	97	47	1.20544	0.15911	0.880896	1
WRKY:LOC_Os12g32250	WRKY	MP00260	65	30	1.2655	0.162767	0.885918	1
ERF:LOC_Os05g28350	ERF	MP00674	42	18	1.36285	0.163054	0.896412	1
LBD:LOC_Os02g57490	LBD	MP00309	61	28	1.27245	0.166903	0.884076	1
NAC:LOC_Os01g66120	NAC	MP00121	87	42	1.20987	0.170929	0.873175	1
Dof:LOC_Os01g64590	Dof	MP00405	70	33	1.23895	0.175008	0.874436	1
NAC:LOC_Os03g42630	NAC	MP00364	60	28	1.25159	0.187487	0.868038	1
ERF:LOC_Os04g57340	ERF	MP00194	13	4	1.89825	0.187732	0.923321	1
LBD:LOC_Os01g66590	LBD	MP00211	15	5	1.75223	0.193127	0.913191	1
bZIP:LOC_Os03g21800	bZIP	MP00303	82	40	1.19736	0.19421	0.855063	1
ERF:LOC_Os07g42510	ERF	MP00109	33	14	1.37675	0.194698	0.880155	1
Trihelix:LOC_Os04g36790	Trihelix	MP00356	54	25	1.26161	0.19535	0.864502	1
bZIP:LOC_Os05g49420	bZIP	MP00318	102	51	1.16815	0.197602	0.847547	1
ERF:LOC_Os09g28440	ERF	MP00469	21	8	1.5332	0.19937	0.894044	1
ERF:LOC_Os03g15660	ERF	MP00156	23	9	1.49264	0.199591	0.890116	1
AP2:LOC_Os03g56050	AP2	MP00088	76	37	1.19973	0.203219	0.849284	1
WRKY:LOC_Os05g09020	WRKY	MP00531	63	30	1.22656	0.203629	0.853647	1
BES1:LOC_Os07g39220	BES1	MP00073	72	35	1.20153	0.209524	0.845336	1
Dof:LOC_Os07g48570	Dof	MP00046	59	28	1.23073	0.209774	0.850371	1
RAV:LOC_Os01g49830	RAV	MP00139	55	26	1.23555	0.216145	0.847144	1
MYB_related:LOC_Os02g45670	MYB_related	MP00625	77	38	1.18352	0.220516	0.834396	1
NAC:LOC_Os10g42130	NAC	MP00439	77	38	1.18352	0.220516	0.834396	1
WRKY:LOC_Os02g16540	WRKY	MP00561	77	38	1.18352	0.220516	0.834396	1
MIKC_MADS:LOC_Os09g32948	MIKC_MADS	MP00605	84	42	1.16815	0.227139	0.826591	1
WRKY:LOC_Os02g08440	WRKY	MP00251	71	35	1.18484	0.231258	0.827391	1
ERF:LOC_Os07g47330	ERF	MP00520	14	5	1.63542	0.239876	0.886612	1
ERF:LOC_Os09g13940	ERF	MP00217	14	5	1.63542	0.239876	0.886612	1
bZIP:LOC_Os09g34060	bZIP	MP00126	63	31	1.18699	0.246772	0.817601	1
C2H2:LOC_Os12g39400	C2H2	MP00162	83	42	1.15425	0.248229	0.808681	1
MYB_related:LOC_Os10g41200	MYB_related	MP00551	61	30	1.18762	0.250891	0.815073	1
Trihelix:LOC_Os04g40930	Trihelix	MP00640	77	39	1.15318	0.260708	0.799841	1
SBP:LOC_Os06g44860	SBP	MP00090	89	46	1.13006	0.275029	0.783307	1
NAC:LOC_Os03g02800	NAC	MP00212	60	30	1.16815	0.276877	0.793326	1
MYB_related:LOC_Os01g51154	MYB_related	MP00652	49	24	1.19249	0.278044	0.799265	1
MYB:LOC_Os04g39470	MYB	MP00564	69	35	1.15147	0.278823	0.787228	1
ERF:LOC_Os09g39810	ERF	MP00029	36	17	1.23687	0.281103	0.808694	1
MIKC_MADS:LOC_Os03g08754	MIKC_MADS	MP00272	85	44	1.12833	0.284194	0.776416	1
TCP:LOC_Os01g55750	TCP	MP00065	74	38	1.13741	0.2892	0.775982	1
MIKC_MADS:LOC_Os01g10504	MIKC_MADS	MP00609	72	37	1.13658	0.294187	0.772402	1
ERF:LOC_Os02g43820	ERF	MP00549	13	5	1.5186	0.29448	0.853325	1
ERF:LOC_Os04g46240	ERF	MP00549	13	5	1.5186	0.29448	0.853325	1
WRKY:LOC_Os04g50920	WRKY	MP00171	66	34	1.1338	0.309976	0.761168	1
WRKY:LOC_Os05g40060	WRKY	MP00070	103	55	1.09382	0.320656	0.738245	1
MYB:LOC_Os05g37730	MYB	MP00296	62	32	1.13165	0.321269	0.753228	1
BBR-BPC:LOC_Os06g04010	BBR-BPC	MP00540	25	12	1.21683	0.352289	0.766807	1
LBD:LOC_Os01g07480	LBD	MP00581	12	5	1.40178	0.356978	0.812268	1
MIKC_MADS:LOC_Os02g45770	MIKC_MADS	MP00315	64	34	1.09944	0.366228	0.711389	1
G2-like:LOC_Os06g24070	G2-like	MP00022	85	46	1.07927	0.370937	0.697404	1
HD-ZIP:LOC_Os02g49700	HD-ZIP	MP00323	69	37	1.08922	0.374902	0.700693	1
WRKY:LOC_Os05g49210	WRKY	MP00428	69	37	1.08922	0.374902	0.700693	1
WRKY:LOC_Os05g25770	WRKY	MP00408	69	37	1.08922	0.374902	0.700693	1
MYB:LOC_Os06g43090	MYB	MP00400	60	32	1.09514	0.380075	0.701041	1
CPP:LOC_Os01g55580	CPP	MP00045	28	14	1.16815	0.380075	0.736344	1
ERF:LOC_Os02g51670	ERF	MP00026	51	27	1.10326	0.385297	0.702706	1
WRKY:LOC_Os01g53260	WRKY	MP00539	65	35	1.08471	0.388716	0.690024	1
Trihelix:LOC_Os02g01380	Trihelix	MP00651	86	47	1.06874	0.390416	0.67879	1
WRKY:LOC_Os07g02060	WRKY	MP00067	49	26	1.10076	0.393115	0.697195	1
WRKY:LOC_Os03g55080	WRKY	MP00067	49	26	1.10076	0.393115	0.697195	1
ERF:LOC_Os10g41130	ERF	MP00312	40	21	1.11253	0.398999	0.700947	1
YABBY:LOC_Os03g11600	YABBY	MP00220	75	41	1.06843	0.403791	0.670759	1
WRKY:LOC_Os04g21950	WRKY	MP00464	73	40	1.06594	0.41088	0.665011	1
NAC:LOC_Os08g44820	NAC	MP00059	71	39	1.06332	0.418161	0.659109	1
Trihelix:LOC_Os04g32590	Trihelix	MP00288	27	14	1.12643	0.425503	0.697537	1
LBD:LOC_Os01g60960	LBD	MP00283	18	9	1.16815	0.434389	0.716004	1
HD-ZIP:LOC_Os03g07450	HD-ZIP	MP00225	53	29	1.06745	0.435717	0.653947	1
NAC:LOC_Os06g23650	NAC	MP00562	70	39	1.04834	0.447359	0.631713	1
C2H2:LOC_Os01g14010	C2H2	MP00125	85	48	1.0343	0.463077	0.609584	1
BBR-BPC:LOC_Os10g02584	BBR-BPC	MP00253	26	14	1.08471	0.472896	0.655524	1
NAC:LOC_Os09g32040	NAC	MP00179	60	34	1.03072	0.489644	0.596618	1
MYB:LOC_Os05g37060	MYB	MP00055	72	41	1.0257	0.490003	0.58912	1
CAMTA:LOC_Os03g09100	CAMTA	MP00043	41	23	1.04118	0.494113	0.609524	1
HD-ZIP:LOC_Os07g39320	HD-ZIP	MP00473	58	33	1.02656	0.498875	0.588933	1
NAC:LOC_Os09g32260	NAC	MP00277	73	42	1.01518	0.510834	0.567979	1
WRKY:LOC_Os01g14440	WRKY	MP00209	61	35	1.01796	0.512354	0.573483	1
WOX:LOC_Os01g60270	WOX	MP00669	76	44	1.00886	0.522703	0.554643	1
C2H2:LOC_Os09g38340	C2H2	MP00255	82	48	0.997798	0.545064	0.529408	1
GATA:LOC_Os02g56250	GATA	MP00130	43	25	1.00461	0.547488	0.55393	1
G2-like:LOC_Os02g22020	G2-like	MP00160	80	47	0.994173	0.553499	0.521725	1
Dof:LOC_Os02g49440	Dof	MP00570	58	34	0.996366	0.554143	0.533523	1
NAC:LOC_Os02g15340	NAC	MP00250	58	34	0.996366	0.554143	0.533523	1
ARR-B:LOC_Os01g67770	ARR-B	MP00010	71	42	0.987368	0.569272	0.509997	1
C2H2:LOC_Os03g10140	C2H2	MP00592	76	45	0.986441	0.570883	0.505824	1
HD-ZIP:LOC_Os06g10600	HD-ZIP	MP00232	24	14	1.00127	0.571207	0.563098	1
WRKY:LOC_Os08g38990	WRKY	MP00071	49	29	0.986889	0.573777	0.520829	1
TCP:LOC_Os08g43160	TCP	MP00667	47	28	0.980415	0.58522	0.51092	1
ERF:LOC_Os03g07830	ERF	MP00411	22	13	0.988438	0.588628	0.550833	1
TALE:LOC_Os03g51690	TALE	MP00675	22	13	0.988438	0.588628	0.550833	1
NAC:LOC_Os02g42970	NAC	MP00136	87	52	0.977206	0.592079	0.479269	1
NAC:LOC_Os09g38000	NAC	MP00363	71	43	0.964406	0.617513	0.459944	1
WRKY:LOC_Os06g44010	WRKY	MP00068	69	42	0.959555	0.62705	0.450963	1
TCP:LOC_Os01g11550	TCP	MP00009	54	33	0.955762	0.629305	0.458371	1
TCP:LOC_Os02g42380	TCP	MP00655	54	33	0.955762	0.629305	0.458371	1
EIL:LOC_Os03g20790	EIL	MP00367	72	44	0.955762	0.636107	0.439808	1
EIL:LOC_Os03g20780	EIL	MP00367	72	44	0.955762	0.636107	0.439808	1
bHLH:LOC_Os10g42430	bHLH	MP00084	117	71	0.962493	0.636459	0.423944	1
WRKY:LOC_Os09g16510	WRKY	MP00112	52	32	0.949125	0.640538	0.447998	1
GATA:LOC_Os01g74540	GATA	MP00554	35	22	0.929213	0.663293	0.44214	1
G2-like:LOC_Os01g08160	G2-like	MP00261	66	41	0.940221	0.665147	0.411952	1
WRKY:LOC_Os04g46060	WRKY	MP00618	49	31	0.923218	0.684198	0.403089	1
MIKC_MADS:LOC_Os03g54160	MIKC_MADS	MP00096	62	39	0.928532	0.685384	0.392307	1
ARF:LOC_Os02g35140	ARF	MP00097	44	28	0.917835	0.688621	0.402934	1
bHLH:LOC_Os08g39630	bHLH	MP00646	93	58	0.936537	0.690591	0.372959	1
NAC:LOC_Os08g40030	NAC	MP00241	78	49	0.929755	0.695322	0.373352	1
MYB:LOC_Os08g33940	MYB	MP00235	96	60	0.934523	0.697347	0.364704	1
ARF:LOC_Os01g70270	ARF	MP00574	68	43	0.923656	0.69996	0.37295	1
NAC:LOC_Os01g66490	NAC	MP00257	63	40	0.919921	0.702893	0.372466	1
G2-like:LOC_Os01g74020	G2-like	MP00014	76	48	0.924788	0.704333	0.364352	1
bZIP:LOC_Os03g58250	bZIP	MP00040	76	48	0.924788	0.704333	0.364352	1
WRKY:LOC_Os07g39480	WRKY	MP00455	64	41	0.91173	0.719644	0.353311	1
C2H2:LOC_Os02g57790	C2H2	MP00487	86	55	0.913284	0.737751	0.323607	1
B3:LOC_Os01g51610	B3	MP00382	69	45	0.895585	0.756176	0.309676	1
ERF:LOC_Os04g48350	ERF	MP00453	37	25	0.864434	0.761004	0.32779	1
C2H2:LOC_Os01g09850	C2H2	MP00206	88	57	0.901733	0.764474	0.293065	1
TCP:LOC_Os02g51280	TCP	MP00396	54	36	0.876115	0.771189	0.300715	1
HD-ZIP:LOC_Os02g45250	HD-ZIP	MP00421	24	17	0.824579	0.783242	0.322064	1
EIL:LOC_Os09g31400	EIL	MP00649	59	40	0.861513	0.803261	0.26013	1
RAV:LOC_Os05g47650	RAV	MP00025	70	47	0.869902	0.804958	0.253033	1
SRS:LOC_Os06g49830	SRS	MP00613	57	39	0.853651	0.812843	0.249818	1
G2-like:LOC_Os06g49040	G2-like	MP00354	49	34	0.841758	0.817149	0.249512	1
TCP:LOC_Os07g05720	TCP	MP00006	52	36	0.843667	0.819786	0.244373	1
TCP:LOC_Os06g12230	TCP	MP00224	44	31	0.829012	0.82565	0.242774	1
MYB:LOC_Os01g03720	MYB	MP00216	64	44	0.849566	0.830586	0.225183	1
FAR1:LOC_Os11g45530	FAR1	MP00434	53	37	0.836651	0.832105	0.228811	1
TCP:LOC_Os01g69980	TCP	MP00636	39	28	0.813536	0.835493	0.234751	1
MYB:LOC_Os11g47460	MYB	MP00600	48	34	0.824579	0.839969	0.222205	1
bZIP:LOC_Os02g03960	bZIP	MP00470	103	70	0.859427	0.864033	0.174475	1
AP2:LOC_Os03g60430	AP2	MP00615	59	42	0.820489	0.866003	0.184072	1
AP2:LOC_Os05g03040	AP2	MP00615	59	42	0.820489	0.866003	0.184072	1
C2H2:LOC_Os12g18150	C2H2	MP00608	86	60	0.837177	0.880873	0.157577	1
MYB:LOC_Os12g03150	MYB	MP00132	52	38	0.799263	0.881329	0.167895	1
MYB:LOC_Os11g03440	MYB	MP00132	52	38	0.799263	0.881329	0.167895	1
C2H2:LOC_Os10g28330	C2H2	MP00673	58	42	0.806582	0.882919	0.163249	1
bZIP:LOC_Os12g37410	bZIP	MP00419	95	66	0.840717	0.886115	0.149421	1
bZIP:LOC_Os12g37415	bZIP	MP00419	95	66	0.840717	0.886115	0.149421	1
NAC:LOC_Os03g56580	NAC	MP00310	29	23	0.736445	0.894779	0.166507	1
GATA:LOC_Os06g48534	GATA	MP00198	36	28	0.750956	0.900135	0.152679	1
MYB:LOC_Os04g28090	MYB	MP00028	46	35	0.767644	0.905752	0.138943	1
ERF:LOC_Os02g45450	ERF	MP00644	56	42	0.778769	0.912439	0.125934	1
B3:LOC_Os01g68370	B3	MP00083	90	65	0.808722	0.924079	0.103241	1
ARF:LOC_Os01g48060	ARF	MP00021	61	46	0.774537	0.924864	0.108022	1
CPP:LOC_Os07g07974	CPP	MP00624	58	44	0.76992	0.92491	0.108811	1
G2-like:LOC_Os03g20900	G2-like	MP00331	67	50	0.782663	0.925118	0.106175	1
ARF:LOC_Os04g56850	ARF	MP00153	47	37	0.741935	0.932449	0.102275	1
G2-like:LOC_Os09g12750	G2-like	MP00378	54	42	0.750956	0.936398	0.0945153	1
TCP:LOC_Os04g44440	TCP	MP00499	35	29	0.70492	0.93808	0.099865	1
CAMTA:LOC_Os07g43030	CAMTA	MP00501	68	52	0.763793	0.944529	0.0802668	1
G2-like:LOC_Os09g12770	G2-like	MP00252	60	48	0.730096	0.96069	0.059525	1
ERF:LOC_Os02g45420	ERF	MP00558	37	33	0.654874	0.972137	0.0476353	1
G2-like:LOC_Os02g47190	G2-like	MP00544	68	55	0.722131	0.973327	0.0405679	1
ARR-B:LOC_Os03g12350	ARR-B	MP00054	76	61	0.727702	0.976619	0.0351743	1
C2H2:LOC_Os08g44830	C2H2	MP00522	69	58	0.69485	0.985587	0.0226961	1
bZIP:LOC_Os02g10860	bZIP	MP00117	65	56	0.677946	0.988553	0.0184771	1
E2F/DP:LOC_Os02g50630	E2F/DP	MP00397	40	38	0.614818	0.989111	0.019596	1
MYB:LOC_Os09g01960	MYB	MP00596	46	43	0.624826	0.990921	0.0159987	1
bZIP:LOC_Os06g41770	bZIP	MP00019	66	58	0.664639	0.992165	0.0128782	1
bZIP:LOC_Os01g59350	bZIP	MP00349	43	45	0.558118	0.998092	0.0037434	1
bZIP:LOC_Os09g31390	bZIP	MP00491	57	57	0.584077	0.998786	0.00226464	0.609187
TALE:LOC_Os01g19694	TALE	MP00670	72	69	0.609472	0.999062	0.00167381	0.450254
bZIP:LOC_Os04g54474	bZIP	MP00502	55	57	0.563583	0.999315	0.0013241	0.356182
ARF:LOC_Os04g57610	ARF	MP00033	43	48	0.523236	0.999433	0.00118211	0.317988
ARF:LOC_Os02g06910	ARF	MP00033	43	48	0.523236	0.999433	0.00118211	0.317988
bZIP:LOC_Os01g64020	bZIP	MP00131	47	52	0.527916	0.999591	0.000844397	0.227143
ERF:LOC_Os05g41760	ERF	MP00645	0	0	NA	1	1	1
Dof:LOC_Os09g29960	Dof	MP00672	0	0	NA	1	1	1
C2H2:LOC_Os07g38240	C2H2	MP00306	0	0	NA	1	1	1
M-type_MADS:LOC_Os01g18440	M-type_MADS	MP00553	0	0	NA	1	1	1
HD-ZIP:LOC_Os08g37580	HD-ZIP	MP00051	0	0	NA	1	1	1

## Sheet: C4
TF name	Family	Matrix id	Target number	Random target_number	Fold change	Enriched pvalue	Depleted pvalue	P value corrected
HSF:LOC_Os10g28340	HSF	MP00371	89	5	8.55504	1.12125e-12	1	3.01615e-10
HSF:LOC_Os09g35790	HSF	MP00432	80	5	7.68992	7.40108e-11	1	1.99089e-08
HSF:LOC_Os07g44690	HSF	MP00187	80	6	6.40827	4.33962e-10	1	1.16736e-07
HSF:LOC_Os01g53220	HSF	MP00379	74	9	3.95177	3.93502e-07	1	0.000105852
bHLH:LOC_Os03g56950	bHLH	MP00074	35	1	16.8217	6.50678e-06	1	0.00175032
bZIP:LOC_Os12g13170	bZIP	MP00291	30	1	14.4186	4.96465e-05	0.999997	0.0133549
bZIP:LOC_Os01g64000	bZIP	MP00294	34	2	8.17054	6.6058e-05	0.999993	0.0177696
bZIP:LOC_Os05g49420	bZIP	MP00318	33	2	7.93023	9.65541e-05	0.99999	0.0259731
bZIP:LOC_Os02g52780	bZIP	MP00186	32	2	7.68992	0.000140702	0.999985	0.0378489
bZIP:LOC_Os05g41070	bZIP	MP00409	31	2	7.44961	0.000204402	0.999978	0.054984
bHLH:LOC_Os03g58830	bHLH	MP00207	28	2	6.72868	0.000614608	0.999926	0.16533
HD-ZIP:LOC_Os09g35910	HD-ZIP	MP00650	17	0	NA	0.00106018	1	0.285188
bHLH:LOC_Os06g06900	bHLH	MP00035	22	1	10.5736	0.00112509	0.999914	0.30265
bHLH:LOC_Os03g58330	bHLH	MP00659	26	2	6.24806	0.00125858	0.999837	0.338559
bZIP:LOC_Os12g37415	bZIP	MP00419	26	2	6.24806	0.00125858	0.999837	0.338559
bZIP:LOC_Os12g37410	bZIP	MP00419	26	2	6.24806	0.00125858	0.999837	0.338559
bZIP:LOC_Os05g36160	bZIP	MP00648	33	4	3.96512	0.00148783	0.999696	0.400226
bHLH:LOC_Os09g29930	bHLH	MP00219	25	2	6.00775	0.00179115	0.999759	0.48182
CAMTA:LOC_Os03g09100	CAMTA	MP00043	20	1	9.6124	0.00238572	0.9998	0.641758
bZIP:LOC_Os02g49560	bZIP	MP00647	26	3	4.16537	0.00453022	0.999119	1
TCP:LOC_Os02g42380	TCP	MP00655	22	2	5.28682	0.00504128	0.999231	1
bHLH:LOC_Os10g40740	bHLH	MP00034	29	4	3.4845	0.00520476	0.998788	1
bZIP:LOC_Os02g03960	bZIP	MP00470	25	3	4.00517	0.00622923	0.998741	1
BES1:LOC_Os07g39220	BES1	MP00073	25	3	4.00517	0.00622923	0.998741	1
bHLH:LOC_Os01g68700	bHLH	MP00660	28	4	3.36434	0.00703545	0.998304	1
MIKC_MADS:LOC_Os02g36924	MIKC_MADS	MP00410	17	1	8.17054	0.00718306	0.9993	1
Trihelix:LOC_Os04g36790	Trihelix	MP00356	20	2	4.8062	0.00983362	0.998359	1
TCP:LOC_Os01g69980	TCP	MP00636	16	1	7.68992	0.0102951	0.99894	1
bZIP:LOC_Os09g34060	bZIP	MP00126	16	1	7.68992	0.0102951	0.99894	1
SBP:LOC_Os05g33810	SBP	MP00604	23	3	3.68475	0.0116057	0.997461	1
SBP:LOC_Os08g40260	SBP	MP00155	26	4	3.12403	0.0126607	0.996721	1
SBP:LOC_Os03g61760	SBP	MP00633	26	4	3.12403	0.0126607	0.996721	1
bHLH:LOC_Os01g13460	bHLH	MP00100	29	5	2.7876	0.0131675	0.996168	1
C2H2:LOC_Os04g46670	C2H2	MP00621	22	3	3.52455	0.0157178	0.996415	1
MYB:LOC_Os08g33940	MYB	MP00235	25	4	3.00388	0.016848	0.99547	1
TCP:LOC_Os08g43160	TCP	MP00667	14	1	6.72868	0.0208814	0.997578	1
bHLH:LOC_Os03g51910	bHLH	MP00135	21	3	3.36434	0.0211687	0.994959	1
SBP:LOC_Os08g41940	SBP	MP00555	24	4	2.88372	0.0222936	0.993771	1
bZIP:LOC_Os03g21800	bZIP	MP00303	17	2	4.08527	0.025804	0.995008	1
WOX:LOC_Os01g60270	WOX	MP00669	17	2	4.08527	0.025804	0.995008	1
BES1:LOC_Os06g35900	BES1	MP00248	20	3	3.20413	0.028343	0.992943	1
TCP:LOC_Os02g51280	TCP	MP00396	13	1	6.24806	0.0295311	0.996348	1
TCP:LOC_Os07g05720	TCP	MP00006	19	3	3.04393	0.0377139	0.990166	1
BES1:LOC_Os02g03690	BES1	MP00543	22	4	2.64341	0.0383344	0.988394	1
BBR-BPC:LOC_Os10g02584	BBR-BPC	MP00253	12	1	5.76744	0.0415463	0.994499	1
bZIP:LOC_Os02g10860	bZIP	MP00117	18	3	2.88372	0.0498535	0.986365	1
bZIP:LOC_Os03g58250	bZIP	MP00040	18	3	2.88372	0.0498535	0.986365	1
Dof:LOC_Os07g48570	Dof	MP00046	11	1	5.28682	0.0581154	0.991727	1
TCP:LOC_Os06g12230	TCP	MP00224	11	1	5.28682	0.0581154	0.991727	1
ERF:LOC_Os03g07830	ERF	MP00411	7	0	NA	0.0624102	1	1
LBD:LOC_Os03g14270	LBD	MP00314	7	0	NA	0.0624102	1	1
AP2:LOC_Os04g42570	AP2	MP00368	14	2	3.36434	0.064189	0.985305	1
MYB:LOC_Os05g37730	MYB	MP00296	20	4	2.4031	0.0642147	0.978831	1
B3:LOC_Os01g68370	B3	MP00083	22	5	2.11473	0.077977	0.970675	1
ERF:LOC_Os02g51670	ERF	MP00026	10	1	4.8062	0.0807754	0.987573	1
ARF:LOC_Os06g47150	ARF	MP00461	10	1	4.8062	0.0807754	0.987573	1
BBR-BPC:LOC_Os06g04010	BBR-BPC	MP00540	10	1	4.8062	0.0807754	0.987573	1
YABBY:LOC_Os02g42950	YABBY	MP00620	10	1	4.8062	0.0807754	0.987573	1
TCP:LOC_Os04g44440	TCP	MP00499	10	1	4.8062	0.0807754	0.987573	1
HD-ZIP:LOC_Os03g07450	HD-ZIP	MP00225	16	3	2.56331	0.0852578	0.974196	1
ERF:LOC_Os07g42510	ERF	MP00109	6	0	NA	0.09312	1	1
ERF:LOC_Os09g28440	ERF	MP00469	6	0	NA	0.09312	1	1
MIKC_MADS:LOC_Os01g66030	MIKC_MADS	MP00080	26	7	1.78516	0.103319	0.953666	1
LFY:LOC_Os04g51000	LFY	MP00095	15	3	2.4031	0.110188	0.964809	1
ERF:LOC_Os09g39810	ERF	MP00029	9	1	4.32558	0.111469	0.98136	1
ERF:LOC_Os04g55520	ERF	MP00276	9	1	4.32558	0.111469	0.98136	1
MIKC_MADS:LOC_Os06g49840	MIKC_MADS	MP00077	17	4	2.04264	0.131682	0.950147	1
CPP:LOC_Os01g55580	CPP	MP00045	5	0	NA	0.13876	1	1
HD-ZIP:LOC_Os02g49700	HD-ZIP	MP00323	14	3	2.24289	0.14118	0.952309	1
ERF:LOC_Os05g28350	ERF	MP00674	8	1	3.84496	0.152573	0.972077	1
TALE:LOC_Os03g51690	TALE	MP00675	8	1	3.84496	0.152573	0.972077	1
MYB_related:LOC_Os01g09640	MYB_related	MP00565	23	7	1.57918	0.182673	0.908979	1
SBP:LOC_Os09g31438	SBP	MP00307	18	5	1.73023	0.184602	0.917774	1
NAC:LOC_Os08g01330	NAC	MP00017	10	2	2.4031	0.194075	0.941885	1
MYB:LOC_Os01g19970	MYB	MP00627	20	6	1.60207	0.20209	0.902118	1
MYB:LOC_Os03g19120	MYB	MP00627	20	6	1.60207	0.20209	0.902118	1
Trihelix:LOC_Os02g01380	Trihelix	MP00651	15	4	1.80233	0.203676	0.914742	1
MYB:LOC_Os01g12860	MYB	MP00505	15	4	1.80233	0.203676	0.914742	1
LBD:LOC_Os01g60960	LBD	MP00283	4	0	NA	0.206501	1	1
TCP:LOC_Os01g11550	TCP	MP00009	17	5	1.63411	0.224164	0.895519	1
WRKY:LOC_Os11g29870	WRKY	MP00506	12	3	1.92248	0.22517	0.914246	1
B3:LOC_Os03g42430	B3	MP00468	12	3	1.92248	0.22517	0.914246	1
WRKY:LOC_Os08g38990	WRKY	MP00071	12	3	1.92248	0.22517	0.914246	1
MYB:LOC_Os04g28090	MYB	MP00028	12	3	1.92248	0.22517	0.914246	1
ERF:LOC_Os02g45450	ERF	MP00644	9	2	2.16279	0.249588	0.919225	1
TCP:LOC_Os01g55750	TCP	MP00065	21	7	1.44186	0.256869	0.862224	1
MYB:LOC_Os01g62410	MYB	MP00482	16	5	1.53798	0.269641	0.868318	1
HD-ZIP:LOC_Os07g39320	HD-ZIP	MP00473	11	3	1.76227	0.279807	0.886362	1
CAMTA:LOC_Os07g30774	CAMTA	MP00435	20	7	1.3732	0.300778	0.832451	1
ARF:LOC_Os01g48060	ARF	MP00021	13	4	1.56202	0.302783	0.85882	1
ARF:LOC_Os01g70270	ARF	MP00574	13	4	1.56202	0.302783	0.85882	1
C2H2:LOC_Os08g44830	C2H2	MP00522	13	4	1.56202	0.302783	0.85882	1
MIKC_MADS:LOC_Os01g10504	MIKC_MADS	MP00609	13	4	1.56202	0.302783	0.85882	1
ERF:LOC_Os07g10410	ERF	MP00521	3	0	NA	0.306917	1	1
ERF:LOC_Os06g09390	ERF	MP00204	3	0	NA	0.306917	1	1
ERF:LOC_Os07g47330	ERF	MP00520	3	0	NA	0.306917	1	1
ERF:LOC_Os03g64260	ERF	MP00286	3	0	NA	0.306917	1	1
ERF:LOC_Os09g13940	ERF	MP00217	3	0	NA	0.306917	1	1
C2H2:LOC_Os05g03020	C2H2	MP00229	3	0	NA	0.306917	1	1
G2-like:LOC_Os03g55760	G2-like	MP00107	22	8	1.32171	0.313305	0.817327	1
MYB:LOC_Os06g43090	MYB	MP00400	8	2	1.92248	0.31699	0.888531	1
ERF:LOC_Os10g41130	ERF	MP00312	8	2	1.92248	0.31699	0.888531	1
MIKC_MADS:LOC_Os09g32948	MIKC_MADS	MP00605	15	5	1.44186	0.321115	0.835471	1
MYB:LOC_Os04g39470	MYB	MP00564	15	5	1.44186	0.321115	0.835471	1
MYB:LOC_Os05g04820	MYB	MP00134	15	5	1.44186	0.321115	0.835471	1
MYB:LOC_Os07g31470	MYB	MP00350	17	6	1.36176	0.336256	0.815398	1
NAC:LOC_Os01g48130	NAC	MP00459	17	6	1.36176	0.336256	0.815398	1
LBD:LOC_Os02g57490	LBD	MP00309	10	3	1.60207	0.343509	0.850755	1
B3:LOC_Os01g51610	B3	MP00382	19	7	1.30454	0.34909	0.79791	1
MYB:LOC_Os11g47460	MYB	MP00600	12	4	1.44186	0.363066	0.820795	1
MYB:LOC_Os02g09480	MYB	MP00653	12	4	1.44186	0.363066	0.820795	1
G2-like:LOC_Os09g12750	G2-like	MP00378	14	5	1.34574	0.378391	0.796324	1
Dof:LOC_Os02g49440	Dof	MP00570	14	5	1.34574	0.378391	0.796324	1
MYB:LOC_Os09g36730	MYB	MP00479	16	6	1.28165	0.390912	0.775836	1
ERF:LOC_Os02g54050	ERF	MP00151	7	2	1.68217	0.396906	0.847427	1
MYB:LOC_Os06g11780	MYB	MP00180	20	8	1.20155	0.410552	0.743131	1
WRKY:LOC_Os05g40060	WRKY	MP00070	9	3	1.44186	0.416125	0.805925	1
ARF:LOC_Os04g57610	ARF	MP00033	9	3	1.44186	0.416125	0.805925	1
WRKY:LOC_Os01g53260	WRKY	MP00539	9	3	1.44186	0.416125	0.805925	1
ARF:LOC_Os02g06910	ARF	MP00033	9	3	1.44186	0.416125	0.805925	1
MYB:LOC_Os02g42870	MYB	MP00114	22	9	1.17485	0.418536	0.729745	1
NAC:LOC_Os08g44820	NAC	MP00059	11	4	1.32171	0.43006	0.77483	1
Dof:LOC_Os07g13260	Dof	MP00407	11	4	1.32171	0.43006	0.77483	1
MYB:LOC_Os05g37060	MYB	MP00055	11	4	1.32171	0.43006	0.77483	1
WOX:LOC_Os04g56780	WOX	MP00265	11	4	1.32171	0.43006	0.77483	1
MYB:LOC_Os11g03440	MYB	MP00132	13	5	1.24961	0.440921	0.750346	1
FAR1:LOC_Os11g45530	FAR1	MP00434	13	5	1.24961	0.440921	0.750346	1
MYB:LOC_Os12g03150	MYB	MP00132	13	5	1.24961	0.440921	0.750346	1
MIKC_MADS:LOC_Os03g08754	MIKC_MADS	MP00272	13	5	1.24961	0.440921	0.750346	1
AP2:LOC_Os03g56050	AP2	MP00088	15	6	1.20155	0.449801	0.730359	1
ERF:LOC_Os03g09170	ERF	MP00585	2	0	NA	0.45558	1	1
ERF:LOC_Os04g32790	ERF	MP00509	2	0	NA	0.45558	1	1
ERF:LOC_Os02g43820	ERF	MP00549	2	0	NA	0.45558	1	1
ERF:LOC_Os04g57340	ERF	MP00194	2	0	NA	0.45558	1	1
ERF:LOC_Os03g15660	ERF	MP00156	2	0	NA	0.45558	1	1
ERF:LOC_Os04g46240	ERF	MP00549	2	0	NA	0.45558	1	1
MYB_related:LOC_Os10g41200	MYB_related	MP00551	17	7	1.16722	0.457313	0.713591	1
MYB:LOC_Os12g33070	MYB	MP00599	17	7	1.16722	0.457313	0.713591	1
MYB_related:LOC_Os02g46030	MYB_related	MP00515	17	7	1.16722	0.457313	0.713591	1
NAC:LOC_Os01g09550	NAC	MP00460	19	8	1.14147	0.463831	0.699222	1
MYB:LOC_Os08g33150	MYB	MP00513	23	10	1.10543	0.47478	0.675622	1
bHLH:LOC_Os10g42430	bHLH	MP00084	27	12	1.0814	0.483835	0.656775	1
CPP:LOC_Os07g07974	CPP	MP00624	8	3	1.28165	0.496729	0.750412	1
WRKY:LOC_Os01g54600	WRKY	MP00167	8	3	1.28165	0.496729	0.750412	1
MYB:LOC_Os01g03720	MYB	MP00216	12	5	1.15349	0.507743	0.697217	1
E2F/DP:LOC_Os02g50630	E2F/DP	MP00397	14	6	1.12145	0.512035	0.678885	1
MYB:LOC_Os02g46780	MYB	MP00144	22	10	1.05736	0.525416	0.630046	1
CAMTA:LOC_Os07g43030	CAMTA	MP00501	17	8	1.02132	0.576004	0.598541	1
MYB:LOC_Os04g50770	MYB	MP00249	17	8	1.02132	0.576004	0.598541	1
G2-like:LOC_Os06g24070	G2-like	MP00022	19	9	1.01464	0.576309	0.589448	1
WRKY:LOC_Os12g32250	WRKY	MP00260	11	5	1.05736	0.577447	0.636934	1
Dof:LOC_Os02g47810	Dof	MP00580	11	5	1.05736	0.577447	0.636934	1
MYB:LOC_Os01g59660	MYB	MP00490	9	4	1.0814	0.579512	0.656491	1
HD-ZIP:LOC_Os06g10600	HD-ZIP	MP00232	5	2	1.20155	0.59091	0.722621	1
MYB_related:LOC_Os01g51154	MYB_related	MP00652	5	2	1.20155	0.59091	0.722621	1
bZIP:LOC_Os12g06520	bZIP	MP00184	18	9	0.96124	0.630205	0.536169	1
WRKY:LOC_Os02g16540	WRKY	MP00561	14	7	0.96124	0.636502	0.550199	1
C2H2:LOC_Os01g65080	C2H2	MP00196	10	5	0.96124	0.648168	0.56994	1
MYB:LOC_Os09g01960	MYB	MP00596	10	5	0.96124	0.648168	0.56994	1
ERF:LOC_Os02g45420	ERF	MP00558	10	5	0.96124	0.648168	0.56994	1
AP2:LOC_Os05g03040	AP2	MP00615	10	5	0.96124	0.648168	0.56994	1
AP2:LOC_Os03g60430	AP2	MP00615	10	5	0.96124	0.648168	0.56994	1
Trihelix:LOC_Os04g40930	Trihelix	MP00640	10	5	0.96124	0.648168	0.56994	1
G2-like:LOC_Os02g22020	G2-like	MP00160	10	5	0.96124	0.648168	0.56994	1
WRKY:LOC_Os05g25770	WRKY	MP00408	8	4	0.96124	0.657937	0.583875	1
ERF:LOC_Os04g48350	ERF	MP00453	8	4	0.96124	0.657937	0.583875	1
MIKC_MADS:LOC_Os02g45770	MIKC_MADS	MP00315	8	4	0.96124	0.657937	0.583875	1
WRKY:LOC_Os07g02060	WRKY	MP00067	6	3	0.96124	0.672912	0.603094	1
GATA:LOC_Os06g48534	GATA	MP00198	6	3	0.96124	0.672912	0.603094	1
WRKY:LOC_Os03g55080	WRKY	MP00067	6	3	0.96124	0.672912	0.603094	1
LBD:LOC_Os01g07480	LBD	MP00581	1	0	NA	0.675393	1	1
LBD:LOC_Os01g66590	LBD	MP00211	1	0	NA	0.675393	1	1
ERF:LOC_Os01g07120	ERF	MP00302	1	0	NA	0.675393	1	1
ERF:LOC_Os01g66270	ERF	MP00158	1	0	NA	0.675393	1	1
ERF:LOC_Os02g55380	ERF	MP00526	1	0	NA	0.675393	1	1
ERF:LOC_Os01g46870	ERF	MP00456	1	0	NA	0.675393	1	1
ERF:LOC_Os11g13840	ERF	MP00227	1	0	NA	0.675393	1	1
ERF:LOC_Os01g12440	ERF	MP00456	1	0	NA	0.675393	1	1
ERF:LOC_Os02g42585	ERF	MP00458	1	0	NA	0.675393	1	1
ERF:LOC_Os08g45110	ERF	MP00519	1	0	NA	0.675393	1	1
MYB:LOC_Os02g41510	MYB	MP00375	17	9	0.907838	0.683132	0.480711	1
MYB:LOC_Os04g43680	MYB	MP00375	17	9	0.907838	0.683132	0.480711	1
C2H2:LOC_Os12g39400	C2H2	MP00162	15	8	0.901163	0.688775	0.484159	1
MYB_related:LOC_Os08g06110	MYB_related	MP00654	15	8	0.901163	0.688775	0.484159	1
MYB:LOC_Os06g06740	MYB	MP00442	15	8	0.901163	0.688775	0.484159	1
MYB:LOC_Os03g51110	MYB	MP00145	15	8	0.901163	0.688775	0.484159	1
NAC:LOC_Os03g21060	NAC	MP00221	13	7	0.89258	0.695941	0.487965	1
Trihelix:LOC_Os04g32590	Trihelix	MP00288	4	2	0.96124	0.698477	0.633041	1
WRKY:LOC_Os01g47560	WRKY	MP00440	11	6	0.881137	0.705235	0.492257	1
NAC:LOC_Os08g02300	NAC	MP00321	11	6	0.881137	0.705235	0.492257	1
WRKY:LOC_Os04g50920	WRKY	MP00171	9	5	0.865116	0.717659	0.497237	1
MYB_related:LOC_Os02g45670	MYB_related	MP00625	16	9	0.854436	0.73404	0.423996	1
Dof:LOC_Os01g64590	Dof	MP00405	16	9	0.854436	0.73404	0.423996	1
ARF:LOC_Os04g56850	ARF	MP00153	7	4	0.841085	0.735009	0.503271	1
NAC:LOC_Os03g56580	NAC	MP00310	7	4	0.841085	0.735009	0.503271	1
NAC:LOC_Os10g42130	NAC	MP00439	14	8	0.841085	0.742393	0.424008	1
MYB:LOC_Os01g16810	MYB	MP00222	14	8	0.841085	0.742393	0.424008	1
NAC:LOC_Os01g66120	NAC	MP00121	12	7	0.82392	0.752795	0.423598	1
WRKY:LOC_Os01g14440	WRKY	MP00209	12	7	0.82392	0.752795	0.423598	1
NAC:LOC_Os07g37920	NAC	MP00058	10	6	0.801034	0.766038	0.422553	1
NAC:LOC_Os02g15340	NAC	MP00250	10	6	0.801034	0.766038	0.422553	1
WRKY:LOC_Os04g46060	WRKY	MP00618	10	6	0.801034	0.766038	0.422553	1
C2H2:LOC_Os09g38340	C2H2	MP00255	15	9	0.801034	0.781906	0.367103	1
MYB_related:LOC_Os01g40670	MYB_related	MP00607	8	5	0.768992	0.783418	0.420488	1
GATA:LOC_Os02g56250	GATA	MP00130	8	5	0.768992	0.783418	0.420488	1
NAC:LOC_Os02g42970	NAC	MP00136	20	12	0.801034	0.799241	0.325025	1
G2-like:LOC_Os01g08160	G2-like	MP00261	11	7	0.75526	0.805566	0.358611	1
G2-like:LOC_Os01g74020	G2-like	MP00014	11	7	0.75526	0.805566	0.358611	1
ARR-B:LOC_Os03g12350	ARR-B	MP00054	18	11	0.786469	0.806741	0.32138	1
ARF:LOC_Os02g35140	ARF	MP00097	6	4	0.72093	0.807215	0.416624	1
MIKC_MADS:LOC_Os03g54160	MIKC_MADS	MP00096	9	6	0.72093	0.821896	0.351832	1
WRKY:LOC_Os06g44010	WRKY	MP00068	9	6	0.72093	0.821896	0.351832	1
bZIP:LOC_Os04g54474	bZIP	MP00502	14	9	0.747631	0.825799	0.311225	1
C2H2:LOC_Os10g28330	C2H2	MP00673	12	8	0.72093	0.838075	0.304059	1
Trihelix:LOC_Os02g43300	Trihelix	MP00243	12	8	0.72093	0.838075	0.304059	1
WRKY:LOC_Os07g39480	WRKY	MP00455	10	7	0.6866	0.852899	0.294765	1
WRKY:LOC_Os04g21950	WRKY	MP00464	10	7	0.6866	0.852899	0.294765	1
WRKY:LOC_Os02g08440	WRKY	MP00251	10	7	0.6866	0.852899	0.294765	1
Dof:LOC_Os03g60630	Dof	MP00483	10	7	0.6866	0.852899	0.294765	1
EIL:LOC_Os03g20790	EIL	MP00367	13	9	0.694229	0.864949	0.257607	1
EIL:LOC_Os03g20780	EIL	MP00367	13	9	0.694229	0.864949	0.257607	1
bZIP:LOC_Os09g31390	bZIP	MP00491	13	9	0.694229	0.864949	0.257607	1
NAC:LOC_Os03g42630	NAC	MP00364	8	6	0.640827	0.871096	0.282341	1
WRKY:LOC_Os05g09020	WRKY	MP00531	8	6	0.640827	0.871096	0.282341	1
G2-like:LOC_Os12g01490	G2-like	MP00297	11	8	0.660853	0.878126	0.247205	1
bHLH:LOC_Os08g39630	bHLH	MP00646	19	13	0.702445	0.88883	0.200759	1
C2H2:LOC_Os12g18150	C2H2	MP00608	19	13	0.702445	0.88883	0.200759	1
WRKY:LOC_Os05g49210	WRKY	MP00428	9	7	0.61794	0.893714	0.233962	1
GATA:LOC_Os01g54210	GATA	MP00530	6	5	0.576744	0.893862	0.264991	1
NAC:LOC_Os05g35170	NAC	MP00583	6	5	0.576744	0.893862	0.264991	1
NAC:LOC_Os09g38000	NAC	MP00363	13	10	0.624806	0.915843	0.174201	1
WRKY:LOC_Os01g61080	WRKY	MP00299	8	7	0.54928	0.927324	0.178104	1
C2H2:LOC_Os01g14010	C2H2	MP00125	12	10	0.576744	0.939429	0.135051	1
NAC:LOC_Os06g23650	NAC	MP00562	12	10	0.576744	0.939429	0.135051	1
NAC:LOC_Os03g02800	NAC	MP00212	9	8	0.540698	0.93963	0.147101	1
YABBY:LOC_Os03g11600	YABBY	MP00220	9	8	0.540698	0.93963	0.147101	1
EIL:LOC_Os09g31400	EIL	MP00649	9	8	0.540698	0.93963	0.147101	1
C2H2:LOC_Os01g09850	C2H2	MP00206	13	11	0.568006	0.949636	0.11275	1
SBP:LOC_Os06g44860	SBP	MP00090	13	11	0.568006	0.949636	0.11275	1
NAC:LOC_Os04g38720	NAC	MP00496	13	11	0.568006	0.949636	0.11275	1
C2H2:LOC_Os03g10140	C2H2	MP00592	11	10	0.528682	0.958179	0.101197	1
TALE:LOC_Os01g19694	TALE	MP00670	11	10	0.528682	0.958179	0.101197	1
HD-ZIP:LOC_Os02g45250	HD-ZIP	MP00421	2	3	0.320413	0.959933	0.195784	1
WRKY:LOC_Os09g16510	WRKY	MP00112	8	8	0.48062	0.960935	0.106286	1
bZIP:LOC_Os06g41770	bZIP	MP00019	12	11	0.524313	0.965158	0.0841565	1
ARR-B:LOC_Os01g67770	ARR-B	MP00010	9	9	0.48062	0.967193	0.0879341	1
bZIP:LOC_Os01g64020	bZIP	MP00131	10	10	0.48062	0.972476	0.0729225	1
NAC:LOC_Os03g21030	NAC	MP00332	7	8	0.420543	0.976468	0.072676	1
C2H2:LOC_Os02g57790	C2H2	MP00487	11	11	0.48062	0.976929	0.0605712	1
NAC:LOC_Os03g03540	NAC	MP00266	12	12	0.48062	0.980681	0.0503642	1
C3H:LOC_Os02g10080	C3H	MP00113	12	12	0.48062	0.980681	0.0503642	1
GATA:LOC_Os01g74540	GATA	MP00554	3	5	0.288372	0.983863	0.0771148	1
NAC:LOC_Os09g32260	NAC	MP00277	10	11	0.436927	0.985473	0.041821	1
RAV:LOC_Os05g47650	RAV	MP00025	11	13	0.406679	0.993675	0.0193193	1
SRS:LOC_Os06g49830	SRS	MP00613	5	9	0.267011	0.997261	0.0129755	1
NAC:LOC_Os09g32040	NAC	MP00179	4	8	0.24031	0.997282	0.0144461	1
NAC:LOC_Os08g40030	NAC	MP00241	12	15	0.384496	0.99729	0.00870873	1
NAC:LOC_Os01g66490	NAC	MP00257	6	10	0.288372	0.99737	0.0114509	1
RAV:LOC_Os01g49830	RAV	MP00139	6	10	0.288372	0.99737	0.0114509	1
G2-like:LOC_Os09g12770	G2-like	MP00252	9	13	0.332737	0.998012	0.00740782	1
bZIP:LOC_Os01g59350	bZIP	MP00349	5	10	0.24031	0.998861	0.00593761	1
G2-like:LOC_Os02g47190	G2-like	MP00544	7	12	0.280362	0.99892	0.00478584	1
G2-like:LOC_Os03g20900	G2-like	MP00331	7	12	0.280362	0.99892	0.00478584	1
G2-like:LOC_Os06g49040	G2-like	MP00354	1	5	0.096124	0.998924	0.015078	1
M-type_MADS:LOC_Os01g18440	M-type_MADS	MP00553	0	0	NA	1	1	1
C2H2:LOC_Os07g38240	C2H2	MP00306	0	0	NA	1	1	1
HD-ZIP:LOC_Os08g37580	HD-ZIP	MP00051	0	0	NA	1	1	1
Dof:LOC_Os09g29960	Dof	MP00672	0	0	NA	1	1	1
ERF:LOC_Os05g41760	ERF	MP00645	0	0	NA	1	1	1

## Sheet: C5
TF name	Family	Matrix id	Target number	Random target_number	Fold change	Enriched pvalue	Depleted pvalue	P value corrected
HSF:LOC_Os09g35790	HSF	MP00432	259	43	5.24536	1.7406e-36	1	4.68221e-34
HSF:LOC_Os10g28340	HSF	MP00371	283	56	4.40091	1.91864e-35	1	5.16114e-33
HSF:LOC_Os01g53220	HSF	MP00379	233	49	4.14099	1.86379e-27	1	5.01359e-25
HSF:LOC_Os07g44690	HSF	MP00187	250	59	3.69005	9.6975e-27	1	2.60863e-24
bHLH:LOC_Os03g56950	bHLH	MP00074	127	40	2.76495	4.27199e-10	1	1.14917e-07
bZIP:LOC_Os05g36160	bZIP	MP00648	144	56	2.23933	1.87777e-08	1	5.0512e-06
bHLH:LOC_Os01g13460	bHLH	MP00100	143	57	2.18477	4.4734e-08	1	1.20335e-05
bHLH:LOC_Os03g58830	bHLH	MP00207	116	47	2.14934	1.41869e-06	0.999999	0.000381627
bZIP:LOC_Os05g41070	bZIP	MP00409	114	46	2.1582	1.59879e-06	0.999999	0.000430074
bHLH:LOC_Os06g06900	bHLH	MP00035	86	32	2.34041	7.70626e-06	0.999997	0.00207299
bHLH:LOC_Os01g68700	bHLH	MP00660	122	55	1.93171	1.04446e-05	0.999995	0.00280959
BES1:LOC_Os02g03690	BES1	MP00543	105	46	1.98781	2.48239e-05	0.999988	0.00667763
bZIP:LOC_Os01g64000	bZIP	MP00294	109	49	1.9372	3.01223e-05	0.999986	0.00810289
SBP:LOC_Os08g40260	SBP	MP00155	139	69	1.75432	3.14232e-05	0.999983	0.00845283
SBP:LOC_Os03g61760	SBP	MP00633	141	71	1.72944	3.98105e-05	0.999979	0.010709
bZIP:LOC_Os02g52780	bZIP	MP00186	100	44	1.97921	4.27201e-05	0.99998	0.0114917
bZIP:LOC_Os12g13170	bZIP	MP00291	110	52	1.84219	8.11438e-05	0.999959	0.0218277
BES1:LOC_Os06g35900	BES1	MP00248	85	37	2.0006	0.000137022	0.999937	0.036859
SBP:LOC_Os08g41940	SBP	MP00555	138	73	1.64627	0.000165152	0.999907	0.0444259
bHLH:LOC_Os03g58330	bHLH	MP00659	104	50	1.81137	0.000179035	0.999908	0.0481605
BES1:LOC_Os07g39220	BES1	MP00073	102	49	1.81279	0.000203974	0.999896	0.054869
MYB:LOC_Os01g19970	MYB	MP00627	71	30	2.06101	0.00032256	0.999855	0.0867686
MYB:LOC_Os03g19120	MYB	MP00627	71	30	2.06101	0.00032256	0.999855	0.0867686
bHLH:LOC_Os09g29930	bHLH	MP00219	100	49	1.77725	0.000342359	0.999822	0.0920946
WRKY:LOC_Os05g49210	WRKY	MP00428	92	44	1.82087	0.000390561	0.999801	0.105061
bHLH:LOC_Os10g40740	bHLH	MP00034	111	58	1.66663	0.000586299	0.999674	0.157714
WRKY:LOC_Os05g25770	WRKY	MP00408	95	49	1.68839	0.00117801	0.999354	0.316886
WRKY:LOC_Os04g46060	WRKY	MP00618	91	48	1.65099	0.00214421	0.998799	0.576793
WRKY:LOC_Os01g14440	WRKY	MP00209	102	56	1.58619	0.00235218	0.998627	0.632736
bHLH:LOC_Os03g51910	bHLH	MP00135	97	53	1.59382	0.00277297	0.99839	0.74593
WRKY:LOC_Os05g40060	WRKY	MP00070	136	82	1.44434	0.00340135	0.997817	0.914964
SBP:LOC_Os09g31438	SBP	MP00307	125	74	1.47103	0.00349952	0.997795	0.941371
C2H2:LOC_Os01g09850	C2H2	MP00206	120	71	1.47186	0.00416447	0.997378	1
GATA:LOC_Os01g54210	GATA	MP00530	80	43	1.62019	0.00512472	0.997082	1
bZIP:LOC_Os05g49420	bZIP	MP00318	105	62	1.47483	0.00700094	0.995607	1
MYB:LOC_Os11g47460	MYB	MP00600	71	38	1.62712	0.00777319	0.995607	1
WRKY:LOC_Os04g50920	WRKY	MP00171	92	53	1.51167	0.00792046	0.99516	1
CAMTA:LOC_Os07g30774	CAMTA	MP00435	90	52	1.50724	0.00896297	0.99451	1
C2H2:LOC_Os09g38340	C2H2	MP00255	98	58	1.47144	0.00939247	0.9941	1
WRKY:LOC_Os11g29870	WRKY	MP00506	81	46	1.53346	0.0102829	0.993822	1
B3:LOC_Os01g51610	B3	MP00382	93	55	1.47253	0.0111604	0.993002	1
LFY:LOC_Os04g51000	LFY	MP00095	72	40	1.56753	0.0116621	0.993165	1
WRKY:LOC_Os03g55080	WRKY	MP00067	76	43	1.53918	0.0121769	0.992725	1
WRKY:LOC_Os07g02060	WRKY	MP00067	76	43	1.53918	0.0121769	0.992725	1
WRKY:LOC_Os08g38990	WRKY	MP00071	66	36	1.59656	0.0125732	0.992782	1
WRKY:LOC_Os06g44010	WRKY	MP00068	107	66	1.41183	0.0130969	0.991421	1
MYB:LOC_Os12g33070	MYB	MP00599	81	47	1.50083	0.013614	0.99165	1
AP2:LOC_Os04g42570	AP2	MP00368	67	38	1.53545	0.0185506	0.98894	1
WRKY:LOC_Os01g54600	WRKY	MP00167	78	46	1.47666	0.0187267	0.988348	1
C2H2:LOC_Os01g14010	C2H2	MP00125	99	62	1.39055	0.0207668	0.986217	1
WRKY:LOC_Os01g53260	WRKY	MP00539	85	54	1.37078	0.0367762	0.975368	1
ERF:LOC_Os04g55520	ERF	MP00276	51	29	1.5315	0.0382823	0.977415	1
C2H2:LOC_Os03g10140	C2H2	MP00592	103	68	1.31908	0.0387486	0.972923	1
WRKY:LOC_Os12g32250	WRKY	MP00260	70	43	1.41767	0.0390677	0.974837	1
SBP:LOC_Os05g33810	SBP	MP00604	74	46	1.40093	0.0391901	0.974417	1
ERF:LOC_Os05g28350	ERF	MP00674	43	24	1.56028	0.0476707	0.972643	1
FAR1:LOC_Os11g45530	FAR1	MP00434	62	38	1.42086	0.0493129	0.968482	1
ERF:LOC_Os09g28440	ERF	MP00469	27	13	1.80869	0.049748	0.975988	1
WRKY:LOC_Os01g47560	WRKY	MP00440	80	52	1.33977	0.0540985	0.963064	1
WRKY:LOC_Os01g61080	WRKY	MP00299	64	40	1.39336	0.0556587	0.963719	1
bHLH:LOC_Os10g42430	bHLH	MP00084	139	100	1.21048	0.0714402	0.945425	1
LBD:LOC_Os01g60960	LBD	MP00283	27	14	1.6795	0.0729607	0.962288	1
MIKC_MADS:LOC_Os03g54160	MIKC_MADS	MP00096	58	37	1.36512	0.0790006	0.947798	1
WRKY:LOC_Os04g21950	WRKY	MP00464	86	59	1.26938	0.0850115	0.938808	1
Trihelix:LOC_Os04g40930	Trihelix	MP00640	68	45	1.31595	0.0850733	0.94138	1
ERF:LOC_Os09g39810	ERF	MP00029	36	21	1.49289	0.0876539	0.948289	1
ERF:LOC_Os04g32790	ERF	MP00509	16	7	1.99052	0.087856	0.963352	1
ERF:LOC_Os10g41130	ERF	MP00312	40	24	1.45142	0.0891209	0.945627	1
AP2:LOC_Os03g56050	AP2	MP00088	74	50	1.28886	0.0910639	0.935788	1
MYB:LOC_Os09g36730	MYB	MP00479	79	54	1.27402	0.0926955	0.933744	1
MYB_related:LOC_Os02g46030	MYB_related	MP00515	66	44	1.30628	0.0948395	0.934313	1
MYB:LOC_Os01g59660	MYB	MP00490	66	44	1.30628	0.0948395	0.934313	1
MYB:LOC_Os01g16810	MYB	MP00222	83	58	1.24622	0.107528	0.921411	1
bZIP:LOC_Os02g49560	bZIP	MP00647	93	66	1.22711	0.108624	0.919097	1
BBR-BPC:LOC_Os06g04010	BBR-BPC	MP00540	21	11	1.66253	0.11235	0.942888	1
WRKY:LOC_Os02g08440	WRKY	MP00251	75	52	1.25604	0.113491	0.918031	1
MYB_related:LOC_Os08g06110	MYB_related	MP00654	86	61	1.22776	0.118985	0.911718	1
MYB_related:LOC_Os02g45670	MYB_related	MP00625	82	58	1.2312	0.122539	0.909507	1
bZIP:LOC_Os12g06520	bZIP	MP00184	87	62	1.222	0.122857	0.908412	1
TALE:LOC_Os03g51690	TALE	MP00675	19	10	1.65462	0.130379	0.934212	1
AP2:LOC_Os05g03040	AP2	MP00615	65	45	1.2579	0.132482	0.905161	1
AP2:LOC_Os03g60430	AP2	MP00615	65	45	1.2579	0.132482	0.905161	1
BBR-BPC:LOC_Os10g02584	BBR-BPC	MP00253	23	13	1.54074	0.13627	0.925071	1
C2H2:LOC_Os01g65080	C2H2	MP00196	58	40	1.26273	0.145289	0.897042	1
MYB:LOC_Os05g37060	MYB	MP00055	68	48	1.23371	0.147554	0.892268	1
SBP:LOC_Os06g44860	SBP	MP00090	78	56	1.21297	0.148007	0.889505	1
bZIP:LOC_Os09g34060	bZIP	MP00126	69	49	1.2263	0.152604	0.887897	1
C2H2:LOC_Os12g39400	C2H2	MP00162	70	50	1.21919	0.157663	0.883494	1
ARF:LOC_Os02g35140	ARF	MP00097	51	35	1.26895	0.159558	0.888358	1
Dof:LOC_Os02g47810	Dof	MP00580	57	40	1.24096	0.167289	0.879764	1
GATA:LOC_Os01g74540	GATA	MP00554	35	23	1.32521	0.176001	0.88484	1
ERF:LOC_Os04g48350	ERF	MP00453	45	31	1.26414	0.182937	0.872729	1
WRKY:LOC_Os02g16540	WRKY	MP00561	81	60	1.17565	0.186529	0.856599	1
MYB:LOC_Os06g11780	MYB	MP00180	76	56	1.18187	0.18808	0.856551	1
LBD:LOC_Os03g14270	LBD	MP00314	42	29	1.26123	0.196193	0.863965	1
WRKY:LOC_Os07g39480	WRKY	MP00455	78	58	1.17114	0.198199	0.847422	1
Dof:LOC_Os07g13260	Dof	MP00407	35	24	1.26999	0.217442	0.852415	1
ARF:LOC_Os01g70270	ARF	MP00574	71	53	1.16661	0.218391	0.832203	1
ERF:LOC_Os11g13840	ERF	MP00227	14	8	1.52399	0.228587	0.880964	1
ERF:LOC_Os02g42585	ERF	MP00458	15	9	1.45142	0.247199	0.864324	1
C2H2:LOC_Os05g03020	C2H2	MP00229	24	16	1.30628	0.250066	0.84047	1
Trihelix:LOC_Os02g01380	Trihelix	MP00651	83	64	1.12939	0.252303	0.79899	1
MIKC_MADS:LOC_Os01g66030	MIKC_MADS	MP00080	78	60	1.13211	0.256507	0.796752	1
YABBY:LOC_Os02g42950	YABBY	MP00620	67	51	1.14406	0.259143	0.79829	1
Trihelix:LOC_Os02g43300	Trihelix	MP00243	79	61	1.12782	0.261846	0.791712	1
ERF:LOC_Os06g09390	ERF	MP00204	16	10	1.39336	0.264605	0.84819	1
MYB:LOC_Os07g31470	MYB	MP00350	63	48	1.14299	0.26936	0.790997	1
C2H2:LOC_Os04g46670	C2H2	MP00621	64	49	1.13744	0.275528	0.785126	1
ERF:LOC_Os03g09170	ERF	MP00585	17	11	1.34586	0.280936	0.832592	1
ERF:LOC_Os07g10410	ERF	MP00521	17	11	1.34586	0.280936	0.832592	1
MYB:LOC_Os08g33150	MYB	MP00513	72	56	1.11967	0.288221	0.770595	1
ERF:LOC_Os03g07830	ERF	MP00411	18	12	1.30628	0.296305	0.817536	1
TCP:LOC_Os01g69980	TCP	MP00636	39	29	1.17114	0.29875	0.780924	1
NAC:LOC_Os03g21060	NAC	MP00221	87	69	1.09803	0.303482	0.751849	1
bHLH:LOC_Os08g39630	bHLH	MP00646	88	70	1.09478	0.308546	0.746937	1
RAV:LOC_Os01g49830	RAV	MP00139	58	45	1.12243	0.31174	0.755854	1
HD-ZIP:LOC_Os02g45250	HD-ZIP	MP00421	36	27	1.16114	0.321288	0.764446	1
ERF:LOC_Os03g15660	ERF	MP00156	20	14	1.24407	0.324538	0.789014	1
ERF:LOC_Os09g13940	ERF	MP00217	15	10	1.30628	0.325208	0.804807	1
ERF:LOC_Os01g07120	ERF	MP00302	15	10	1.30628	0.325208	0.804807	1
ERF:LOC_Os07g47330	ERF	MP00520	15	10	1.30628	0.325208	0.804807	1
YABBY:LOC_Os03g11600	YABBY	MP00220	67	53	1.10089	0.329937	0.734953	1
ERF:LOC_Os03g64260	ERF	MP00286	16	11	1.26669	0.34111	0.787992	1
NAC:LOC_Os08g44820	NAC	MP00059	69	55	1.09252	0.341719	0.723277	1
HD-ZIP:LOC_Os06g10600	HD-ZIP	MP00232	27	20	1.17565	0.343392	0.757839	1
bZIP:LOC_Os03g21800	bZIP	MP00303	63	50	1.09727	0.343483	0.724472	1
NAC:LOC_Os01g48130	NAC	MP00459	71	57	1.08474	0.35325	0.711779	1
WRKY:LOC_Os05g09020	WRKY	MP00531	60	48	1.08856	0.364227	0.706969	1
C2H2:LOC_Os02g57790	C2H2	MP00487	75	61	1.07072	0.375579	0.689321	1
C2H2:LOC_Os12g18150	C2H2	MP00608	96	79	1.05825	0.379798	0.678353	1
MYB_related:LOC_Os01g51154	MYB_related	MP00652	37	29	1.11109	0.381091	0.709883	1
TCP:LOC_Os02g42380	TCP	MP00655	50	40	1.08856	0.383085	0.69595	1
Dof:LOC_Os01g64590	Dof	MP00405	58	47	1.07467	0.392563	0.681753	1
ERF:LOC_Os01g46870	ERF	MP00456	14	10	1.21919	0.393268	0.752801	1
ERF:LOC_Os01g12440	ERF	MP00456	14	10	1.21919	0.393268	0.752801	1
ERF:LOC_Os04g57340	ERF	MP00194	14	10	1.21919	0.393268	0.752801	1
B3:LOC_Os01g68370	B3	MP00083	100	83	1.04922	0.39848	0.659508	1
G2-like:LOC_Os02g22020	G2-like	MP00160	74	61	1.05644	0.406842	0.660211	1
MYB:LOC_Os03g51110	MYB	MP00145	74	61	1.05644	0.406842	0.660211	1
MYB:LOC_Os02g42870	MYB	MP00114	74	61	1.05644	0.406842	0.660211	1
LBD:LOC_Os01g66590	LBD	MP00211	15	11	1.18752	0.407849	0.735395	1
GATA:LOC_Os02g56250	GATA	MP00130	57	47	1.05614	0.428394	0.648488	1
MYB:LOC_Os01g12860	MYB	MP00505	81	68	1.03734	0.443052	0.622657	1
C3H:LOC_Os02g10080	C3H	MP00113	67	56	1.04191	0.445214	0.626669	1
G2-like:LOC_Os03g55760	G2-like	MP00107	75	63	1.03673	0.449321	0.618987	1
MYB_related:LOC_Os01g40670	MYB_related	MP00607	61	51	1.04161	0.451955	0.623409	1
LBD:LOC_Os02g57490	LBD	MP00309	49	41	1.04077	0.467213	0.616915	1
ARF:LOC_Os04g56850	ARF	MP00153	57	48	1.03414	0.470944	0.607437	1
ERF:LOC_Os04g46240	ERF	MP00549	14	11	1.10836	0.479889	0.674792	1
ERF:LOC_Os02g43820	ERF	MP00549	14	11	1.10836	0.479889	0.674792	1
ERF:LOC_Os02g55380	ERF	MP00526	14	11	1.10836	0.479889	0.674792	1
ERF:LOC_Os02g45450	ERF	MP00644	59	50	1.0276	0.482237	0.595113	1
LBD:LOC_Os01g07480	LBD	MP00581	15	12	1.08856	0.491273	0.65889	1
ARF:LOC_Os01g48060	ARF	MP00021	69	59	1.01845	0.494816	0.577188	1
MYB:LOC_Os04g28090	MYB	MP00028	40	34	1.02453	0.506135	0.587435	1
NAC:LOC_Os04g38720	NAC	MP00496	72	62	1.01131	0.509607	0.561078	1
TCP:LOC_Os08g43160	TCP	MP00667	35	30	1.01599	0.525522	0.574406	1
NAC:LOC_Os08g02300	NAC	MP00321	55	48	0.997851	0.545358	0.534854	1
C2H2:LOC_Os10g28330	C2H2	MP00673	72	63	0.995259	0.547223	0.523307	1
ERF:LOC_Os01g66270	ERF	MP00158	13	11	1.02919	0.555343	0.606732	1
NAC:LOC_Os03g42630	NAC	MP00364	58	51	0.99038	0.560198	0.517763	1
NAC:LOC_Os05g35170	NAC	MP00583	41	36	0.991803	0.561535	0.530606	1
ERF:LOC_Os08g45110	ERF	MP00519	14	12	1.01599	0.563935	0.592151	1
HD-ZIP:LOC_Os09g35910	HD-ZIP	MP00650	61	54	0.98374	0.574247	0.501534	1
WRKY:LOC_Os09g16510	WRKY	MP00112	62	55	0.981687	0.578767	0.496303	1
TCP:LOC_Os07g05720	TCP	MP00006	45	40	0.979708	0.582613	0.504875	1
NAC:LOC_Os03g56580	NAC	MP00310	28	25	0.975354	0.592254	0.517674	1
MIKC_MADS:LOC_Os06g49840	MIKC_MADS	MP00077	66	59	0.974173	0.596102	0.476205	1
NAC:LOC_Os01g09550	NAC	MP00460	66	59	0.974173	0.596102	0.476205	1
MYB:LOC_Os06g06740	MYB	MP00442	78	70	0.970377	0.608122	0.458224	1
ERF:LOC_Os02g54050	ERF	MP00151	33	30	0.957937	0.61888	0.481106	1
MYB:LOC_Os05g37730	MYB	MP00296	53	48	0.961565	0.619497	0.45978	1
G2-like:LOC_Os12g01490	G2-like	MP00297	53	48	0.961565	0.619497	0.45978	1
NAC:LOC_Os06g23650	NAC	MP00562	63	57	0.96252	0.621451	0.451388	1
TCP:LOC_Os01g11550	TCP	MP00009	47	43	0.951861	0.635816	0.447255	1
NAC:LOC_Os09g32040	NAC	MP00179	57	52	0.954587	0.635835	0.439802	1
bZIP:LOC_Os02g03960	bZIP	MP00470	86	78	0.960169	0.637118	0.424961	1
NAC:LOC_Os08g01330	NAC	MP00017	78	71	0.95671	0.642017	0.422731	1
MYB:LOC_Os01g03720	MYB	MP00216	61	56	0.948606	0.651028	0.421233	1
NAC:LOC_Os08g40030	NAC	MP00241	77	71	0.944444	0.671432	0.391878	1
NAC:LOC_Os01g66120	NAC	MP00121	80	74	0.941461	0.680866	0.380636	1
TCP:LOC_Os02g51280	TCP	MP00396	40	38	0.916686	0.693843	0.390944	1
G2-like:LOC_Os06g24070	G2-like	MP00022	86	80	0.936165	0.698626	0.35947	1
MYB:LOC_Os02g09480	MYB	MP00653	65	61	0.927956	0.699453	0.366901	1
NAC:LOC_Os03g21030	NAC	MP00332	56	53	0.920145	0.706477	0.364165	1
NAC:LOC_Os03g02800	NAC	MP00212	56	53	0.920145	0.706477	0.364165	1
NAC:LOC_Os01g66490	NAC	MP00257	68	64	0.92528	0.708315	0.355804	1
MYB_related:LOC_Os01g09640	MYB_related	MP00565	58	55	0.918352	0.71241	0.356435	1
MYB:LOC_Os02g46780	MYB	MP00144	70	66	0.92363	0.714007	0.348688	1
bZIP:LOC_Os12g37415	bZIP	MP00419	82	77	0.9274	0.716789	0.341081	1
bZIP:LOC_Os12g37410	bZIP	MP00419	82	77	0.9274	0.716789	0.341081	1
NAC:LOC_Os02g42970	NAC	MP00136	85	80	0.92528	0.724699	0.331471	1
bZIP:LOC_Os03g58250	bZIP	MP00040	64	61	0.91368	0.729126	0.334778	1
ARR-B:LOC_Os03g12350	ARR-B	MP00054	87	82	0.923952	0.729807	0.32527	1
GATA:LOC_Os06g48534	GATA	MP00198	25	25	0.870851	0.738427	0.361957	1
MIKC_MADS:LOC_Os09g32948	MIKC_MADS	MP00605	69	66	0.910436	0.741965	0.318262	1
Dof:LOC_Os07g48570	Dof	MP00046	47	46	0.889783	0.751914	0.319406	1
MYB:LOC_Os04g39470	MYB	MP00564	74	71	0.907648	0.753946	0.302939	1
MYB:LOC_Os09g01960	MYB	MP00596	62	60	0.89988	0.755147	0.306686	1
ARR-B:LOC_Os01g67770	ARR-B	MP00010	77	74	0.906156	0.760766	0.294254	1
MYB:LOC_Os01g62410	MYB	MP00482	69	67	0.896847	0.770757	0.285993	1
CAMTA:LOC_Os07g43030	CAMTA	MP00501	69	67	0.896847	0.770757	0.285993	1
ERF:LOC_Os07g42510	ERF	MP00109	21	22	0.831267	0.778362	0.3229	1
TCP:LOC_Os01g55750	TCP	MP00065	62	61	0.885128	0.784319	0.273555	1
MYB_related:LOC_Os10g41200	MYB_related	MP00551	63	62	0.884897	0.786266	0.270874	1
G2-like:LOC_Os01g74020	G2-like	MP00014	66	65	0.884249	0.791968	0.263062	1
NAC:LOC_Os02g15340	NAC	MP00250	52	52	0.870851	0.794202	0.26731	1
ERF:LOC_Os02g51670	ERF	MP00026	36	37	0.847315	0.799052	0.273931	1
B3:LOC_Os03g42430	B3	MP00468	84	82	0.892092	0.799959	0.247941	1
WOX:LOC_Os04g56780	WOX	MP00265	64	64	0.870851	0.814363	0.237985	1
MYB:LOC_Os06g43090	MYB	MP00400	47	48	0.852709	0.815144	0.245713	1
G2-like:LOC_Os06g49040	G2-like	MP00354	48	49	0.853079	0.816572	0.243375	1
MIKC_MADS:LOC_Os01g10504	MIKC_MADS	MP00609	48	49	0.853079	0.816572	0.243375	1
Trihelix:LOC_Os04g36790	Trihelix	MP00356	48	49	0.853079	0.816572	0.243375	1
G2-like:LOC_Os03g20900	G2-like	MP00331	73	73	0.870851	0.827983	0.218923	1
MIKC_MADS:LOC_Os03g08754	MIKC_MADS	MP00272	60	61	0.856575	0.833059	0.217652	1
WOX:LOC_Os01g60270	WOX	MP00669	66	67	0.857854	0.840809	0.206175	1
Dof:LOC_Os03g60630	Dof	MP00483	46	48	0.834566	0.841185	0.214964	1
RAV:LOC_Os05g47650	RAV	MP00025	73	74	0.859083	0.849427	0.193754	1
HD-ZIP:LOC_Os03g07450	HD-ZIP	MP00225	74	75	0.85924	0.850621	0.192057	1
Trihelix:LOC_Os04g32590	Trihelix	MP00288	22	25	0.766349	0.857409	0.219277	1
CAMTA:LOC_Os03g09100	CAMTA	MP00043	38	41	0.807131	0.860491	0.196514	1
MIKC_MADS:LOC_Os02g36924	MIKC_MADS	MP00410	52	55	0.82335	0.870034	0.176404	1
MYB:LOC_Os04g50770	MYB	MP00249	54	57	0.825017	0.871558	0.173655	1
E2F/DP:LOC_Os02g50630	E2F/DP	MP00397	57	60	0.827309	0.873878	0.169599	1
TCP:LOC_Os06g12230	TCP	MP00224	30	34	0.768398	0.883829	0.173265	1
TCP:LOC_Os04g44440	TCP	MP00499	27	31	0.758483	0.884541	0.175527	1
Dof:LOC_Os02g49440	Dof	MP00570	45	49	0.799761	0.886743	0.158815	1
MYB:LOC_Os05g04820	MYB	MP00134	48	52	0.803863	0.888059	0.155681	1
G2-like:LOC_Os09g12750	G2-like	MP00378	62	66	0.818072	0.895557	0.141106	1
ERF:LOC_Os02g45420	ERF	MP00558	48	53	0.788696	0.906412	0.132206	1
NAC:LOC_Os09g38000	NAC	MP00363	51	56	0.793097	0.907244	0.129966	1
CPP:LOC_Os01g55580	CPP	MP00045	25	30	0.725709	0.90948	0.143443	1
G2-like:LOC_Os01g08160	G2-like	MP00261	59	64	0.802816	0.91005	0.123775	1
MYB:LOC_Os08g33940	MYB	MP00235	72	77	0.814303	0.915683	0.113552	1
EIL:LOC_Os09g31400	EIL	MP00649	61	67	0.792865	0.924773	0.104443	1
NAC:LOC_Os03g03540	NAC	MP00266	52	59	0.76753	0.935973	0.0921259	1
ARF:LOC_Os04g57610	ARF	MP00033	44	51	0.751323	0.936256	0.0942572	1
ARF:LOC_Os02g06910	ARF	MP00033	44	51	0.751323	0.936256	0.0942572	1
G2-like:LOC_Os09g12770	G2-like	MP00252	58	65	0.777067	0.936475	0.0899503	1
NAC:LOC_Os09g32260	NAC	MP00277	57	65	0.76367	0.947182	0.0759858	1
bZIP:LOC_Os02g10860	bZIP	MP00117	58	66	0.765294	0.947211	0.0757428	1
NAC:LOC_Os10g42130	NAC	MP00439	69	78	0.770369	0.956677	0.0613571	1
ARF:LOC_Os06g47150	ARF	MP00461	72	81	0.77409	0.956925	0.0606493	1
EIL:LOC_Os03g20780	EIL	MP00367	72	83	0.755437	0.970141	0.0429792	1
EIL:LOC_Os03g20790	EIL	MP00367	72	83	0.755437	0.970141	0.0429792	1
MYB:LOC_Os11g03440	MYB	MP00132	54	65	0.723477	0.971264	0.0434638	1
MYB:LOC_Os12g03150	MYB	MP00132	54	65	0.723477	0.971264	0.0434638	1
CPP:LOC_Os07g07974	CPP	MP00624	49	60	0.711195	0.972147	0.0429539	1
HD-ZIP:LOC_Os02g49700	HD-ZIP	MP00323	72	84	0.746444	0.975325	0.035908	1
TALE:LOC_Os01g19694	TALE	MP00670	81	93	0.758483	0.975333	0.0352544	1
MYB:LOC_Os04g43680	MYB	MP00375	60	73	0.715768	0.980605	0.0295025	1
MYB:LOC_Os02g41510	MYB	MP00375	60	73	0.715768	0.980605	0.0295025	1
NAC:LOC_Os07g37920	NAC	MP00058	81	95	0.742515	0.983096	0.0246442	1
G2-like:LOC_Os02g47190	G2-like	MP00544	60	74	0.706096	0.984383	0.0240542	1
MIKC_MADS:LOC_Os02g45770	MIKC_MADS	MP00315	41	55	0.64918	0.987872	0.0204585	1
SRS:LOC_Os06g49830	SRS	MP00613	37	52	0.619644	0.99165	0.0147592	1
C2H2:LOC_Os08g44830	C2H2	MP00522	61	84	0.632404	0.998203	0.0030706	0.825992
bZIP:LOC_Os01g59350	bZIP	MP00349	39	61	0.556774	0.998888	0.00216702	0.582928
bZIP:LOC_Os09g31390	bZIP	MP00491	52	79	0.573219	0.999566	0.000818528	0.220184
HD-ZIP:LOC_Os07g39320	HD-ZIP	MP00473	52	79	0.573219	0.999566	0.000818528	0.220184
bZIP:LOC_Os06g41770	bZIP	MP00019	59	87	0.590577	0.999576	0.000774759	0.20841
bZIP:LOC_Os01g64020	bZIP	MP00131	45	72	0.544282	0.999691	0.000612853	0.164857
bZIP:LOC_Os04g54474	bZIP	MP00502	52	84	0.539098	0.99991	0.000179771	0.0483584
M-type_MADS:LOC_Os01g18440	M-type_MADS	MP00553	0	0	NA	1	1	1
Dof:LOC_Os09g29960	Dof	MP00672	0	0	NA	1	1	1
HD-ZIP:LOC_Os08g37580	HD-ZIP	MP00051	0	0	NA	1	1	1
ERF:LOC_Os05g41760	ERF	MP00645	0	0	NA	1	1	1
C2H2:LOC_Os07g38240	C2H2	MP00306	0	0	NA	1	1	1

## Sheet: C6
TF name	Family	Matrix id	Target number	Random target_number	Fold change	Enriched pvalue	Depleted pvalue	P value corrected
HSF:LOC_Os09g35790	HSF	MP00432	275	51	4.93088	1.26693e-37	1	3.40805e-35
HSF:LOC_Os10g28340	HSF	MP00371	289	59	4.47928	5.87026e-37	1	1.5791e-34
HSF:LOC_Os07g44690	HSF	MP00187	270	67	3.68511	3.80992e-29	1	1.02487e-26
HSF:LOC_Os01g53220	HSF	MP00379	256	67	3.49403	3.40848e-26	1	9.1688e-24
MYB:LOC_Os12g33070	MYB	MP00599	120	59	1.85991	2.61981e-05	0.999987	0.00704728
bZIP:LOC_Os05g36160	bZIP	MP00648	130	66	1.8012	2.67815e-05	0.999986	0.00720421
SBP:LOC_Os08g41940	SBP	MP00555	163	90	1.65618	3.06822e-05	0.999983	0.0082535
bHLH:LOC_Os01g13460	bHLH	MP00100	130	70	1.69827	0.000113264	0.999938	0.030468
ERF:LOC_Os04g55520	ERF	MP00276	69	30	2.10324	0.000252739	0.999888	0.0679869
MYB:LOC_Os11g47460	MYB	MP00600	95	48	1.80986	0.000308933	0.999841	0.083103
bHLH:LOC_Os03g56950	bHLH	MP00074	107	57	1.71661	0.000375505	0.999796	0.101011
MYB:LOC_Os03g19120	MYB	MP00627	104	55	1.72915	0.000394115	0.999787	0.106017
MYB:LOC_Os01g19970	MYB	MP00627	104	55	1.72915	0.000394115	0.999787	0.106017
WRKY:LOC_Os05g25770	WRKY	MP00408	130	74	1.60647	0.000413073	0.99976	0.111117
WRKY:LOC_Os05g49210	WRKY	MP00428	124	71	1.59708	0.000638194	0.999627	0.171674
MYB:LOC_Os06g11780	MYB	MP00180	121	69	1.60361	0.00068133	0.999603	0.183278
SBP:LOC_Os08g40260	SBP	MP00155	162	101	1.46675	0.00090103	0.999426	0.242377
SBP:LOC_Os09g31438	SBP	MP00307	142	89	1.45902	0.00211187	0.998648	0.568094
WRKY:LOC_Os03g55080	WRKY	MP00067	99	57	1.58826	0.00245828	0.998558	0.661277
WRKY:LOC_Os07g02060	WRKY	MP00067	99	57	1.58826	0.00245828	0.998558	0.661277
WRKY:LOC_Os01g54600	WRKY	MP00167	100	58	1.57665	0.00265425	0.998431	0.713994
WRKY:LOC_Os04g50920	WRKY	MP00171	119	73	1.49069	0.00320885	0.997991	0.863181
SBP:LOC_Os05g33810	SBP	MP00604	95	55	1.57951	0.00327338	0.998071	0.880538
ARF:LOC_Os02g35140	ARF	MP00097	79	45	1.60538	0.00566424	0.996729	1
BES1:LOC_Os02g03690	BES1	MP00543	92	56	1.50232	0.00814712	0.994963	1
MYB:LOC_Os02g42870	MYB	MP00114	111	73	1.39047	0.0141249	0.990547	1
SBP:LOC_Os03g61760	SBP	MP00633	149	104	1.31013	0.0158582	0.988697	1
WRKY:LOC_Os01g14440	WRKY	MP00209	112	75	1.36559	0.0182786	0.98755	1
YABBY:LOC_Os02g42950	YABBY	MP00620	85	54	1.43942	0.0191259	0.987708	1
bHLH:LOC_Os03g58830	bHLH	MP00207	100	66	1.38554	0.0203378	0.986378	1
WRKY:LOC_Os11g29870	WRKY	MP00506	108	73	1.35289	0.0233216	0.983986	1
BES1:LOC_Os06g35900	BES1	MP00248	76	48	1.44789	0.024179	0.984609	1
G2-like:LOC_Os03g55760	G2-like	MP00107	109	74	1.34697	0.0242879	0.983249	1
bHLH:LOC_Os03g58330	bHLH	MP00659	95	63	1.37894	0.0249718	0.983223	1
MYB:LOC_Os07g31470	MYB	MP00350	95	63	1.37894	0.0249718	0.983223	1
MYB:LOC_Os09g36730	MYB	MP00479	112	77	1.33012	0.0272987	0.980932	1
MYB:LOC_Os08g33940	MYB	MP00235	130	92	1.29216	0.0294576	0.978772	1
bHLH:LOC_Os01g68700	bHLH	MP00660	106	73	1.32784	0.0320279	0.977626	1
ERF:LOC_Os02g51670	ERF	MP00026	52	31	1.53392	0.0343016	0.979684	1
MYB:LOC_Os02g46780	MYB	MP00144	115	81	1.2983	0.0365847	0.973832	1
WRKY:LOC_Os04g21950	WRKY	MP00464	110	78	1.28962	0.0442825	0.968166	1
WRKY:LOC_Os01g53260	WRKY	MP00539	105	74	1.29754	0.0448732	0.967972	1
SBP:LOC_Os06g44860	SBP	MP00090	111	79	1.28487	0.045726	0.967005	1
MYB_related:LOC_Os01g40670	MYB_related	MP00607	95	66	1.31626	0.0457882	0.967862	1
MYB:LOC_Os12g03150	MYB	MP00132	104	74	1.28518	0.0518635	0.962662	1
MYB:LOC_Os11g03440	MYB	MP00132	104	74	1.28518	0.0518635	0.962662	1
WRKY:LOC_Os05g40060	WRKY	MP00070	145	109	1.21648	0.0606937	0.953562	1
MYB:LOC_Os04g39470	MYB	MP00564	112	82	1.24901	0.0656654	0.951335	1
bZIP:LOC_Os05g41070	bZIP	MP00409	101	73	1.2652	0.0665779	0.951416	1
MYB:LOC_Os08g33150	MYB	MP00513	97	70	1.26717	0.0699174	0.949128	1
MYB:LOC_Os05g04820	MYB	MP00134	81	57	1.29949	0.0710214	0.949876	1
YABBY:LOC_Os03g11600	YABBY	MP00220	98	71	1.2622	0.0720132	0.947393	1
CAMTA:LOC_Os07g30774	CAMTA	MP00435	82	58	1.29285	0.0734852	0.947866	1
WRKY:LOC_Os09g16510	WRKY	MP00112	78	55	1.29686	0.077038	0.945623	1
ERF:LOC_Os07g10410	ERF	MP00521	20	10	1.82891	0.0788617	0.963302	1
NAC:LOC_Os01g48130	NAC	MP00459	87	63	1.26282	0.0860516	0.937468	1
bZIP:LOC_Os01g64000	bZIP	MP00294	94	69	1.24578	0.0891129	0.934226	1
ERF:LOC_Os10g41130	ERF	MP00312	56	38	1.34762	0.0896109	0.939974	1
ARF:LOC_Os01g70270	ARF	MP00574	83	60	1.265	0.0904557	0.934507	1
ERF:LOC_Os03g64260	ERF	MP00286	19	10	1.73746	0.10469	0.949247	1
WRKY:LOC_Os02g16540	WRKY	MP00561	108	82	1.2044	0.108145	0.917245	1
C2H2:LOC_Os05g03020	C2H2	MP00229	28	17	1.50616	0.114606	0.934126	1
bHLH:LOC_Os09g29930	bHLH	MP00219	86	64	1.2288	0.1156	0.913948	1
LBD:LOC_Os01g60960	LBD	MP00283	24	14	1.56764	0.116089	0.93661	1
B3:LOC_Os01g68370	B3	MP00083	126	98	1.17573	0.119349	0.90614	1
bHLH:LOC_Os10g40740	bHLH	MP00034	100	76	1.20323	0.120018	0.90836	1
bHLH:LOC_Os03g51910	bHLH	MP00135	94	71	1.21069	0.120883	0.908449	1
C2H2:LOC_Os09g38340	C2H2	MP00255	96	73	1.20257	0.126487	0.90354	1
MIKC_MADS:LOC_Os09g32948	MIKC_MADS	MP00605	97	74	1.19868	0.129293	0.90107	1
BES1:LOC_Os07g39220	BES1	MP00073	85	64	1.21451	0.131236	0.901341	1
NAC:LOC_Os03g21030	NAC	MP00332	68	50	1.24366	0.135386	0.901479	1
WRKY:LOC_Os04g46060	WRKY	MP00618	93	71	1.19781	0.13631	0.895827	1
MYB:LOC_Os04g50770	MYB	MP00249	89	68	1.19686	0.143762	0.890278	1
NAC:LOC_Os05g35170	NAC	MP00583	54	39	1.26617	0.149876	0.89414	1
MYB:LOC_Os04g43680	MYB	MP00375	92	71	1.18493	0.153125	0.881914	1
MIKC_MADS:LOC_Os01g66030	MIKC_MADS	MP00080	92	71	1.18493	0.153125	0.881914	1
MYB:LOC_Os02g41510	MYB	MP00375	92	71	1.18493	0.153125	0.881914	1
MYB:LOC_Os01g03720	MYB	MP00216	95	74	1.17396	0.162446	0.873513	1
WRKY:LOC_Os12g32250	WRKY	MP00260	89	69	1.17951	0.164833	0.872575	1
WRKY:LOC_Os07g39480	WRKY	MP00455	91	71	1.17205	0.17136	0.866652	1
WRKY:LOC_Os01g61080	WRKY	MP00299	86	67	1.17378	0.177417	0.862497	1
B3:LOC_Os01g51610	B3	MP00382	101	80	1.1545	0.180917	0.856663	1
ERF:LOC_Os04g48350	ERF	MP00453	55	41	1.22671	0.183282	0.866782	1
bZIP:LOC_Os02g52780	bZIP	MP00186	88	69	1.16626	0.184253	0.856238	1
TALE:LOC_Os03g51690	TALE	MP00675	23	15	1.40216	0.193548	0.883911	1
MIKC_MADS:LOC_Os06g49840	MIKC_MADS	MP00077	91	72	1.15577	0.194408	0.846875	1
NAC:LOC_Os03g21060	NAC	MP00221	108	87	1.13518	0.202105	0.837036	1
C2H2:LOC_Os12g39400	C2H2	MP00162	89	71	1.14629	0.212158	0.831899	1
FAR1:LOC_Os11g45530	FAR1	MP00434	62	48	1.18117	0.216432	0.836247	1
MYB_related:LOC_Os01g09640	MYB_related	MP00565	76	60	1.15831	0.217157	0.830895	1
HD-ZIP:LOC_Os09g35910	HD-ZIP	MP00650	91	73	1.13994	0.219087	0.82539	1
MYB_related:LOC_Os02g46030	MYB_related	MP00515	84	67	1.14648	0.22027	0.82602	1
MYB:LOC_Os06g06740	MYB	MP00442	92	74	1.13689	0.222524	0.822149	1
ERF:LOC_Os03g09170	ERF	MP00585	16	10	1.46313	0.225399	0.875485	1
MYB:LOC_Os02g09480	MYB	MP00653	102	83	1.12379	0.230539	0.812986	1
ERF:LOC_Os04g32790	ERF	MP00509	12	7	1.56764	0.235049	0.8829	1
MIKC_MADS:LOC_Os03g54160	MIKC_MADS	MP00096	68	54	1.15154	0.243077	0.811023	1
NAC:LOC_Os08g44820	NAC	MP00059	85	69	1.1265	0.251369	0.798372	1
GATA:LOC_Os01g54210	GATA	MP00530	70	56	1.14307	0.25161	0.802832	1
WRKY:LOC_Os06g44010	WRKY	MP00068	111	92	1.10331	0.258741	0.78599	1
C2H2:LOC_Os12g18150	C2H2	MP00608	111	92	1.10331	0.258741	0.78599	1
WOX:LOC_Os04g56780	WOX	MP00265	88	72	1.11767	0.262279	0.787842	1
ERF:LOC_Os02g54050	ERF	MP00151	46	36	1.16847	0.275578	0.794056	1
MYB:LOC_Os05g37060	MYB	MP00055	84	69	1.11325	0.276608	0.776085	1
MIKC_MADS:LOC_Os03g08754	MIKC_MADS	MP00272	78	64	1.11449	0.284112	0.771188	1
AP2:LOC_Os03g56050	AP2	MP00088	79	65	1.11141	0.288	0.767359	1
MYB:LOC_Os05g37730	MYB	MP00296	72	59	1.11594	0.291966	0.766237	1
ERF:LOC_Os03g15660	ERF	MP00156	16	11	1.33012	0.295601	0.822865	1
WRKY:LOC_Os01g47560	WRKY	MP00440	98	82	1.09288	0.296952	0.753935	1
WRKY:LOC_Os02g08440	WRKY	MP00251	98	82	1.09288	0.296952	0.753935	1
NAC:LOC_Os06g23650	NAC	MP00562	74	61	1.10934	0.300114	0.758145	1
Trihelix:LOC_Os04g36790	Trihelix	MP00356	51	41	1.13749	0.302861	0.766803	1
Dof:LOC_Os03g60630	Dof	MP00483	62	51	1.11169	0.318024	0.747044	1
ERF:LOC_Os06g09390	ERF	MP00204	12	8	1.37168	0.319672	0.821366	1
ERF:LOC_Os02g55380	ERF	MP00526	12	8	1.37168	0.319672	0.821366	1
MIKC_MADS:LOC_Os01g10504	MIKC_MADS	MP00609	71	59	1.10044	0.321335	0.740024	1
bHLH:LOC_Os06g06900	bHLH	MP00035	66	55	1.09735	0.335519	0.729214	1
ERF:LOC_Os08g45110	ERF	MP00519	14	10	1.28024	0.347714	0.789087	1
LBD:LOC_Os01g66590	LBD	MP00211	14	10	1.28024	0.347714	0.789087	1
BBR-BPC:LOC_Os06g04010	BBR-BPC	MP00540	22	17	1.18341	0.358951	0.753157	1
C2H2:LOC_Os01g14010	C2H2	MP00125	93	80	1.06305	0.369602	0.687736	1
NAC:LOC_Os04g38720	NAC	MP00496	93	80	1.06305	0.369602	0.687736	1
ERF:LOC_Os03g07830	ERF	MP00411	16	12	1.21927	0.371142	0.761055	1
G2-like:LOC_Os09g12750	G2-like	MP00378	75	64	1.07163	0.371611	0.691913	1
C2H2:LOC_Os03g10140	C2H2	MP00592	94	81	1.06122	0.372911	0.684329	1
bZIP:LOC_Os12g13170	bZIP	MP00291	94	81	1.06122	0.372911	0.684329	1
NAC:LOC_Os01g09550	NAC	MP00460	85	73	1.06478	0.374273	0.685792	1
MIKC_MADS:LOC_Os02g36924	MIKC_MADS	MP00410	79	68	1.06238	0.386384	0.676467	1
bZIP:LOC_Os03g21800	bZIP	MP00303	90	78	1.05514	0.391299	0.668084	1
HD-ZIP:LOC_Os02g45250	HD-ZIP	MP00421	46	39	1.07859	0.404944	0.677503	1
ERF:LOC_Os02g45450	ERF	MP00644	75	65	1.05514	0.406678	0.658781	1
G2-like:LOC_Os06g49040	G2-like	MP00354	75	65	1.05514	0.406678	0.658781	1
ERF:LOC_Os09g13940	ERF	MP00217	12	9	1.21927	0.409586	0.747764	1
ERF:LOC_Os01g07120	ERF	MP00302	12	9	1.21927	0.409586	0.747764	1
ERF:LOC_Os04g57340	ERF	MP00194	12	9	1.21927	0.409586	0.747764	1
WOX:LOC_Os01g60270	WOX	MP00669	88	77	1.04509	0.417217	0.643951	1
ERF:LOC_Os11g13840	ERF	MP00227	13	10	1.18879	0.420778	0.732086	1
ERF:LOC_Os07g47330	ERF	MP00520	13	10	1.18879	0.420778	0.732086	1
ERF:LOC_Os01g66270	ERF	MP00158	14	11	1.16385	0.430959	0.717692	1
NAC:LOC_Os08g01330	NAC	MP00017	107	95	1.02996	0.443314	0.613345	1
RAV:LOC_Os01g49830	RAV	MP00139	86	76	1.03478	0.443946	0.61881	1
ARR-B:LOC_Os01g67770	ARR-B	MP00010	100	89	1.02748	0.453974	0.604761	1
MYB:LOC_Os01g59660	MYB	MP00490	71	63	1.03058	0.464878	0.604406	1
E2F/DP:LOC_Os02g50630	E2F/DP	MP00397	71	63	1.03058	0.464878	0.604406	1
bZIP:LOC_Os12g06520	bZIP	MP00184	106	95	1.02034	0.470795	0.586698	1
WRKY:LOC_Os05g09020	WRKY	MP00531	77	69	1.02048	0.48437	0.582658	1
G2-like:LOC_Os02g22020	G2-like	MP00160	89	80	1.01733	0.486284	0.576338	1
C2H2:LOC_Os02g57790	C2H2	MP00487	89	80	1.01733	0.486284	0.576338	1
ERF:LOC_Os02g42585	ERF	MP00458	11	9	1.11767	0.491865	0.680328	1
C2H2:LOC_Os01g09850	C2H2	MP00206	104	94	1.01174	0.495918	0.562389	1
NAC:LOC_Os08g40030	NAC	MP00241	93	84	1.01243	0.497606	0.563845	1
SRS:LOC_Os06g49830	SRS	MP00613	62	56	1.01243	0.510724	0.563863	1
TCP:LOC_Os02g42380	TCP	MP00655	53	48	1.00971	0.521252	0.559206	1
LBD:LOC_Os01g07480	LBD	MP00581	16	14	1.04509	0.525936	0.618453	1
ERF:LOC_Os05g28350	ERF	MP00674	42	38	1.01071	0.526578	0.563473	1
ARF:LOC_Os04g56850	ARF	MP00153	68	62	1.00295	0.529363	0.541989	1
NAC:LOC_Os03g42630	NAC	MP00364	68	62	1.00295	0.529363	0.541989	1
Trihelix:LOC_Os02g43300	Trihelix	MP00243	81	74	1.00096	0.530835	0.534799	1
NAC:LOC_Os01g66120	NAC	MP00121	120	111	0.988599	0.563358	0.490875	1
NAC:LOC_Os01g66490	NAC	MP00257	86	80	0.983038	0.576822	0.486296	1
NAC:LOC_Os09g32260	NAC	MP00277	73	68	0.981694	0.578989	0.489206	1
NAC:LOC_Os08g02300	NAC	MP00321	73	68	0.981694	0.578989	0.489206	1
ERF:LOC_Os02g43820	ERF	MP00549	13	12	0.990659	0.58964	0.569041	1
ERF:LOC_Os04g46240	ERF	MP00549	13	12	0.990659	0.58964	0.569041	1
GATA:LOC_Os06g48534	GATA	MP00198	36	34	0.968246	0.602073	0.493144	1
MYB_related:LOC_Os08g06110	MYB_related	MP00654	87	82	0.970214	0.610931	0.450776	1
LFY:LOC_Os04g51000	LFY	MP00095	88	83	0.969542	0.613023	0.448268	1
WRKY:LOC_Os08g38990	WRKY	MP00071	73	69	0.967466	0.613437	0.453571	1
BBR-BPC:LOC_Os10g02584	BBR-BPC	MP00253	21	20	0.960177	0.614018	0.509598	1
ERF:LOC_Os02g45420	ERF	MP00558	59	56	0.963443	0.617655	0.456421	1
GATA:LOC_Os01g74540	GATA	MP00554	43	41	0.959062	0.620144	0.466187	1
AP2:LOC_Os04g42570	AP2	MP00368	63	60	0.960177	0.626525	0.444791	1
bZIP:LOC_Os02g49560	bZIP	MP00647	98	93	0.963618	0.632813	0.424609	1
NAC:LOC_Os07g37920	NAC	MP00058	115	109	0.964791	0.636047	0.417075	1
NAC:LOC_Os09g32040	NAC	MP00179	55	53	0.948962	0.646446	0.428548	1
bZIP:LOC_Os09g34060	bZIP	MP00126	73	70	0.953645	0.646789	0.418544	1
NAC:LOC_Os03g03540	NAC	MP00266	74	71	0.953093	0.648686	0.41611	1
MIKC_MADS:LOC_Os02g45770	MIKC_MADS	MP00315	57	55	0.947707	0.6504	0.423038	1
MYB_related:LOC_Os10g41200	MYB_related	MP00551	75	72	0.952557	0.650561	0.413706	1
C3H:LOC_Os02g10080	C3H	MP00113	93	89	0.955553	0.652729	0.405128	1
MYB_related:LOC_Os01g51154	MYB_related	MP00652	40	39	0.937902	0.656711	0.430204	1
G2-like:LOC_Os06g24070	G2-like	MP00022	103	99	0.951402	0.669642	0.384533	1
TCP:LOC_Os01g55750	TCP	MP00065	69	67	0.941751	0.672193	0.393271	1
G2-like:LOC_Os01g74020	G2-like	MP00014	88	85	0.946729	0.673247	0.384906	1
EIL:LOC_Os09g31400	EIL	MP00649	80	78	0.937902	0.689857	0.369818	1
HD-ZIP:LOC_Os06g10600	HD-ZIP	MP00232	34	34	0.914454	0.69017	0.40073	1
ARF:LOC_Os01g48060	ARF	MP00021	84	82	0.936758	0.695842	0.361992	1
CPP:LOC_Os01g55580	CPP	MP00045	45	45	0.914454	0.704742	0.372805	1
AP2:LOC_Os05g03040	AP2	MP00615	75	74	0.926812	0.712108	0.347584	1
AP2:LOC_Os03g60430	AP2	MP00615	75	74	0.926812	0.712108	0.347584	1
bZIP:LOC_Os01g59350	bZIP	MP00349	59	59	0.914454	0.722213	0.343857	1
NAC:LOC_Os02g42970	NAC	MP00136	105	103	0.932211	0.724257	0.325564	1
Dof:LOC_Os07g13260	Dof	MP00407	34	35	0.888327	0.732306	0.353206	1
NAC:LOC_Os03g56580	NAC	MP00310	39	40	0.891593	0.736017	0.343289	1
LBD:LOC_Os03g14270	LBD	MP00314	39	40	0.891593	0.736017	0.343289	1
CAMTA:LOC_Os07g43030	CAMTA	MP00501	71	71	0.914454	0.736132	0.322798	1
Dof:LOC_Os01g64590	Dof	MP00405	71	71	0.914454	0.736132	0.322798	1
ERF:LOC_Os01g46870	ERF	MP00456	9	10	0.823009	0.744204	0.421522	1
ERF:LOC_Os01g12440	ERF	MP00456	9	10	0.823009	0.744204	0.421522	1
CAMTA:LOC_Os03g09100	CAMTA	MP00043	52	53	0.8972	0.746989	0.32034	1
MYB:LOC_Os01g16810	MYB	MP00222	89	89	0.914454	0.755339	0.295556	1
B3:LOC_Os03g42430	B3	MP00468	90	90	0.914454	0.756353	0.294164	1
MYB_related:LOC_Os02g45670	MYB_related	MP00625	94	94	0.914454	0.760354	0.288701	1
C2H2:LOC_Os04g46670	C2H2	MP00621	70	71	0.901575	0.76295	0.293333	1
RAV:LOC_Os05g47650	RAV	MP00025	103	103	0.914454	0.769061	0.276997	1
C2H2:LOC_Os10g28330	C2H2	MP00673	77	78	0.902731	0.769073	0.283923	1
ERF:LOC_Os07g42510	ERF	MP00109	24	26	0.844112	0.7725	0.321882	1
GATA:LOC_Os02g56250	GATA	MP00130	53	55	0.881201	0.778458	0.283873	1
ARF:LOC_Os04g57610	ARF	MP00033	57	59	0.883456	0.780786	0.27899	1
ARF:LOC_Os02g06910	ARF	MP00033	57	59	0.883456	0.780786	0.27899	1
Dof:LOC_Os02g49440	Dof	MP00570	72	74	0.889739	0.790344	0.261639	1
bHLH:LOC_Os10g42430	bHLH	MP00084	127	127	0.914454	0.790495	0.249065	1
Trihelix:LOC_Os04g40930	Trihelix	MP00640	74	76	0.89039	0.791674	0.259434	1
HD-ZIP:LOC_Os03g07450	HD-ZIP	MP00225	82	84	0.892682	0.797045	0.250855	1
Dof:LOC_Os02g47810	Dof	MP00580	55	58	0.867155	0.807181	0.249475	1
ARF:LOC_Os06g47150	ARF	MP00461	79	82	0.880999	0.817527	0.228334	1
NAC:LOC_Os02g15340	NAC	MP00250	54	58	0.851388	0.832252	0.220395	1
Trihelix:LOC_Os02g01380	Trihelix	MP00651	79	83	0.870384	0.838305	0.204303	1
MYB:LOC_Os01g62410	MYB	MP00482	86	90	0.873812	0.840886	0.199579	1
NAC:LOC_Os10g42130	NAC	MP00439	91	95	0.875951	0.842855	0.196205	1
TALE:LOC_Os01g19694	TALE	MP00670	102	106	0.879947	0.847437	0.188839	1
ERF:LOC_Os09g28440	ERF	MP00469	23	27	0.77898	0.848969	0.2275	1
EIL:LOC_Os03g20790	EIL	MP00367	85	90	0.863651	0.858817	0.178886	1
EIL:LOC_Os03g20780	EIL	MP00367	85	90	0.863651	0.858817	0.178886	1
bZIP:LOC_Os05g49420	bZIP	MP00318	90	95	0.866325	0.860179	0.176255	1
TCP:LOC_Os01g69980	TCP	MP00636	28	33	0.775901	0.870524	0.192046	1
NAC:LOC_Os03g02800	NAC	MP00212	61	67	0.832563	0.874533	0.166585	1
Trihelix:LOC_Os04g32590	Trihelix	MP00288	25	30	0.762045	0.875185	0.189637	1
MYB:LOC_Os01g12860	MYB	MP00505	92	99	0.849796	0.89144	0.138947	1
G2-like:LOC_Os03g20900	G2-like	MP00331	92	99	0.849796	0.89144	0.138947	1
ERF:LOC_Os09g39810	ERF	MP00029	30	36	0.762045	0.892211	0.161193	1
MYB:LOC_Os03g51110	MYB	MP00145	83	91	0.834063	0.904599	0.124587	1
LBD:LOC_Os02g57490	LBD	MP00309	49	57	0.78611	0.912701	0.123022	1
G2-like:LOC_Os01g08160	G2-like	MP00261	70	79	0.810276	0.91896	0.109284	1
G2-like:LOC_Os12g01490	G2-like	MP00297	58	67	0.791617	0.922587	0.107451	1
MYB:LOC_Os04g28090	MYB	MP00028	52	61	0.779535	0.925363	0.105558	1
TCP:LOC_Os02g51280	TCP	MP00396	51	60	0.777286	0.925903	0.105161	1
C2H2:LOC_Os08g44830	C2H2	MP00522	91	101	0.823914	0.927546	0.0952785	1
HD-ZIP:LOC_Os02g49700	HD-ZIP	MP00323	89	99	0.822085	0.927687	0.0953556	1
NAC:LOC_Os09g38000	NAC	MP00363	67	78	0.785493	0.941929	0.0805837	1
TCP:LOC_Os07g05720	TCP	MP00006	38	48	0.723943	0.947781	0.0800483	1
bZIP:LOC_Os06g41770	bZIP	MP00019	90	103	0.799038	0.953549	0.062789	1
TCP:LOC_Os01g11550	TCP	MP00009	42	53	0.724662	0.954792	0.0688288	1
CPP:LOC_Os07g07974	CPP	MP00624	73	86	0.776223	0.957053	0.0600095	1
Dof:LOC_Os07g48570	Dof	MP00046	63	76	0.758034	0.960243	0.057061	1
G2-like:LOC_Os09g12770	G2-like	MP00252	73	89	0.750058	0.974722	0.0364223	1
TCP:LOC_Os08g43160	TCP	MP00667	34	48	0.647738	0.981745	0.0309972	1
bZIP:LOC_Os01g64020	bZIP	MP00131	55	74	0.679662	0.989771	0.0162798	1
G2-like:LOC_Os02g47190	G2-like	MP00544	77	98	0.7185	0.98982	0.0152387	1
MYB:LOC_Os09g01960	MYB	MP00596	70	92	0.69578	0.992658	0.0113522	1
HD-ZIP:LOC_Os07g39320	HD-ZIP	MP00473	59	80	0.67441	0.992838	0.0114544	1
bZIP:LOC_Os02g10860	bZIP	MP00117	66	88	0.685841	0.993247	0.0105999	1
TCP:LOC_Os04g44440	TCP	MP00499	27	44	0.561142	0.994608	0.0105333	1
ARR-B:LOC_Os03g12350	ARR-B	MP00054	97	123	0.721155	0.994975	0.00746416	1
bHLH:LOC_Os08g39630	bHLH	MP00646	83	109	0.696328	0.995977	0.0061951	1
bZIP:LOC_Os09g31390	bZIP	MP00491	61	85	0.656255	0.996251	0.00614637	1
bZIP:LOC_Os12g37410	bZIP	MP00419	90	117	0.703426	0.996303	0.00563154	1
bZIP:LOC_Os12g37415	bZIP	MP00419	90	117	0.703426	0.996303	0.00563154	1
bZIP:LOC_Os02g03960	bZIP	MP00470	93	122	0.697084	0.997432	0.00394448	1
TCP:LOC_Os06g12230	TCP	MP00224	30	51	0.537914	0.998104	0.00383028	1
MYB:LOC_Os06g43090	MYB	MP00400	47	72	0.596935	0.99832	0.00303308	0.815897
C2H2:LOC_Os01g65080	C2H2	MP00196	51	81	0.575768	0.999498	0.000937	0.252053
bZIP:LOC_Os03g58250	bZIP	MP00040	64	99	0.591162	0.999757	0.000440604	0.118522
bZIP:LOC_Os04g54474	bZIP	MP00502	55	97	0.518505	0.999984	3.33739e-05	0.00897758
ERF:LOC_Os05g41760	ERF	MP00645	0	0	NA	1	1	1
C2H2:LOC_Os07g38240	C2H2	MP00306	0	0	NA	1	1	1
HD-ZIP:LOC_Os08g37580	HD-ZIP	MP00051	0	0	NA	1	1	1
M-type_MADS:LOC_Os01g18440	M-type_MADS	MP00553	0	0	NA	1	1	1
Dof:LOC_Os09g29960	Dof	MP00672	0	0	NA	1	1	1

## Sheet: C7
TF name	Family	Matrix id	Target number	Random target_number	Fold change	Enriched pvalue	Depleted pvalue	P value corrected
HSF:LOC_Os10g28340	HSF	MP00371	485	34	8.71321	1.54909e-72	1	4.16704e-70
HSF:LOC_Os09g35790	HSF	MP00432	435	34	7.81494	2.88412e-61	1	7.75829e-59
HSF:LOC_Os07g44690	HSF	MP00187	434	43	6.16505	1.75909e-54	1	4.73194e-52
HSF:LOC_Os01g53220	HSF	MP00379	383	41	5.70598	2.32424e-45	1	6.25222e-43
bZIP:LOC_Os05g41070	bZIP	MP00409	148	29	3.1173	9.72604e-11	1	2.6163e-08
bZIP:LOC_Os01g64000	bZIP	MP00294	145	30	2.95231	5.96955e-10	1	1.60581e-07
bZIP:LOC_Os05g36160	bZIP	MP00648	165	39	2.58425	1.49474e-09	1	4.02084e-07
bHLH:LOC_Os03g56950	bHLH	MP00074	146	34	2.62295	1.00701e-08	1	2.70885e-06
bZIP:LOC_Os02g52780	bZIP	MP00186	140	32	2.67235	1.33586e-08	1	3.59347e-06
bHLH:LOC_Os03g58830	bHLH	MP00207	115	26	2.70172	2.38085e-07	1	6.40449e-05
C2H2:LOC_Os01g09850	C2H2	MP00206	169	50	2.06458	5.468e-07	1	0.000147089
SBP:LOC_Os03g61760	SBP	MP00633	193	62	1.90143	9.79691e-07	1	0.000263537
bHLH:LOC_Os01g13460	bHLH	MP00100	148	42	2.15242	1.0917e-06	1	0.000293668
bZIP:LOC_Os12g13170	bZIP	MP00291	135	37	2.22868	1.55924e-06	0.999999	0.000419435
SBP:LOC_Os08g40260	SBP	MP00155	181	59	1.87388	3.36636e-06	0.999998	0.00090555
C2H2:LOC_Os01g14010	C2H2	MP00125	145	43	2.05975	4.00866e-06	0.999998	0.00107833
bZIP:LOC_Os05g49420	bZIP	MP00318	143	44	1.98518	1.09341e-05	0.999995	0.00294127
C2H2:LOC_Os03g10140	C2H2	MP00592	151	48	1.92155	1.31763e-05	0.999994	0.00354441
BES1:LOC_Os02g03690	BES1	MP00543	111	32	2.11879	3.54214e-05	0.999985	0.00952837
C2H2:LOC_Os09g38340	C2H2	MP00255	146	50	1.7836	9.77637e-05	0.999949	0.0262984
bHLH:LOC_Os03g58330	bHLH	MP00659	122	39	1.91078	0.000105179	0.999949	0.028293
BES1:LOC_Os06g35900	BES1	MP00248	96	28	2.09425	0.000146685	0.999935	0.0394583
C3H:LOC_Os02g10080	C3H	MP00113	108	34	1.94026	0.000206034	0.999902	0.0554232
BES1:LOC_Os07g39220	BES1	MP00073	111	36	1.88337	0.000279598	0.999862	0.0752119
bHLH:LOC_Os01g68700	bHLH	MP00660	130	45	1.7646	0.00029596	0.999844	0.0796134
SBP:LOC_Os08g41940	SBP	MP00555	151	56	1.64704	0.000420216	0.999763	0.113038
bHLH:LOC_Os09g29930	bHLH	MP00219	109	37	1.79945	0.000674334	0.999653	0.181396
YABBY:LOC_Os02g42950	YABBY	MP00620	86	28	1.8761	0.0014508	0.999286	0.390267
Dof:LOC_Os02g47810	Dof	MP00580	80	27	1.80985	0.00327712	0.998333	0.881546
bHLH:LOC_Os10g40740	bHLH	MP00034	119	47	1.54655	0.00482005	0.997115	1
NAC:LOC_Os03g21060	NAC	MP00221	117	46	1.55362	0.00482727	0.997124	1
bZIP:LOC_Os02g49560	bZIP	MP00647	126	52	1.48007	0.00760895	0.99524	1
Dof:LOC_Os01g64590	Dof	MP00405	86	32	1.64159	0.0078218	0.995616	1
HD-ZIP:LOC_Os02g49700	HD-ZIP	MP00323	110	44	1.52706	0.0079764	0.995173	1
NAC:LOC_Os04g38720	NAC	MP00496	96	38	1.54313	0.0112836	0.993265	1
HD-ZIP:LOC_Os09g35910	HD-ZIP	MP00650	94	37	1.55182	0.0113007	0.993295	1
GATA:LOC_Os01g54210	GATA	MP00530	90	35	1.57069	0.0113043	0.993379	1
WRKY:LOC_Os11g29870	WRKY	MP00506	91	36	1.54403	0.0133851	0.992028	1
WRKY:LOC_Os01g53260	WRKY	MP00539	90	36	1.52706	0.0157989	0.990493	1
bHLH:LOC_Os06g06900	bHLH	MP00035	90	36	1.52706	0.0157989	0.990493	1
LFY:LOC_Os04g51000	LFY	MP00095	113	48	1.43798	0.0167995	0.989217	1
C2H2:LOC_Os05g03020	C2H2	MP00229	42	13	1.97343	0.017233	0.992184	1
WRKY:LOC_Os04g46060	WRKY	MP00618	81	32	1.54615	0.0188537	0.988833	1
MYB:LOC_Os01g12860	MYB	MP00505	131	58	1.37962	0.0194586	0.986956	1
MIKC_MADS:LOC_Os09g32948	MIKC_MADS	MP00605	100	42	1.45434	0.0207588	0.986867	1
bHLH:LOC_Os03g51910	bHLH	MP00135	100	42	1.45434	0.0207588	0.986867	1
WRKY:LOC_Os05g09020	WRKY	MP00531	82	33	1.5178	0.0221866	0.986619	1
ERF:LOC_Os04g32790	ERF	MP00509	22	5	2.68762	0.0254603	0.991873	1
WRKY:LOC_Os02g08440	WRKY	MP00251	100	43	1.42052	0.0275623	0.982167	1
WOX:LOC_Os04g56780	WOX	MP00265	98	42	1.42525	0.0279018	0.982017	1
WRKY:LOC_Os07g39480	WRKY	MP00455	88	37	1.45277	0.0294942	0.981406	1
Dof:LOC_Os07g13260	Dof	MP00407	48	17	1.72468	0.0300013	0.984406	1
MIKC_MADS:LOC_Os03g54160	MIKC_MADS	MP00096	91	39	1.42525	0.0334613	0.978492	1
ERF:LOC_Os06g09390	ERF	MP00204	21	5	2.56546	0.0341516	0.988663	1
MIKC_MADS:LOC_Os01g66030	MIKC_MADS	MP00080	104	46	1.38099	0.0349847	0.97672	1
ERF:LOC_Os09g13940	ERF	MP00217	23	6	2.34149	0.0379401	0.986124	1
WRKY:LOC_Os04g50920	WRKY	MP00171	88	38	1.41454	0.0391641	0.974681	1
MYB:LOC_Os01g03720	MYB	MP00216	88	38	1.41454	0.0391641	0.974681	1
WRKY:LOC_Os01g61080	WRKY	MP00299	78	33	1.44376	0.0415859	0.973765	1
SBP:LOC_Os06g44860	SBP	MP00090	113	52	1.32737	0.0467238	0.967634	1
C2H2:LOC_Os04g46670	C2H2	MP00621	79	34	1.41927	0.0476623	0.96943	1
MYB_related:LOC_Os02g46030	MYB_related	MP00515	77	33	1.42525	0.0482664	0.969202	1
WRKY:LOC_Os01g54600	WRKY	MP00167	73	31	1.43839	0.0494341	0.968807	1
WRKY:LOC_Os01g14440	WRKY	MP00209	90	40	1.37435	0.0503359	0.966539	1
GATA:LOC_Os02g56250	GATA	MP00130	69	29	1.45334	0.0505307	0.968512	1
WRKY:LOC_Os01g47560	WRKY	MP00440	84	37	1.38673	0.0527051	0.96536	1
Trihelix:LOC_Os02g01380	Trihelix	MP00651	97	44	1.34659	0.0538057	0.963432	1
SBP:LOC_Os09g31438	SBP	MP00307	132	63	1.27982	0.0539557	0.96113	1
WRKY:LOC_Os02g16540	WRKY	MP00561	95	43	1.34949	0.0547355	0.962906	1
Dof:LOC_Os03g60630	Dof	MP00483	72	31	1.41869	0.0573547	0.96337	1
Trihelix:LOC_Os02g43300	Trihelix	MP00243	98	45	1.33024	0.0600637	0.958696	1
SBP:LOC_Os05g33810	SBP	MP00604	107	50	1.30716	0.0618989	0.956586	1
WRKY:LOC_Os05g49210	WRKY	MP00428	94	43	1.33529	0.0622604	0.957409	1
MYB:LOC_Os02g09480	MYB	MP00653	103	48	1.31072	0.0642919	0.955088	1
ERF:LOC_Os01g46870	ERF	MP00456	21	6	2.13788	0.0645711	0.97454	1
ERF:LOC_Os01g12440	ERF	MP00456	21	6	2.13788	0.0645711	0.97454	1
ERF:LOC_Os03g64260	ERF	MP00286	25	8	1.90882	0.0707874	0.968358	1
WOX:LOC_Os01g60270	WOX	MP00669	98	46	1.30132	0.0753575	0.947115	1
NAC:LOC_Os05g35170	NAC	MP00583	49	20	1.49652	0.0755773	0.955125	1
TCP:LOC_Os02g51280	TCP	MP00396	70	31	1.37928	0.076394	0.950007	1
HD-ZIP:LOC_Os03g07450	HD-ZIP	MP00225	92	43	1.30688	0.0798652	0.944326	1
WRKY:LOC_Os12g32250	WRKY	MP00260	77	35	1.34381	0.0817345	0.94494	1
ERF:LOC_Os04g57340	ERF	MP00194	22	7	1.91973	0.0865791	0.96206	1
YABBY:LOC_Os03g11600	YABBY	MP00220	89	42	1.29436	0.0918762	0.935489	1
MYB_related:LOC_Os02g45670	MYB_related	MP00625	109	53	1.25622	0.092066	0.932967	1
HD-ZIP:LOC_Os06g10600	HD-ZIP	MP00232	32	12	1.62886	0.0930983	0.950623	1
ERF:LOC_Os02g55380	ERF	MP00526	19	6	1.93427	0.106461	0.954515	1
MYB:LOC_Os12g33070	MYB	MP00599	84	40	1.28273	0.107709	0.923971	1
WRKY:LOC_Os07g02060	WRKY	MP00067	73	34	1.31147	0.107714	0.926039	1
WRKY:LOC_Os03g55080	WRKY	MP00067	73	34	1.31147	0.107714	0.926039	1
ERF:LOC_Os07g47330	ERF	MP00520	23	8	1.75612	0.111081	0.946897	1
WRKY:LOC_Os04g21950	WRKY	MP00464	85	41	1.26634	0.118419	0.915388	1
WRKY:LOC_Os06g44010	WRKY	MP00068	99	49	1.23411	0.124033	0.908615	1
TCP:LOC_Os01g11550	TCP	MP00009	70	33	1.29569	0.12447	0.913817	1
NAC:LOC_Os08g01330	NAC	MP00017	115	58	1.21112	0.124876	0.9058	1
bZIP:LOC_Os12g06520	bZIP	MP00184	122	62	1.20194	0.126069	0.904014	1
MYB_related:LOC_Os08g06110	MYB_related	MP00654	104	52	1.22165	0.128799	0.904016	1
B3:LOC_Os01g51610	B3	MP00382	104	52	1.22165	0.128799	0.904016	1
WRKY:LOC_Os08g38990	WRKY	MP00071	64	30	1.30309	0.132464	0.909257	1
WRKY:LOC_Os05g40060	WRKY	MP00070	114	58	1.20058	0.137477	0.895516	1
ERF:LOC_Os04g46240	ERF	MP00549	22	8	1.67976	0.137493	0.931935	1
ERF:LOC_Os02g43820	ERF	MP00549	22	8	1.67976	0.137493	0.931935	1
MYB:LOC_Os01g62410	MYB	MP00482	121	62	1.19209	0.1384	0.893878	1
MYB_related:LOC_Os01g40670	MYB_related	MP00607	76	37	1.25466	0.144602	0.896472	1
SRS:LOC_Os06g49830	SRS	MP00613	74	36	1.25558	0.147827	0.894398	1
WRKY:LOC_Os09g16510	WRKY	MP00112	74	36	1.25558	0.147827	0.894398	1
C2H2:LOC_Os10g28330	C2H2	MP00673	97	49	1.20918	0.152048	0.886032	1
WRKY:LOC_Os05g25770	WRKY	MP00408	88	44	1.22165	0.153596	0.886483	1
B3:LOC_Os03g42430	B3	MP00468	93	47	1.20865	0.158971	0.881052	1
MYB:LOC_Os01g16810	MYB	MP00222	121	63	1.17317	0.162083	0.873931	1
NAC:LOC_Os01g09550	NAC	MP00460	91	46	1.20837	0.16257	0.878473	1
HD-ZIP:LOC_Os07g39320	HD-ZIP	MP00473	64	31	1.26105	0.165306	0.883444	1
Trihelix:LOC_Os04g40930	Trihelix	MP00640	80	40	1.22165	0.168073	0.876445	1
ERF:LOC_Os01g66270	ERF	MP00158	21	8	1.60341	0.168736	0.913421	1
G2-like:LOC_Os03g55760	G2-like	MP00107	117	61	1.17158	0.169286	0.868363	1
MIKC_MADS:LOC_Os03g08754	MIKC_MADS	MP00272	90	46	1.19509	0.179371	0.864692	1
NAC:LOC_Os08g02300	NAC	MP00321	74	37	1.22165	0.180031	0.868274	1
AP2:LOC_Os04g42570	AP2	MP00368	72	36	1.22165	0.184251	0.865418	1
MYB_related:LOC_Os01g51154	MYB_related	MP00652	52	25	1.27051	0.189798	0.869028	1
NAC:LOC_Os03g56580	NAC	MP00310	41	19	1.31809	0.191607	0.874438	1
NAC:LOC_Os07g37920	NAC	MP00058	112	59	1.15953	0.192799	0.849017	1
MIKC_MADS:LOC_Os06g49840	MIKC_MADS	MP00077	98	51	1.17374	0.193206	0.851281	1
bZIP:LOC_Os03g21800	bZIP	MP00303	101	53	1.16402	0.201955	0.84318	1
bZIP:LOC_Os03g58250	bZIP	MP00040	94	49	1.17178	0.202126	0.844536	1
HD-ZIP:LOC_Os02g45250	HD-ZIP	MP00421	35	16	1.33618	0.205277	0.869022	1
MYB:LOC_Os05g37730	MYB	MP00296	85	44	1.18	0.206609	0.84293	1
NAC:LOC_Os03g21030	NAC	MP00332	62	31	1.22165	0.207377	0.850041	1
bHLH:LOC_Os10g42430	bHLH	MP00084	137	74	1.13085	0.208562	0.831572	1
NAC:LOC_Os09g38000	NAC	MP00363	84	44	1.16612	0.226692	0.826033	1
ARF:LOC_Os06g47150	ARF	MP00461	89	47	1.15667	0.231338	0.820629	1
ERF:LOC_Os08g45110	ERF	MP00519	23	10	1.40489	0.236093	0.86237	1
ERF:LOC_Os03g09170	ERF	MP00585	23	10	1.40489	0.236093	0.86237	1
AP2:LOC_Os03g56050	AP2	MP00088	85	45	1.15378	0.242264	0.812267	1
MIKC_MADS:LOC_Os02g36924	MIKC_MADS	MP00410	78	41	1.16205	0.243215	0.813651	1
RAV:LOC_Os01g49830	RAV	MP00139	71	37	1.17212	0.243717	0.815749	1
TCP:LOC_Os01g55750	TCP	MP00065	83	44	1.15223	0.247967	0.807909	1
ARR-B:LOC_Os01g67770	ARR-B	MP00010	102	55	1.1328	0.248372	0.802502	1
Dof:LOC_Os07g48570	Dof	MP00046	65	34	1.16775	0.262282	0.802305	1
bZIP:LOC_Os02g03960	bZIP	MP00470	140	78	1.09635	0.273499	0.772962	1
G2-like:LOC_Os12g01490	G2-like	MP00297	68	36	1.15378	0.274364	0.790452	1
LBD:LOC_Os01g07480	LBD	MP00581	18	8	1.37435	0.294905	0.830572	1
NAC:LOC_Os01g48130	NAC	MP00459	86	47	1.11768	0.297298	0.763276	1
ERF:LOC_Os03g15660	ERF	MP00156	25	12	1.27255	0.304616	0.80486	1
FAR1:LOC_Os11g45530	FAR1	MP00434	75	41	1.11736	0.315499	0.75094	1
MYB:LOC_Os05g37060	MYB	MP00055	92	51	1.10188	0.316646	0.743873	1
B3:LOC_Os01g68370	B3	MP00083	114	64	1.08803	0.31774	0.73718	1
NAC:LOC_Os02g15340	NAC	MP00250	66	36	1.11984	0.327664	0.744112	1
MYB_related:LOC_Os10g41200	MYB_related	MP00551	83	46	1.10214	0.328757	0.735821	1
bZIP:LOC_Os09g34060	bZIP	MP00126	74	41	1.10246	0.341845	0.727457	1
MYB:LOC_Os08g33150	MYB	MP00513	82	46	1.08886	0.354239	0.712793	1
LBD:LOC_Os03g14270	LBD	MP00314	53	29	1.11633	0.359288	0.723503	1
ERF:LOC_Os09g28440	ERF	MP00469	29	15	1.18092	0.359525	0.750766	1
bZIP:LOC_Os12g37415	bZIP	MP00419	132	76	1.0609	0.363935	0.690448	1
bZIP:LOC_Os12g37410	bZIP	MP00419	132	76	1.0609	0.363935	0.690448	1
bZIP:LOC_Os02g10860	bZIP	MP00117	88	50	1.07505	0.373277	0.692893	1
MYB_related:LOC_Os01g09640	MYB_related	MP00565	88	50	1.07505	0.373277	0.692893	1
TCP:LOC_Os08g43160	TCP	MP00667	54	30	1.09948	0.381814	0.702161	1
ERF:LOC_Os02g42585	ERF	MP00458	18	9	1.22165	0.390236	0.75276	1
G2-like:LOC_Os06g49040	G2-like	MP00354	67	38	1.07698	0.396477	0.680313	1
C2H2:LOC_Os08g44830	C2H2	MP00522	97	56	1.05803	0.399675	0.665033	1
BBR-BPC:LOC_Os06g04010	BBR-BPC	MP00540	28	15	1.1402	0.404017	0.713167	1
Trihelix:LOC_Os04g36790	Trihelix	MP00356	58	33	1.07357	0.415617	0.6678	1
bHLH:LOC_Os08g39630	bHLH	MP00646	108	63	1.04713	0.41571	0.64656	1
G2-like:LOC_Os01g08160	G2-like	MP00261	93	54	1.05197	0.416511	0.650277	1
Dof:LOC_Os02g49440	Dof	MP00570	73	42	1.06167	0.416693	0.658155	1
TCP:LOC_Os06g12230	TCP	MP00224	46	26	1.08069	0.425391	0.668396	1
MYB:LOC_Os01g19970	MYB	MP00627	71	41	1.05777	0.426375	0.649929	1
MYB:LOC_Os03g19120	MYB	MP00627	71	41	1.05777	0.426375	0.649929	1
MYB:LOC_Os03g51110	MYB	MP00145	102	60	1.0384	0.440653	0.624209	1
MYB:LOC_Os11g47460	MYB	MP00600	77	45	1.04519	0.444936	0.629228	1
LBD:LOC_Os01g66590	LBD	MP00211	17	9	1.15378	0.448542	0.705095	1
MYB:LOC_Os01g59660	MYB	MP00490	80	47	1.0397	0.453678	0.619441	1
C2H2:LOC_Os12g18150	C2H2	MP00608	124	74	1.02354	0.466888	0.592993	1
ERF:LOC_Os05g28350	ERF	MP00674	48	28	1.04713	0.473179	0.620805	1
MYB:LOC_Os06g11780	MYB	MP00180	99	59	1.02494	0.474586	0.592036	1
C2H2:LOC_Os01g65080	C2H2	MP00196	71	42	1.03258	0.475358	0.602601	1
NAC:LOC_Os09g32040	NAC	MP00179	74	44	1.02729	0.483885	0.592719	1
E2F/DP:LOC_Os02g50630	E2F/DP	MP00397	69	41	1.02797	0.486039	0.593197	1
Trihelix:LOC_Os04g32590	Trihelix	MP00288	26	15	1.05876	0.499025	0.628367	1
ERF:LOC_Os07g10410	ERF	MP00521	21	12	1.06894	0.503792	0.637741	1
TCP:LOC_Os02g42380	TCP	MP00655	70	42	1.01804	0.505301	0.573625	1
CAMTA:LOC_Os03g09100	CAMTA	MP00043	60	36	1.01804	0.51148	0.573539	1
MIKC_MADS:LOC_Os01g10504	MIKC_MADS	MP00609	81	49	1.00973	0.517759	0.55591	1
MYB:LOC_Os07g31470	MYB	MP00350	79	48	1.00531	0.528208	0.546322	1
NAC:LOC_Os08g40030	NAC	MP00241	100	61	1.00135	0.532286	0.53436	1
ERF:LOC_Os03g07830	ERF	MP00411	22	13	1.0337	0.537284	0.601423	1
CPP:LOC_Os07g07974	CPP	MP00624	64	39	1.00238	0.539499	0.542852	1
ERF:LOC_Os09g39810	ERF	MP00029	41	25	1.00175	0.552119	0.549907	1
BBR-BPC:LOC_Os10g02584	BBR-BPC	MP00253	28	17	1.00606	0.558343	0.564549	1
MYB:LOC_Os06g43090	MYB	MP00400	73	45	0.990891	0.560876	0.516115	1
TCP:LOC_Os04g44440	TCP	MP00499	39	24	0.992588	0.567505	0.536691	1
NAC:LOC_Os02g42970	NAC	MP00136	100	62	0.985199	0.573049	0.492988	1
ERF:LOC_Os02g45450	ERF	MP00644	66	41	0.983276	0.577401	0.502993	1
EIL:LOC_Os09g31400	EIL	MP00649	74	46	0.982629	0.578587	0.497465	1
MYB:LOC_Os02g46780	MYB	MP00144	91	57	0.975174	0.597072	0.471256	1
LBD:LOC_Os01g60960	LBD	MP00283	24	15	0.977317	0.59805	0.532957	1
NAC:LOC_Os06g23650	NAC	MP00562	74	47	0.961722	0.623972	0.450238	1
NAC:LOC_Os09g32260	NAC	MP00277	75	48	0.954411	0.640262	0.432553	1
MIKC_MADS:LOC_Os02g45770	MIKC_MADS	MP00315	59	38	0.948383	0.64525	0.43622	1
G2-like:LOC_Os01g74020	G2-like	MP00014	84	54	0.95017	0.65392	0.414196	1
MYB:LOC_Os09g36730	MYB	MP00479	82	53	0.945047	0.66456	0.403626	1
MYB:LOC_Os06g06740	MYB	MP00442	77	50	0.940668	0.671358	0.398421	1
NAC:LOC_Os08g44820	NAC	MP00059	86	56	0.93805	0.682928	0.382354	1
ERF:LOC_Os02g54050	ERF	MP00151	39	26	0.916235	0.686622	0.409189	1
GATA:LOC_Os01g74540	GATA	MP00554	42	28	0.916235	0.68966	0.402337	1
MYB:LOC_Os02g41510	MYB	MP00375	82	54	0.927546	0.703752	0.36125	1
MYB:LOC_Os04g43680	MYB	MP00375	82	54	0.927546	0.703752	0.36125	1
MYB:LOC_Os02g42870	MYB	MP00114	77	51	0.922223	0.711235	0.355054	1
NAC:LOC_Os01g66120	NAC	MP00121	102	67	0.92991	0.713088	0.344655	1
NAC:LOC_Os03g42630	NAC	MP00364	64	43	0.909132	0.725429	0.34553	1
ERF:LOC_Os07g42510	ERF	MP00109	36	25	0.879585	0.73819	0.354291	1
ERF:LOC_Os04g55520	ERF	MP00276	51	35	0.890057	0.744328	0.332476	1
ERF:LOC_Os04g48350	ERF	MP00453	43	30	0.875513	0.756001	0.325768	1
TALE:LOC_Os03g51690	TALE	MP00675	25	18	0.848366	0.75832	0.348861	1
ERF:LOC_Os01g07120	ERF	MP00302	16	12	0.814431	0.77131	0.360058	1
MYB:LOC_Os04g39470	MYB	MP00564	81	56	0.883512	0.794897	0.259587	1
CAMTA:LOC_Os07g30774	CAMTA	MP00435	87	60	0.885694	0.797506	0.254735	1
TCP:LOC_Os01g69980	TCP	MP00636	46	33	0.851451	0.798432	0.27304	1
GATA:LOC_Os06g48534	GATA	MP00198	37	27	0.837054	0.800907	0.278358	1
G2-like:LOC_Os06g24070	G2-like	MP00022	108	74	0.891472	0.807321	0.238426	1
NAC:LOC_Os03g02800	NAC	MP00212	56	40	0.855153	0.810227	0.252339	1
LBD:LOC_Os02g57490	LBD	MP00309	56	40	0.855153	0.810227	0.252339	1
NAC:LOC_Os03g03540	NAC	MP00266	80	56	0.872605	0.814435	0.237316	1
G2-like:LOC_Os02g22020	G2-like	MP00160	101	70	0.881331	0.821481	0.223677	1
ARF:LOC_Os04g56850	ARF	MP00153	64	46	0.849841	0.831621	0.222896	1
NAC:LOC_Os10g42130	NAC	MP00439	82	58	0.863578	0.8334	0.214517	1
TALE:LOC_Os01g19694	TALE	MP00670	97	68	0.871321	0.836814	0.206775	1
MYB:LOC_Os09g01960	MYB	MP00596	77	55	0.855153	0.841554	0.206355	1
AP2:LOC_Os03g60430	AP2	MP00615	78	56	0.85079	0.85022	0.195725	1
AP2:LOC_Os05g03040	AP2	MP00615	78	56	0.85079	0.85022	0.195725	1
C2H2:LOC_Os12g39400	C2H2	MP00162	84	60	0.855153	0.850656	0.193562	1
ERF:LOC_Os02g45420	ERF	MP00558	54	40	0.824611	0.852981	0.201575	1
ERF:LOC_Os10g41130	ERF	MP00312	42	32	0.801706	0.859218	0.201085	1
ARF:LOC_Os02g35140	ARF	MP00097	55	41	0.819397	0.8621	0.189773	1
ERF:LOC_Os02g51670	ERF	MP00026	49	37	0.808928	0.864801	0.189499	1
TCP:LOC_Os07g05720	TCP	MP00006	60	45	0.814431	0.877601	0.168287	1
NAC:LOC_Os01g66490	NAC	MP00257	82	60	0.834792	0.880802	0.157765	1
ERF:LOC_Os11g13840	ERF	MP00227	13	12	0.661725	0.89327	0.200239	1
MYB:LOC_Os08g33940	MYB	MP00235	111	80	0.847517	0.893367	0.137447	1
MYB:LOC_Os04g28090	MYB	MP00028	48	38	0.771566	0.907252	0.135199	1
bZIP:LOC_Os04g54474	bZIP	MP00502	80	61	0.80108	0.922928	0.105736	1
G2-like:LOC_Os09g12770	G2-like	MP00252	77	59	0.797176	0.923742	0.105247	1
CAMTA:LOC_Os07g43030	CAMTA	MP00501	94	71	0.808696	0.929412	0.0953826	1
ARF:LOC_Os01g48060	ARF	MP00021	69	54	0.780496	0.931415	0.0969026	1
MYB:LOC_Os11g03440	MYB	MP00132	77	60	0.78389	0.937746	0.0871696	1
MYB:LOC_Os12g03150	MYB	MP00132	77	60	0.78389	0.937746	0.0871696	1
CPP:LOC_Os01g55580	CPP	MP00045	37	32	0.706264	0.942971	0.0910523	1
EIL:LOC_Os03g20790	EIL	MP00367	94	73	0.78654	0.951984	0.0664931	1
EIL:LOC_Os03g20780	EIL	MP00367	94	73	0.78654	0.951984	0.0664931	1
RAV:LOC_Os05g47650	RAV	MP00025	88	69	0.779021	0.953313	0.0653652	1
MYB:LOC_Os04g50770	MYB	MP00249	65	53	0.749123	0.954123	0.0673486	1
G2-like:LOC_Os09g12750	G2-like	MP00378	82	65	0.770577	0.954876	0.0639655	1
ARF:LOC_Os01g70270	ARF	MP00574	83	66	0.768157	0.957711	0.060086	1
MYB:LOC_Os05g04820	MYB	MP00134	59	50	0.720771	0.966502	0.0510993	1
ARR-B:LOC_Os03g12350	ARR-B	MP00054	100	80	0.763529	0.973297	0.0379139	1
G2-like:LOC_Os03g20900	G2-like	MP00331	87	71	0.748474	0.973922	0.0378667	1
ARF:LOC_Os02g06910	ARF	MP00033	53	47	0.688801	0.976831	0.036976	1
ARF:LOC_Os04g57610	ARF	MP00033	53	47	0.688801	0.976831	0.036976	1
G2-like:LOC_Os02g47190	G2-like	MP00544	80	67	0.729341	0.979177	0.0310443	1
C2H2:LOC_Os02g57790	C2H2	MP00487	100	82	0.744906	0.982771	0.0250317	1
bZIP:LOC_Os06g41770	bZIP	MP00019	78	69	0.690496	0.991326	0.0136141	1
bZIP:LOC_Os09g31390	bZIP	MP00491	71	66	0.657098	0.995312	0.0077291	1
bZIP:LOC_Os01g59350	bZIP	MP00349	51	51	0.610823	0.995754	0.00756868	1
bZIP:LOC_Os01g64020	bZIP	MP00131	58	57	0.621539	0.996458	0.00618663	1
ERF:LOC_Os05g41760	ERF	MP00645	0	0	NA	1	1	1
HD-ZIP:LOC_Os08g37580	HD-ZIP	MP00051	0	0	NA	1	1	1
Dof:LOC_Os09g29960	Dof	MP00672	0	0	NA	1	1	1
M-type_MADS:LOC_Os01g18440	M-type_MADS	MP00553	0	0	NA	1	1	1
C2H2:LOC_Os07g38240	C2H2	MP00306	0	0	NA	1	1	1

## Sheet: C8
TF name	Family	Matrix id	Target number	Random target_number	Fold change	Enriched pvalue	Depleted pvalue	P value corrected
HSF:LOC_Os10g28340	HSF	MP00371	297	82	4.39882	7.76053e-44	1	2.08758e-41
HSF:LOC_Os09g35790	HSF	MP00432	268	76	4.28267	1.72765e-38	1	4.64738e-36
HSF:LOC_Os07g44690	HSF	MP00187	277	84	4.00492	1.26799e-37	1	3.4109e-35
HSF:LOC_Os01g53220	HSF	MP00379	248	80	3.76491	1.08339e-31	1	2.91433e-29
bZIP:LOC_Os05g36160	bZIP	MP00648	133	65	2.48503	1.25134e-10	1	3.3661e-08
bHLH:LOC_Os03g56950	bHLH	MP00074	110	66	2.02415	1.67501e-06	0.999999	0.000450578
bHLH:LOC_Os01g13460	bHLH	MP00100	129	83	1.88758	1.7289e-06	0.999999	0.000465074
BES1:LOC_Os02g03690	BES1	MP00543	105	63	2.02415	2.91108e-06	0.999999	0.00078308
GATA:LOC_Os01g54210	GATA	MP00530	113	71	1.93292	4.17623e-06	0.999998	0.00112341
bHLH:LOC_Os03g58330	bHLH	MP00659	103	64	1.95457	8.60294e-06	0.999996	0.00231419
SBP:LOC_Os08g40260	SBP	MP00155	161	118	1.65706	8.63755e-06	0.999995	0.0023235
BES1:LOC_Os07g39220	BES1	MP00073	96	59	1.97612	1.36492e-05	0.999994	0.00367164
SBP:LOC_Os03g61760	SBP	MP00633	161	122	1.60273	2.61017e-05	0.999985	0.00702136
bHLH:LOC_Os03g58830	bHLH	MP00207	93	59	1.91436	3.74573e-05	0.999982	0.010076
bHLH:LOC_Os06g06900	bHLH	MP00035	80	48	2.02415	4.54105e-05	0.999979	0.0122154
BES1:LOC_Os06g35900	BES1	MP00248	85	53	1.94776	5.73383e-05	0.999972	0.015424
C2H2:LOC_Os01g14010	C2H2	MP00125	129	96	1.63197	0.000107001	0.999938	0.0287833
C2H2:LOC_Os01g09850	C2H2	MP00206	154	122	1.53304	0.000151927	0.999907	0.0408684
bZIP:LOC_Os05g41070	bZIP	MP00409	97	68	1.73243	0.000226808	0.999877	0.0610114
SBP:LOC_Os08g41940	SBP	MP00555	158	128	1.49913	0.000241764	0.999849	0.0650345
C2H2:LOC_Os09g38340	C2H2	MP00255	128	99	1.57025	0.000306872	0.999816	0.0825486
bHLH:LOC_Os09g29930	bHLH	MP00219	86	61	1.71223	0.000636013	0.999652	0.171088
bZIP:LOC_Os02g52780	bZIP	MP00186	89	64	1.6889	0.000666464	0.99963	0.179279
MYB:LOC_Os01g19970	MYB	MP00627	88	64	1.66992	0.000880459	0.999506	0.236844
MYB:LOC_Os03g19120	MYB	MP00627	88	64	1.66992	0.000880459	0.999506	0.236844
MYB:LOC_Os08g33150	MYB	MP00513	117	93	1.5279	0.0010323	0.999366	0.27769
bHLH:LOC_Os01g68700	bHLH	MP00660	109	86	1.53929	0.00130595	0.999204	0.3513
bZIP:LOC_Os01g64000	bZIP	MP00294	94	72	1.58558	0.00160367	0.999052	0.431387
WRKY:LOC_Os05g40060	WRKY	MP00070	131	110	1.44634	0.00193662	0.998742	0.52095
MYB:LOC_Os11g47460	MYB	MP00600	88	67	1.59515	0.00201465	0.998818	0.541941
MYB:LOC_Os12g33070	MYB	MP00599	104	83	1.52177	0.00210393	0.998704	0.565958
SBP:LOC_Os09g31438	SBP	MP00307	144	124	1.41037	0.00217428	0.998551	0.584882
bHLH:LOC_Os03g51910	bHLH	MP00135	82	62	1.60626	0.0025265	0.99853	0.67963
GATA:LOC_Os02g56250	GATA	MP00130	86	66	1.58251	0.00258744	0.998471	0.696022
WRKY:LOC_Os05g49210	WRKY	MP00428	103	83	1.50714	0.00266076	0.998345	0.715745
WRKY:LOC_Os04g50920	WRKY	MP00171	101	82	1.49589	0.00335764	0.997897	0.903204
Trihelix:LOC_Os02g43300	Trihelix	MP00243	97	78	1.51032	0.0033756	0.997907	0.908036
MYB:LOC_Os01g03720	MYB	MP00216	96	77	1.51417	0.00337777	0.997911	0.90862
WRKY:LOC_Os02g16540	WRKY	MP00561	112	94	1.44705	0.00401313	0.997399	1
WRKY:LOC_Os06g44010	WRKY	MP00068	111	93	1.44955	0.00403365	0.997391	1
C2H2:LOC_Os03g10140	C2H2	MP00592	129	112	1.39883	0.00436989	0.997067	1
WRKY:LOC_Os05g25770	WRKY	MP00408	102	85	1.45739	0.00520382	0.996656	1
MYB:LOC_Os06g11780	MYB	MP00180	110	94	1.42121	0.00611771	0.995966	1
MYB:LOC_Os02g42870	MYB	MP00114	107	91	1.42802	0.0062378	0.995908	1
LBD:LOC_Os01g60960	LBD	MP00283	35	21	2.02415	0.00641916	0.997114	1
bZIP:LOC_Os12g13170	bZIP	MP00291	93	77	1.46685	0.00669988	0.995731	1
WRKY:LOC_Os01g54600	WRKY	MP00167	81	65	1.51344	0.00688084	0.995761	1
MYB_related:LOC_Os08g06110	MYB_related	MP00654	112	98	1.38799	0.00887966	0.994007	1
MYB:LOC_Os04g39470	MYB	MP00564	107	93	1.39731	0.00925242	0.993802	1
bHLH:LOC_Os10g40740	bHLH	MP00034	100	86	1.4122	0.00975507	0.993541	1
MYB:LOC_Os09g36730	MYB	MP00479	100	86	1.4122	0.00975507	0.993541	1
ERF:LOC_Os03g09170	ERF	MP00585	23	12	2.32777	0.0111866	0.995731	1
MYB:LOC_Os07g31470	MYB	MP00350	93	81	1.39441	0.0151799	0.989845	1
MYB_related:LOC_Os02g46030	MYB_related	MP00515	85	73	1.41413	0.0161248	0.989384	1
MIKC_MADS:LOC_Os01g66030	MIKC_MADS	MP00080	102	93	1.33202	0.0238196	0.983313	1
SBP:LOC_Os05g33810	SBP	MP00604	99	90	1.33594	0.0246094	0.982822	1
ARF:LOC_Os04g56850	ARF	MP00153	78	68	1.39309	0.0251781	0.983236	1
WRKY:LOC_Os11g29870	WRKY	MP00506	92	83	1.34618	0.0265046	0.981673	1
MIKC_MADS:LOC_Os09g32948	MIKC_MADS	MP00605	99	91	1.32126	0.0290731	0.979494	1
bZIP:LOC_Os05g49420	bZIP	MP00318	97	89	1.32366	0.0297392	0.979072	1
ERF:LOC_Os02g55380	ERF	MP00526	17	9	2.29403	0.0300031	0.988727	1
G2-like:LOC_Os09g12770	G2-like	MP00252	101	94	1.30493	0.0333576	0.97618	1
WRKY:LOC_Os01g47560	WRKY	MP00440	95	88	1.31109	0.035815	0.974587	1
bZIP:LOC_Os02g49560	bZIP	MP00647	104	98	1.28884	0.0375318	0.972862	1
ERF:LOC_Os06g09390	ERF	MP00204	21	13	1.96186	0.037647	0.983254	1
MYB:LOC_Os01g16810	MYB	MP00222	102	96	1.29039	0.0384749	0.972228	1
ERF:LOC_Os07g47330	ERF	MP00520	22	14	1.90848	0.0390903	0.982079	1
Trihelix:LOC_Os02g01380	Trihelix	MP00651	95	89	1.29636	0.041941	0.969924	1
WRKY:LOC_Os03g55080	WRKY	MP00067	73	66	1.3433	0.0459123	0.968459	1
WRKY:LOC_Os07g02060	WRKY	MP00067	73	66	1.3433	0.0459123	0.968459	1
RAV:LOC_Os01g49830	RAV	MP00139	87	81	1.30445	0.046224	0.967145	1
WRKY:LOC_Os04g21950	WRKY	MP00464	93	88	1.28349	0.0501037	0.963762	1
LBD:LOC_Os02g57490	LBD	MP00309	61	54	1.37192	0.0518758	0.965335	1
ERF:LOC_Os04g55520	ERF	MP00276	61	54	1.37192	0.0518758	0.965335	1
G2-like:LOC_Os12g01490	G2-like	MP00297	77	71	1.31712	0.0520626	0.963498	1
WRKY:LOC_Os01g14440	WRKY	MP00209	101	97	1.26457	0.0523233	0.961525	1
G2-like:LOC_Os01g08160	G2-like	MP00261	101	97	1.26457	0.0523233	0.961525	1
ERF:LOC_Os04g57340	ERF	MP00194	20	13	1.86844	0.053409	0.975263	1
ERF:LOC_Os09g13940	ERF	MP00217	21	14	1.82173	0.0548869	0.973846	1
ERF:LOC_Os03g15660	ERF	MP00156	22	15	1.78125	0.0561638	0.972551	1
MYB_related:LOC_Os02g45670	MYB_related	MP00625	114	112	1.23618	0.0577623	0.956457	1
ARF:LOC_Os01g70270	ARF	MP00574	91	87	1.27033	0.0596306	0.956493	1
ERF:LOC_Os03g64260	ERF	MP00286	26	19	1.66193	0.0596558	0.968437	1
TALE:LOC_Os03g51690	TALE	MP00675	34	27	1.52936	0.0616336	0.964033	1
WRKY:LOC_Os01g53260	WRKY	MP00539	87	83	1.27302	0.062824	0.95433	1
Dof:LOC_Os07g48570	Dof	MP00046	74	69	1.30249	0.0635462	0.955065	1
ERF:LOC_Os01g07120	ERF	MP00302	15	9	2.02415	0.0661776	0.972454	1
WRKY:LOC_Os04g46060	WRKY	MP00618	82	78	1.27677	0.0670496	0.951504	1
MYB:LOC_Os05g04820	MYB	MP00134	81	77	1.27758	0.0679271	0.950923	1
ARF:LOC_Os02g35140	ARF	MP00097	67	62	1.31243	0.0692207	0.951613	1
G2-like:LOC_Os03g55760	G2-like	MP00107	120	121	1.20445	0.0771657	0.940324	1
C2H2:LOC_Os12g39400	C2H2	MP00162	92	90	1.24148	0.0779361	0.941906	1
ERF:LOC_Os09g28440	ERF	MP00469	35	29	1.46576	0.0783981	0.952348	1
ERF:LOC_Os07g10410	ERF	MP00521	24	18	1.61932	0.0790867	0.957468	1
WRKY:LOC_Os02g08440	WRKY	MP00251	89	87	1.24241	0.0812094	0.939586	1
Trihelix:LOC_Os04g40930	Trihelix	MP00640	76	73	1.2644	0.0841938	0.938766	1
ERF:LOC_Os10g41130	ERF	MP00312	48	43	1.35571	0.0863158	0.942476	1
MYB:LOC_Os05g37060	MYB	MP00055	97	97	1.21449	0.0942297	0.928202	1
C2H2:LOC_Os05g03020	C2H2	MP00229	33	28	1.43136	0.0997206	0.938366	1
ERF:LOC_Os01g12440	ERF	MP00456	20	15	1.61932	0.103978	0.945113	1
ERF:LOC_Os01g46870	ERF	MP00456	20	15	1.61932	0.103978	0.945113	1
ERF:LOC_Os04g46240	ERF	MP00549	22	17	1.57169	0.104542	0.942739	1
ERF:LOC_Os02g43820	ERF	MP00549	22	17	1.57169	0.104542	0.942739	1
MIKC_MADS:LOC_Os03g54160	MIKC_MADS	MP00096	86	86	1.21449	0.110091	0.916528	1
WRKY:LOC_Os08g38990	WRKY	MP00071	68	67	1.23261	0.125055	0.907465	1
ARF:LOC_Os01g48060	ARF	MP00021	82	83	1.19986	0.132008	0.899046	1
LFY:LOC_Os04g51000	LFY	MP00095	97	100	1.17805	0.13406	0.895034	1
ERF:LOC_Os04g32790	ERF	MP00509	18	14	1.56148	0.138468	0.925387	1
Dof:LOC_Os03g60630	Dof	MP00483	70	70	1.21449	0.138788	0.895801	1
LBD:LOC_Os03g14270	LBD	MP00314	48	46	1.26729	0.14465	0.897677	1
bHLH:LOC_Os10g42430	bHLH	MP00084	142	153	1.12717	0.156682	0.870656	1
TCP:LOC_Os06g12230	TCP	MP00224	42	40	1.27521	0.157996	0.889875	1
TCP:LOC_Os02g42380	TCP	MP00655	57	57	1.21449	0.168731	0.874792	1
WRKY:LOC_Os01g61080	WRKY	MP00299	79	82	1.17006	0.174179	0.86409	1
ERF:LOC_Os01g66270	ERF	MP00158	17	14	1.47474	0.182227	0.897451	1
ERF:LOC_Os08g45110	ERF	MP00519	16	13	1.49475	0.183751	0.898587	1
ERF:LOC_Os05g28350	ERF	MP00674	51	51	1.21449	0.185241	0.863516	1
ERF:LOC_Os02g42585	ERF	MP00458	14	11	1.54571	0.186199	0.90198	1
MYB:LOC_Os05g37730	MYB	MP00296	83	88	1.14548	0.203129	0.838198	1
WRKY:LOC_Os12g32250	WRKY	MP00260	80	85	1.14305	0.212306	0.830899	1
Dof:LOC_Os02g47810	Dof	MP00580	73	77	1.1514	0.212474	0.832617	1
C2H2:LOC_Os01g65080	C2H2	MP00196	79	84	1.1422	0.215471	0.828382	1
YABBY:LOC_Os03g11600	YABBY	MP00220	91	98	1.12774	0.219813	0.82178	1
NAC:LOC_Os01g48130	NAC	MP00459	84	90	1.13352	0.221078	0.822224	1
FAR1:LOC_Os11g45530	FAR1	MP00434	69	73	1.14794	0.225793	0.822234	1
TCP:LOC_Os02g51280	TCP	MP00396	53	55	1.17032	0.231903	0.82326	1
Trihelix:LOC_Os04g36790	Trihelix	MP00356	60	63	1.15666	0.232838	0.819356	1
MIKC_MADS:LOC_Os06g49840	MIKC_MADS	MP00077	97	106	1.11137	0.241755	0.800969	1
C3H:LOC_Os02g10080	C3H	MP00113	103	113	1.10701	0.242377	0.799249	1
MIKC_MADS:LOC_Os03g08754	MIKC_MADS	MP00272	95	104	1.10939	0.248559	0.795263	1
TCP:LOC_Os08g43160	TCP	MP00667	41	42	1.18557	0.249925	0.815047	1
GATA:LOC_Os01g74540	GATA	MP00554	47	49	1.16492	0.256092	0.805716	1
G2-like:LOC_Os01g74020	G2-like	MP00014	105	116	1.09932	0.256098	0.786462	1
TCP:LOC_Os01g69980	TCP	MP00636	37	38	1.18253	0.268114	0.802816	1
AP2:LOC_Os04g42570	AP2	MP00368	70	76	1.11861	0.27206	0.780989	1
TCP:LOC_Os01g11550	TCP	MP00009	57	61	1.13485	0.272464	0.785973	1
MYB_related:LOC_Os01g09640	MYB_related	MP00565	82	90	1.10653	0.273778	0.775674	1
WRKY:LOC_Os07g39480	WRKY	MP00455	81	89	1.10532	0.277742	0.772371	1
MYB:LOC_Os03g51110	MYB	MP00145	87	96	1.10063	0.277952	0.770547	1
MYB_related:LOC_Os01g51154	MYB_related	MP00652	42	44	1.15928	0.279018	0.789282	1
LBD:LOC_Os01g07480	LBD	MP00581	18	17	1.28593	0.280612	0.821212	1
ERF:LOC_Os02g54050	ERF	MP00151	48	51	1.14305	0.283174	0.781478	1
ERF:LOC_Os11g13840	ERF	MP00227	15	14	1.30124	0.298315	0.816249	1
ERF:LOC_Os02g45450	ERF	MP00644	76	84	1.09882	0.298573	0.754983	1
Dof:LOC_Os01g64590	Dof	MP00405	83	93	1.0839	0.319096	0.733958	1
ARR-B:LOC_Os01g67770	ARR-B	MP00010	111	126	1.06991	0.319286	0.727106	1
TCP:LOC_Os04g44440	TCP	MP00499	33	35	1.14509	0.328711	0.754346	1
NAC:LOC_Os03g56580	NAC	MP00310	45	49	1.11535	0.332547	0.739543	1
MYB:LOC_Os02g09480	MYB	MP00653	85	96	1.07533	0.335543	0.718111	1
B3:LOC_Os01g51610	B3	MP00382	94	107	1.06693	0.344754	0.707033	1
BBR-BPC:LOC_Os06g04010	BBR-BPC	MP00540	30	32	1.13858	0.348441	0.740746	1
bZIP:LOC_Os03g21800	bZIP	MP00303	93	106	1.06554	0.349274	0.703048	1
G2-like:LOC_Os02g47190	G2-like	MP00544	98	112	1.06268	0.351147	0.700029	1
GATA:LOC_Os06g48534	GATA	MP00198	47	52	1.09771	0.355865	0.716826	1
WRKY:LOC_Os05g09020	WRKY	MP00531	75	85	1.07161	0.356931	0.701427	1
ERF:LOC_Os03g07830	ERF	MP00411	22	23	1.16168	0.359829	0.744933	1
MYB:LOC_Os01g62410	MYB	MP00482	96	110	1.05992	0.360212	0.691974	1
ERF:LOC_Os04g48350	ERF	MP00453	52	58	1.08885	0.360373	0.709263	1
B3:LOC_Os03g42430	B3	MP00468	100	115	1.05608	0.366279	0.685252	1
bZIP:LOC_Os12g06520	bZIP	MP00184	105	121	1.05389	0.367568	0.682878	1
WOX:LOC_Os04g56780	WOX	MP00265	88	101	1.05817	0.37281	0.682235	1
Trihelix:LOC_Os04g32590	Trihelix	MP00288	37	41	1.096	0.383395	0.700423	1
C2H2:LOC_Os12g18150	C2H2	MP00608	117	136	1.04482	0.383684	0.665037	1
ARF:LOC_Os06g47150	ARF	MP00461	91	105	1.05256	0.383919	0.670831	1
MYB:LOC_Os06g43090	MYB	MP00400	75	86	1.05915	0.384879	0.675117	1
ERF:LOC_Os07g42510	ERF	MP00109	29	32	1.10063	0.400932	0.694714	1
YABBY:LOC_Os02g42950	YABBY	MP00620	66	76	1.05469	0.405625	0.659185	1
LBD:LOC_Os01g66590	LBD	MP00211	15	16	1.13858	0.425911	0.707823	1
TCP:LOC_Os07g05720	TCP	MP00006	51	59	1.04981	0.435052	0.639627	1
G2-like:LOC_Os03g20900	G2-like	MP00331	96	113	1.03178	0.435582	0.619765	1
C2H2:LOC_Os10g28330	C2H2	MP00673	94	111	1.02849	0.446003	0.610173	1
MYB_related:LOC_Os01g40670	MYB_related	MP00607	79	93	1.03166	0.447402	0.613601	1
bZIP:LOC_Os02g03960	bZIP	MP00470	113	134	1.02416	0.448739	0.602881	1
MYB:LOC_Os02g46780	MYB	MP00144	103	122	1.02535	0.450027	0.603893	1
Dof:LOC_Os07g13260	Dof	MP00407	43	50	1.04446	0.456449	0.625451	1
MYB:LOC_Os01g12860	MYB	MP00505	99	118	1.01893	0.470737	0.58459	1
MIKC_MADS:LOC_Os02g36924	MIKC_MADS	MP00410	75	89	1.02344	0.470813	0.592254	1
C2H2:LOC_Os08g44830	C2H2	MP00522	94	112	1.0193	0.471878	0.584827	1
SBP:LOC_Os06g44860	SBP	MP00090	99	119	1.01037	0.495992	0.559621	1
B3:LOC_Os01g68370	B3	MP00083	136	164	1.00714	0.497968	0.550045	1
bZIP:LOC_Os09g34060	bZIP	MP00126	75	90	1.01207	0.499649	0.563791	1
ERF:LOC_Os02g51670	ERF	MP00026	45	54	1.01207	0.515506	0.565702	1
MIKC_MADS:LOC_Os02g45770	MIKC_MADS	MP00315	64	78	0.996503	0.541589	0.526813	1
HD-ZIP:LOC_Os02g45250	HD-ZIP	MP00421	37	45	0.998579	0.545799	0.5434	1
CAMTA:LOC_Os07g30774	CAMTA	MP00435	83	102	0.98826	0.561708	0.498424	1
MYB_related:LOC_Os10g41200	MYB_related	MP00551	83	102	0.98826	0.561708	0.498424	1
NAC:LOC_Os10g42130	NAC	MP00439	89	110	0.982631	0.57814	0.479702	1
Dof:LOC_Os02g49440	Dof	MP00570	74	92	0.976871	0.591149	0.471669	1
MYB:LOC_Os01g59660	MYB	MP00490	78	97	0.976598	0.5928	0.468402	1
NAC:LOC_Os03g21060	NAC	MP00221	107	133	0.977069	0.5985	0.454012	1
G2-like:LOC_Os02g22020	G2-like	MP00160	89	111	0.973779	0.603565	0.453569	1
MYB:LOC_Os09g01960	MYB	MP00596	84	105	0.97159	0.608194	0.450378	1
C2H2:LOC_Os04g46670	C2H2	MP00621	67	84	0.968699	0.609868	0.455368	1
BBR-BPC:LOC_Os10g02584	BBR-BPC	MP00253	30	38	0.958806	0.615174	0.481278	1
SRS:LOC_Os06g49830	SRS	MP00613	62	78	0.965362	0.615987	0.451489	1
bZIP:LOC_Os12g37415	bZIP	MP00419	103	129	0.969707	0.62027	0.432474	1
bZIP:LOC_Os12g37410	bZIP	MP00419	103	129	0.969707	0.62027	0.432474	1
MYB:LOC_Os02g41510	MYB	MP00375	98	123	0.967641	0.624681	0.429149	1
MYB:LOC_Os04g43680	MYB	MP00375	98	123	0.967641	0.624681	0.429149	1
MIKC_MADS:LOC_Os01g10504	MIKC_MADS	MP00609	77	97	0.964078	0.625873	0.434479	1
AP2:LOC_Os03g56050	AP2	MP00088	77	97	0.964078	0.625873	0.434479	1
HD-ZIP:LOC_Os06g10600	HD-ZIP	MP00232	32	41	0.947893	0.634626	0.457576	1
ARF:LOC_Os02g06910	ARF	MP00033	59	75	0.955397	0.637821	0.430214	1
ARF:LOC_Os04g57610	ARF	MP00033	59	75	0.955397	0.637821	0.430214	1
WRKY:LOC_Os09g16510	WRKY	MP00112	67	85	0.957302	0.638052	0.425889	1
NAC:LOC_Os04g38720	NAC	MP00496	86	109	0.95822	0.646329	0.409959	1
ERF:LOC_Os09g39810	ERF	MP00029	38	49	0.941848	0.650287	0.433303	1
NAC:LOC_Os01g09550	NAC	MP00460	77	99	0.944602	0.677026	0.380499	1
G2-like:LOC_Os06g24070	G2-like	MP00022	100	128	0.948819	0.681756	0.368705	1
NAC:LOC_Os03g03540	NAC	MP00266	77	100	0.935156	0.701288	0.354484	1
bZIP:LOC_Os03g58250	bZIP	MP00040	73	95	0.933238	0.702376	0.354773	1
RAV:LOC_Os05g47650	RAV	MP00025	100	129	0.941463	0.703178	0.345877	1
AP2:LOC_Os03g60430	AP2	MP00615	88	114	0.937499	0.704735	0.3473	1
AP2:LOC_Os05g03040	AP2	MP00615	88	114	0.937499	0.704735	0.3473	1
NAC:LOC_Os05g35170	NAC	MP00583	43	57	0.916193	0.704838	0.369071	1
C2H2:LOC_Os02g57790	C2H2	MP00487	91	118	0.936597	0.709705	0.341127	1
EIL:LOC_Os09g31400	EIL	MP00649	78	102	0.928726	0.71851	0.335511	1
NAC:LOC_Os02g15340	NAC	MP00250	63	83	0.92184	0.718835	0.341091	1
ARR-B:LOC_Os03g12350	ARR-B	MP00054	102	133	0.931412	0.733443	0.312857	1
G2-like:LOC_Os06g49040	G2-like	MP00354	74	98	0.917062	0.7428	0.310342	1
MYB:LOC_Os08g33940	MYB	MP00235	104	138	0.915266	0.779354	0.262298	1
NAC:LOC_Os02g42970	NAC	MP00136	100	133	0.913149	0.780856	0.261429	1
NAC:LOC_Os08g02300	NAC	MP00321	67	91	0.894183	0.78528	0.265542	1
ERF:LOC_Os02g45420	ERF	MP00558	50	69	0.880064	0.785636	0.273091	1
HD-ZIP:LOC_Os09g35910	HD-ZIP	MP00650	77	104	0.899188	0.788037	0.25909	1
CAMTA:LOC_Os03g09100	CAMTA	MP00043	46	64	0.872913	0.790958	0.269441	1
NAC:LOC_Os08g44820	NAC	MP00059	76	103	0.896127	0.793561	0.253177	1
MYB:LOC_Os06g06740	MYB	MP00442	89	120	0.900745	0.7993	0.243288	1
NAC:LOC_Os06g23650	NAC	MP00562	73	100	0.886576	0.810004	0.235455	1
NAC:LOC_Os03g02800	NAC	MP00212	59	82	0.873839	0.813466	0.236512	1
NAC:LOC_Os03g21030	NAC	MP00332	57	80	0.865323	0.825695	0.223144	1
NAC:LOC_Os09g32040	NAC	MP00179	60	84	0.867491	0.827051	0.220328	1
NAC:LOC_Os03g42630	NAC	MP00364	62	87	0.865497	0.834147	0.211287	1
bHLH:LOC_Os08g39630	bHLH	MP00646	96	132	0.883264	0.846823	0.188032	1
CPP:LOC_Os01g55580	CPP	MP00045	47	68	0.839425	0.849235	0.199978	1
NAC:LOC_Os08g40030	NAC	MP00241	96	135	0.863636	0.885362	0.143393	1
TCP:LOC_Os01g55750	TCP	MP00065	59	87	0.823618	0.896374	0.137779	1
NAC:LOC_Os07g37920	NAC	MP00058	115	161	0.867491	0.898433	0.12578	1
CPP:LOC_Os07g07974	CPP	MP00624	73	106	0.836393	0.900213	0.129671	1
MYB:LOC_Os04g50770	MYB	MP00249	79	114	0.841619	0.900682	0.127954	1
MYB:LOC_Os04g28090	MYB	MP00028	49	74	0.804188	0.903061	0.132762	1
MYB:LOC_Os11g03440	MYB	MP00132	67	99	0.821926	0.911648	0.116956	1
MYB:LOC_Os12g03150	MYB	MP00132	67	99	0.821926	0.911648	0.116956	1
E2F/DP:LOC_Os02g50630	E2F/DP	MP00397	61	91	0.814107	0.91241	0.117396	1
G2-like:LOC_Os09g12750	G2-like	MP00378	72	108	0.809659	0.933684	0.0886481	1
NAC:LOC_Os09g32260	NAC	MP00277	63	96	0.797008	0.935393	0.088036	1
NAC:LOC_Os01g66490	NAC	MP00257	69	105	0.798092	0.942289	0.078247	1
EIL:LOC_Os03g20780	EIL	MP00367	87	130	0.812773	0.947064	0.0700417	1
EIL:LOC_Os03g20790	EIL	MP00367	87	130	0.812773	0.947064	0.0700417	1
NAC:LOC_Os08g01330	NAC	MP00017	97	145	0.81245	0.95628	0.0576785	1
WOX:LOC_Os01g60270	WOX	MP00669	77	118	0.792505	0.956503	0.059099	1
bZIP:LOC_Os01g59350	bZIP	MP00349	58	93	0.757423	0.963267	0.0525047	1
NAC:LOC_Os09g38000	NAC	MP00363	69	109	0.768804	0.967021	0.0462134	1
CAMTA:LOC_Os07g43030	CAMTA	MP00501	76	120	0.769176	0.97279	0.0379908	1
HD-ZIP:LOC_Os03g07450	HD-ZIP	MP00225	71	115	0.749814	0.979657	0.0291302	1
NAC:LOC_Os01g66120	NAC	MP00121	93	147	0.768349	0.98361	0.0227868	1
bZIP:LOC_Os02g10860	bZIP	MP00117	65	110	0.717652	0.98843	0.0172928	1
bZIP:LOC_Os01g64020	bZIP	MP00131	62	106	0.710361	0.989011	0.0166025	1
TALE:LOC_Os01g19694	TALE	MP00670	91	150	0.736789	0.993103	0.00998183	1
HD-ZIP:LOC_Os02g49700	HD-ZIP	MP00323	74	134	0.670687	0.998407	0.00253185	0.681067
bZIP:LOC_Os06g41770	bZIP	MP00019	76	137	0.67373	0.998425	0.00249099	0.670076
bZIP:LOC_Os09g31390	bZIP	MP00491	56	109	0.623957	0.998932	0.00182706	0.49148
bZIP:LOC_Os04g54474	bZIP	MP00502	54	122	0.53756	0.999979	4.25583e-05	0.0114482
HD-ZIP:LOC_Os07g39320	HD-ZIP	MP00473	45	117	0.467111	0.999999	2.67378e-06	0.000719246
HD-ZIP:LOC_Os08g37580	HD-ZIP	MP00051	0	0	NA	1	1	1
C2H2:LOC_Os07g38240	C2H2	MP00306	0	0	NA	1	1	1
Dof:LOC_Os09g29960	Dof	MP00672	0	0	NA	1	1	1
M-type_MADS:LOC_Os01g18440	M-type_MADS	MP00553	0	0	NA	1	1	1
ERF:LOC_Os05g41760	ERF	MP00645	0	0	NA	1	1	1

## Sheet: C9
TF name	Family	Matrix id	Target number	Random target_number	Fold change	Enriched pvalue	Depleted pvalue	P value corrected
HSF:LOC_Os10g28340	HSF	MP00371	463	69	5.69559	1.36074e-66	1	3.6604e-64
HSF:LOC_Os09g35790	HSF	MP00432	417	59	5.99917	2.54969e-61	1	6.85866e-59
HSF:LOC_Os07g44690	HSF	MP00187	424	81	4.44312	5.45965e-51	1	1.46864e-48
HSF:LOC_Os01g53220	HSF	MP00379	373	93	3.40434	5.43904e-35	1	1.4631e-32
bZIP:LOC_Os05g36160	bZIP	MP00648	221	63	2.97755	9.08271e-18	1	2.44325e-15
bHLH:LOC_Os03g56950	bHLH	MP00074	189	61	2.6299	4.21967e-13	1	1.13509e-10
bHLH:LOC_Os01g13460	bHLH	MP00100	214	87	2.08786	3.10876e-10	1	8.36256e-08
C2H2:LOC_Os01g09850	C2H2	MP00206	259	116	1.89517	4.71606e-10	1	1.26862e-07
bHLH:LOC_Os03g58830	bHLH	MP00207	171	63	2.30389	7.10078e-10	1	1.91011e-07
C2H2:LOC_Os01g14010	C2H2	MP00125	216	96	1.90981	1.12724e-08	1	3.03227e-06
C2H2:LOC_Os09g38340	C2H2	MP00255	219	100	1.85888	2.72173e-08	1	7.32145e-06
C2H2:LOC_Os03g10140	C2H2	MP00592	220	102	1.83075	4.73212e-08	1	1.27294e-05
bZIP:LOC_Os05g41070	bZIP	MP00409	180	77	1.98421	5.52703e-08	1	1.48677e-05
WRKY:LOC_Os05g40060	WRKY	MP00070	193	86	1.90487	8.04e-08	1	2.16276e-05
Trihelix:LOC_Os02g43300	Trihelix	MP00243	161	67	2.03966	1.22297e-07	1	3.28979e-05
bHLH:LOC_Os03g58330	bHLH	MP00659	168	72	1.98054	1.68076e-07	1	4.52123e-05
bHLH:LOC_Os06g06900	bHLH	MP00035	129	50	2.18991	3.74408e-07	1	0.000100716
bHLH:LOC_Os09g29930	bHLH	MP00219	150	67	1.90031	2.62367e-06	0.999999	0.000705766
bHLH:LOC_Os10g40740	bHLH	MP00034	173	82	1.79077	2.90461e-06	0.999998	0.00078134
Trihelix:LOC_Os02g01380	Trihelix	MP00651	148	66	1.90338	2.93246e-06	0.999999	0.000788831
bHLH:LOC_Os01g68700	bHLH	MP00660	176	85	1.75752	4.30323e-06	0.999998	0.00115757
bZIP:LOC_Os02g52780	bZIP	MP00186	168	80	1.78249	4.69147e-06	0.999998	0.00126201
AP2:LOC_Os04g42570	AP2	MP00368	132	58	1.93176	7.08378e-06	0.999997	0.00190554
bZIP:LOC_Os12g13170	bZIP	MP00291	174	86	1.71735	1.00007e-05	0.999995	0.00269019
bZIP:LOC_Os01g64000	bZIP	MP00294	172	85	1.71758	1.12298e-05	0.999994	0.00302083
BES1:LOC_Os02g03690	BES1	MP00543	139	65	1.81513	2.02782e-05	0.999989	0.00545484
bHLH:LOC_Os03g51910	bHLH	MP00135	143	68	1.78498	2.37652e-05	0.999987	0.00639284
WRKY:LOC_Os06g44010	WRKY	MP00068	176	90	1.65988	2.50276e-05	0.999986	0.00673242
BES1:LOC_Os07g39220	BES1	MP00073	146	74	1.67467	0.000100604	0.999943	0.0270625
AP2:LOC_Os03g56050	AP2	MP00088	148	76	1.65293	0.00012527	0.999929	0.0336976
MYB_related:LOC_Os01g51154	MYB_related	MP00652	85	36	2.00412	0.000171021	0.99992	0.0460046
MYB_related:LOC_Os02g45670	MYB_related	MP00625	167	90	1.575	0.000173744	0.999896	0.0467372
WRKY:LOC_Os05g49210	WRKY	MP00428	143	75	1.61838	0.000270399	0.999843	0.0727373
WRKY:LOC_Os01g53260	WRKY	MP00539	131	67	1.6596	0.000280418	0.999841	0.0754325
BES1:LOC_Os06g35900	BES1	MP00248	120	60	1.69761	0.000315734	0.999825	0.0849325
WRKY:LOC_Os11g29870	WRKY	MP00506	127	65	1.65843	0.000352253	0.9998	0.0947561
WRKY:LOC_Os05g25770	WRKY	MP00408	144	77	1.58737	0.00040645	0.999759	0.109335
SBP:LOC_Os03g61760	SBP	MP00633	202	119	1.44083	0.000551734	0.999639	0.148416
MIKC_MADS:LOC_Os03g54160	MIKC_MADS	MP00096	122	64	1.61803	0.000760729	0.999558	0.204636
WRKY:LOC_Os08g38990	WRKY	MP00071	111	57	1.65293	0.000875946	0.999502	0.23563
WRKY:LOC_Os04g21950	WRKY	MP00464	133	72	1.56793	0.000877247	0.999473	0.235979
SBP:LOC_Os08g40260	SBP	MP00155	199	122	1.38452	0.00181554	0.998763	0.48838
WRKY:LOC_Os02g16540	WRKY	MP00561	135	76	1.50774	0.00183482	0.998855	0.493567
SBP:LOC_Os08g41940	SBP	MP00555	187	114	1.39233	0.00215722	0.998539	0.580292
WRKY:LOC_Os01g47560	WRKY	MP00440	123	69	1.51308	0.00270354	0.998321	0.727253
Dof:LOC_Os07g13260	Dof	MP00407	83	42	1.6774	0.00309273	0.998279	0.831944
NAC:LOC_Os08g02300	NAC	MP00321	123	71	1.47046	0.00458943	0.997069	1
WRKY:LOC_Os02g08440	WRKY	MP00251	134	79	1.43974	0.00475243	0.996897	1
WRKY:LOC_Os04g50920	WRKY	MP00171	127	74	1.45673	0.00476724	0.996926	1
MYB_related:LOC_Os02g46030	MYB_related	MP00515	127	75	1.43731	0.00609572	0.996017	1
WRKY:LOC_Os07g39480	WRKY	MP00455	124	73	1.4418	0.00632787	0.99588	1
MIKC_MADS:LOC_Os06g49840	MIKC_MADS	MP00077	135	81	1.41467	0.00643547	0.995725	1
bZIP:LOC_Os05g49420	bZIP	MP00318	169	106	1.35328	0.00656777	0.995428	1
SBP:LOC_Os09g31438	SBP	MP00307	187	120	1.32272	0.0073904	0.994733	1
MIKC_MADS:LOC_Os09g32948	MIKC_MADS	MP00605	133	81	1.39371	0.00895455	0.993967	1
WRKY:LOC_Os01g14440	WRKY	MP00209	126	76	1.40723	0.00914284	0.993904	1
MYB_related:LOC_Os08g06110	MYB_related	MP00654	157	99	1.34608	0.00963129	0.993268	1
WRKY:LOC_Os01g54600	WRKY	MP00167	109	64	1.44562	0.00972509	0.993705	1
WRKY:LOC_Os05g09020	WRKY	MP00531	110	66	1.41467	0.0132222	0.99126	1
bZIP:LOC_Os03g21800	bZIP	MP00303	134	84	1.35404	0.0145501	0.989919	1
WRKY:LOC_Os03g55080	WRKY	MP00067	98	58	1.43418	0.015461	0.989948	1
WRKY:LOC_Os07g02060	WRKY	MP00067	98	58	1.43418	0.015461	0.989948	1
Dof:LOC_Os02g47810	Dof	MP00580	117	72	1.3793	0.016209	0.989005	1
NAC:LOC_Os06g23650	NAC	MP00562	117	74	1.34203	0.024665	0.982829	1
bZIP:LOC_Os02g49560	bZIP	MP00647	166	111	1.26938	0.0251217	0.981401	1
WRKY:LOC_Os04g46060	WRKY	MP00618	120	77	1.32281	0.0286987	0.979732	1
ERF:LOC_Os07g47330	ERF	MP00520	31	14	1.87949	0.0306757	0.985499	1
ERF:LOC_Os09g13940	ERF	MP00217	31	14	1.87949	0.0306757	0.985499	1
BBR-BPC:LOC_Os06g04010	BBR-BPC	MP00540	51	28	1.54603	0.0374843	0.97797	1
NAC:LOC_Os01g48130	NAC	MP00459	118	78	1.28409	0.0456264	0.966888	1
WRKY:LOC_Os12g32250	WRKY	MP00260	108	71	1.29114	0.0504999	0.96365	1
ERF:LOC_Os01g12440	ERF	MP00456	26	12	1.83907	0.0515155	0.97554	1
ERF:LOC_Os01g46870	ERF	MP00456	26	12	1.83907	0.0515155	0.97554	1
ERF:LOC_Os06g09390	ERF	MP00204	27	13	1.7629	0.059229	0.97065	1
C2H2:LOC_Os05g03020	C2H2	MP00229	45	26	1.46908	0.0708538	0.956728	1
C2H2:LOC_Os04g46670	C2H2	MP00621	108	73	1.25576	0.0714566	0.94724	1
WRKY:LOC_Os01g61080	WRKY	MP00299	104	70	1.26108	0.0721767	0.946992	1
BBR-BPC:LOC_Os10g02584	BBR-BPC	MP00253	49	29	1.43418	0.0732848	0.953985	1
ERF:LOC_Os03g64260	ERF	MP00286	32	17	1.59775	0.0739151	0.959291	1
NAC:LOC_Os05g35170	NAC	MP00583	70	45	1.32036	0.082731	0.942798	1
NAC:LOC_Os03g42630	NAC	MP00364	99	67	1.2542	0.0829171	0.938929	1
MYB:LOC_Os01g62410	MYB	MP00482	128	90	1.20719	0.0904362	0.93035	1
ERF:LOC_Os03g09170	ERF	MP00585	28	15	1.58443	0.0952428	0.947796	1
ERF:LOC_Os01g66270	ERF	MP00158	25	13	1.63231	0.0976568	0.948484	1
NAC:LOC_Os08g40030	NAC	MP00241	140	100	1.18832	0.0982271	0.923025	1
NAC:LOC_Os04g38720	NAC	MP00496	124	88	1.19604	0.105873	0.917874	1
MYB_related:LOC_Os10g41200	MYB_related	MP00551	106	74	1.21585	0.106658	0.918987	1
bZIP:LOC_Os09g34060	bZIP	MP00126	120	85	1.19831	0.107835	0.9166	1
MYB:LOC_Os05g37060	MYB	MP00055	114	81	1.19461	0.11885	0.908018	1
NAC:LOC_Os03g02800	NAC	MP00212	96	67	1.2162	0.119832	0.909407	1
MYB:LOC_Os05g37730	MYB	MP00296	106	75	1.19964	0.123372	0.905168	1
HD-ZIP:LOC_Os09g35910	HD-ZIP	MP00650	117	84	1.18226	0.129661	0.898615	1
ERF:LOC_Os04g57340	ERF	MP00194	28	16	1.48541	0.129904	0.924563	1
MYB_related:LOC_Os01g09640	MYB_related	MP00565	113	81	1.18413	0.132286	0.896857	1
ERF:LOC_Os08g45110	ERF	MP00519	25	14	1.51572	0.135569	0.923574	1
ERF:LOC_Os04g32790	ERF	MP00509	22	12	1.55614	0.141095	0.923393	1
ARF:LOC_Os06g47150	ARF	MP00461	123	90	1.16003	0.152047	0.878862	1
MIKC_MADS:LOC_Os01g66030	MIKC_MADS	MP00080	129	95	1.15259	0.156176	0.874628	1
LFY:LOC_Os04g51000	LFY	MP00095	127	95	1.13472	0.187481	0.847546	1
NAC:LOC_Os03g21060	NAC	MP00221	159	121	1.11537	0.191225	0.840792	1
WRKY:LOC_Os09g16510	WRKY	MP00112	98	72	1.15532	0.192045	0.848042	1
ERF:LOC_Os11g13840	ERF	MP00227	26	16	1.3793	0.193737	0.880875	1
SBP:LOC_Os05g33810	SBP	MP00604	129	97	1.12882	0.195657	0.84008	1
HD-ZIP:LOC_Os02g45250	HD-ZIP	MP00421	56	39	1.21879	0.196092	0.856612	1
Dof:LOC_Os03g60630	Dof	MP00483	90	66	1.15746	0.201292	0.841674	1
MYB:LOC_Os01g12860	MYB	MP00505	131	99	1.12316	0.203882	0.832533	1
ERF:LOC_Os02g55380	ERF	MP00526	23	14	1.39446	0.205586	0.876482	1
Trihelix:LOC_Os04g40930	Trihelix	MP00640	124	94	1.1197	0.218305	0.820639	1
NAC:LOC_Os03g21030	NAC	MP00332	84	62	1.14999	0.222417	0.824766	1
C3H:LOC_Os02g10080	C3H	MP00113	126	96	1.11405	0.227057	0.812519	1
ERF:LOC_Os02g43820	ERF	MP00549	29	19	1.29554	0.230701	0.84861	1
ERF:LOC_Os04g46240	ERF	MP00549	29	19	1.29554	0.230701	0.84861	1
ERF:LOC_Os09g28440	ERF	MP00469	38	26	1.24056	0.233783	0.836698	1
LBD:LOC_Os03g14270	LBD	MP00314	82	61	1.14101	0.239729	0.810152	1
GATA:LOC_Os01g74540	GATA	MP00554	58	42	1.17216	0.244874	0.814528	1
C2H2:LOC_Os12g39400	C2H2	MP00162	134	104	1.09365	0.262192	0.77955	1
LBD:LOC_Os01g60960	LBD	MP00283	32	22	1.23462	0.265358	0.816886	1
NAC:LOC_Os02g15340	NAC	MP00250	89	68	1.11093	0.280173	0.772134	1
FAR1:LOC_Os11g45530	FAR1	MP00434	95	73	1.10461	0.283801	0.767269	1
SRS:LOC_Os06g49830	SRS	MP00613	95	73	1.10461	0.283801	0.767269	1
ERF:LOC_Os02g42585	ERF	MP00458	25	17	1.24824	0.290849	0.806263	1
MYB:LOC_Os02g09480	MYB	MP00653	114	89	1.08723	0.297351	0.750658	1
YABBY:LOC_Os02g42950	YABBY	MP00620	98	76	1.09451	0.300185	0.751579	1
HD-ZIP:LOC_Os06g10600	HD-ZIP	MP00232	41	30	1.16003	0.308325	0.770866	1
LBD:LOC_Os01g07480	LBD	MP00581	22	15	1.24491	0.312647	0.794414	1
NAC:LOC_Os03g03540	NAC	MP00266	101	79	1.08518	0.316367	0.735957	1
Dof:LOC_Os01g64590	Dof	MP00405	101	79	1.08518	0.316367	0.735957	1
ERF:LOC_Os09g39810	ERF	MP00029	56	43	1.10542	0.346188	0.725788	1
MYB:LOC_Os01g03720	MYB	MP00216	113	90	1.06572	0.349153	0.702649	1
MIKC_MADS:LOC_Os01g10504	MIKC_MADS	MP00609	108	86	1.06594	0.353235	0.699923	1
NAC:LOC_Os10g42130	NAC	MP00439	133	107	1.05505	0.360792	0.687835	1
MIKC_MADS:LOC_Os03g08754	MIKC_MADS	MP00272	118	95	1.0543	0.374045	0.678058	1
ERF:LOC_Os07g10410	ERF	MP00521	27	20	1.14588	0.377066	0.728529	1
MYB:LOC_Os09g01960	MYB	MP00596	113	91	1.05401	0.378735	0.674669	1
B3:LOC_Os03g42430	B3	MP00468	132	107	1.04712	0.383726	0.666155	1
TALE:LOC_Os03g51690	TALE	MP00675	45	35	1.09132	0.391583	0.692174	1
LBD:LOC_Os01g66590	LBD	MP00211	23	17	1.14838	0.393205	0.722609	1
NAC:LOC_Os01g09550	NAC	MP00460	116	94	1.04746	0.393679	0.659751	1
YABBY:LOC_Os03g11600	YABBY	MP00220	116	94	1.04746	0.393679	0.659751	1
MIKC_MADS:LOC_Os02g36924	MIKC_MADS	MP00410	94	76	1.04984	0.404733	0.654772	1
ERF:LOC_Os01g07120	ERF	MP00302	24	18	1.13174	0.405527	0.709151	1
NAC:LOC_Os08g44820	NAC	MP00059	120	98	1.03935	0.413178	0.640161	1
RAV:LOC_Os01g49830	RAV	MP00139	108	88	1.04171	0.414492	0.641607	1
G2-like:LOC_Os06g49040	G2-like	MP00354	93	76	1.03867	0.432702	0.62817	1
NAC:LOC_Os02g42970	NAC	MP00136	137	113	1.02908	0.434337	0.616418	1
HD-ZIP:LOC_Os03g07450	HD-ZIP	MP00225	112	93	1.02221	0.465404	0.591109	1
C2H2:LOC_Os02g57790	C2H2	MP00487	127	106	1.01696	0.475215	0.578193	1
HD-ZIP:LOC_Os07g39320	HD-ZIP	MP00473	95	79	1.02071	0.476955	0.584353	1
bZIP:LOC_Os12g06520	bZIP	MP00184	141	118	1.01425	0.479641	0.571265	1
TCP:LOC_Os02g42380	TCP	MP00655	77	64	1.02122	0.484823	0.583098	1
bHLH:LOC_Os10g42430	bHLH	MP00084	199	168	1.00543	0.500794	0.54277	1
C2H2:LOC_Os10g28330	C2H2	MP00673	133	112	1.00795	0.501595	0.550893	1
CAMTA:LOC_Os07g30774	CAMTA	MP00435	127	107	1.00746	0.504333	0.549318	1
ERF:LOC_Os05g28350	ERF	MP00674	61	51	1.01523	0.5071	0.569154	1
SBP:LOC_Os06g44860	SBP	MP00090	128	108	1.00599	0.508693	0.544771	1
ERF:LOC_Os03g07830	ERF	MP00411	28	23	1.03333	0.511127	0.600465	1
MYB:LOC_Os04g28090	MYB	MP00028	72	61	1.00187	0.531754	0.538604	1
ERF:LOC_Os02g51670	ERF	MP00026	74	63	0.997007	0.542607	0.526733	1
ERF:LOC_Os03g15660	ERF	MP00156	32	27	1.00599	0.544521	0.55996	1
NAC:LOC_Os09g32040	NAC	MP00179	98	84	0.99027	0.557616	0.50275	1
MYB:LOC_Os01g59660	MYB	MP00490	119	102	0.99027	0.557733	0.497288	1
ARF:LOC_Os01g70270	ARF	MP00574	122	105	0.986228	0.570214	0.483948	1
HD-ZIP:LOC_Os02g49700	HD-ZIP	MP00323	116	100	0.984612	0.574622	0.480763	1
ARF:LOC_Os01g48060	ARF	MP00021	109	94	0.98425	0.575047	0.481997	1
ARF:LOC_Os02g35140	ARF	MP00097	88	76	0.982825	0.577094	0.486077	1
ERF:LOC_Os04g55520	ERF	MP00276	69	60	0.976123	0.591217	0.479437	1
NAC:LOC_Os09g32260	NAC	MP00277	96	84	0.970061	0.612471	0.447011	1
G2-like:LOC_Os03g55760	G2-like	MP00107	141	123	0.973018	0.6155	0.433914	1
Trihelix:LOC_Os04g32590	Trihelix	MP00288	35	31	0.958326	0.618305	0.47898	1
ERF:LOC_Os02g45450	ERF	MP00644	101	89	0.963248	0.632789	0.424415	1
CPP:LOC_Os07g07974	CPP	MP00624	95	84	0.959956	0.639352	0.419252	1
B3:LOC_Os01g51610	B3	MP00382	138	122	0.960121	0.656514	0.391724	1
MYB:LOC_Os01g16810	MYB	MP00222	131	116	0.958562	0.658597	0.390744	1
ARF:LOC_Os04g56850	ARF	MP00153	93	83	0.951068	0.661944	0.396028	1
TCP:LOC_Os01g55750	TCP	MP00065	101	90	0.952546	0.662235	0.39345	1
MYB_related:LOC_Os01g40670	MYB_related	MP00607	95	85	0.948662	0.669395	0.387529	1
bZIP:LOC_Os02g10860	bZIP	MP00117	113	101	0.949651	0.676666	0.375252	1
Dof:LOC_Os07g48570	Dof	MP00046	82	75	0.928025	0.711908	0.34597	1
Trihelix:LOC_Os04g36790	Trihelix	MP00356	75	69	0.922612	0.718147	0.341746	1
GATA:LOC_Os01g54210	GATA	MP00530	96	88	0.925967	0.72879	0.323354	1
ERF:LOC_Os07g42510	ERF	MP00109	40	38	0.893477	0.731731	0.348434	1
MYB:LOC_Os03g19120	MYB	MP00627	98	90	0.924252	0.734786	0.316296	1
MYB:LOC_Os01g19970	MYB	MP00627	98	90	0.924252	0.734786	0.316296	1
MYB:LOC_Os06g06740	MYB	MP00442	117	107	0.92813	0.739608	0.306858	1
NAC:LOC_Os07g37920	NAC	MP00058	153	139	0.934294	0.745972	0.294412	1
C2H2:LOC_Os12g18150	C2H2	MP00608	156	142	0.932488	0.753374	0.286051	1
WOX:LOC_Os04g56780	WOX	MP00265	124	114	0.923259	0.758177	0.285366	1
TCP:LOC_Os01g11550	TCP	MP00009	80	75	0.90539	0.76199	0.291491	1
Dof:LOC_Os02g49440	Dof	MP00570	94	88	0.906676	0.773825	0.274271	1
bZIP:LOC_Os01g59350	bZIP	MP00349	75	71	0.896623	0.7751	0.278501	1
MYB:LOC_Os04g39470	MYB	MP00564	114	106	0.912864	0.777409	0.265995	1
LBD:LOC_Os02g57490	LBD	MP00309	86	81	0.901198	0.77791	0.271847	1
NAC:LOC_Os01g66120	NAC	MP00121	124	116	0.907341	0.799962	0.239295	1
C2H2:LOC_Os01g65080	C2H2	MP00196	96	91	0.895441	0.801564	0.242702	1
GATA:LOC_Os06g48534	GATA	MP00198	57	56	0.86396	0.811677	0.244006	1
NAC:LOC_Os01g66490	NAC	MP00257	102	97	0.892556	0.814276	0.227063	1
NAC:LOC_Os08g01330	NAC	MP00017	143	134	0.905812	0.819321	0.215201	1
CPP:LOC_Os01g55580	CPP	MP00045	62	61	0.862718	0.822074	0.229538	1
ERF:LOC_Os02g54050	ERF	MP00151	53	53	0.848803	0.829958	0.22441	1
MYB:LOC_Os09g36730	MYB	MP00479	116	111	0.887037	0.840362	0.195022	1
NAC:LOC_Os09g38000	NAC	MP00363	96	93	0.876184	0.842285	0.196246	1
G2-like:LOC_Os01g08160	G2-like	MP00261	109	105	0.881138	0.846054	0.189594	1
MYB:LOC_Os03g51110	MYB	MP00145	121	116	0.885389	0.848632	0.184881	1
bZIP:LOC_Os02g03960	bZIP	MP00470	151	143	0.896289	0.849044	0.181023	1
WOX:LOC_Os01g60270	WOX	MP00669	111	107	0.880534	0.849315	0.185536	1
TCP:LOC_Os01g69980	TCP	MP00636	51	52	0.83248	0.851439	0.199541	1
bZIP:LOC_Os12g37415	bZIP	MP00419	144	137	0.892173	0.853218	0.176988	1
bZIP:LOC_Os12g37410	bZIP	MP00419	144	137	0.892173	0.853218	0.176988	1
C2H2:LOC_Os08g44830	C2H2	MP00522	108	105	0.873055	0.861359	0.172104	1
RAV:LOC_Os05g47650	RAV	MP00025	119	116	0.870755	0.876548	0.152982	1
G2-like:LOC_Os12g01490	G2-like	MP00297	84	84	0.848803	0.877562	0.157324	1
TCP:LOC_Os08g43160	TCP	MP00667	55	57	0.81902	0.878431	0.164584	1
TCP:LOC_Os07g05720	TCP	MP00006	71	72	0.837014	0.878523	0.159238	1
MYB:LOC_Os11g03440	MYB	MP00132	98	97	0.857554	0.879321	0.152673	1
MYB:LOC_Os12g03150	MYB	MP00132	98	97	0.857554	0.879321	0.152673	1
TALE:LOC_Os01g19694	TALE	MP00670	143	138	0.879557	0.879751	0.146782	1
MYB:LOC_Os11g47460	MYB	MP00600	90	90	0.848803	0.884905	0.147408	1
bZIP:LOC_Os03g58250	bZIP	MP00040	99	99	0.848803	0.895027	0.133882	1
NAC:LOC_Os03g56580	NAC	MP00310	53	56	0.803331	0.895413	0.144138	1
AP2:LOC_Os03g60430	AP2	MP00615	108	108	0.848803	0.904192	0.121764	1
AP2:LOC_Os05g03040	AP2	MP00615	108	108	0.848803	0.904192	0.121764	1
bZIP:LOC_Os06g41770	bZIP	MP00019	108	108	0.848803	0.904192	0.121764	1
EIL:LOC_Os09g31400	EIL	MP00649	97	99	0.831655	0.918341	0.106048	1
B3:LOC_Os01g68370	B3	MP00083	168	165	0.864236	0.925345	0.0921059	1
TCP:LOC_Os06g12230	TCP	MP00224	50	55	0.771639	0.925641	0.106279	1
ARR-B:LOC_Os01g67770	ARR-B	MP00010	123	124	0.841958	0.927514	0.0923393	1
E2F/DP:LOC_Os02g50630	E2F/DP	MP00397	82	86	0.809324	0.930239	0.0933784	1
MYB:LOC_Os02g42870	MYB	MP00114	117	119	0.834537	0.932642	0.0866159	1
TCP:LOC_Os02g51280	TCP	MP00396	66	71	0.789028	0.932749	0.0929179	1
MYB:LOC_Os08g33150	MYB	MP00513	113	117	0.819784	0.94698	0.0693355	1
G2-like:LOC_Os06g24070	G2-like	MP00022	137	140	0.830614	0.951349	0.0625283	1
MYB:LOC_Os12g33070	MYB	MP00599	103	109	0.80208	0.956996	0.0575101	1
TCP:LOC_Os04g44440	TCP	MP00499	40	48	0.707336	0.959717	0.0627688	1
EIL:LOC_Os03g20780	EIL	MP00367	131	136	0.817597	0.960913	0.0510184	1
EIL:LOC_Os03g20790	EIL	MP00367	131	136	0.817597	0.960913	0.0510184	1
MYB:LOC_Os05g04820	MYB	MP00134	86	94	0.776564	0.964759	0.0488037	1
bHLH:LOC_Os08g39630	bHLH	MP00646	128	134	0.810797	0.965212	0.0457809	1
MIKC_MADS:LOC_Os02g45770	MIKC_MADS	MP00315	72	81	0.754492	0.968267	0.045389	1
ARF:LOC_Os02g06910	ARF	MP00033	77	86	0.759975	0.968952	0.044009	1
ARF:LOC_Os04g57610	ARF	MP00033	77	86	0.759975	0.968952	0.044009	1
G2-like:LOC_Os02g22020	G2-like	MP00160	114	125	0.774108	0.982225	0.024479	1
GATA:LOC_Os02g56250	GATA	MP00130	67	79	0.719871	0.982254	0.0265412	1
ERF:LOC_Os04g48350	ERF	MP00453	53	65	0.692101	0.982881	0.0267776	1
MYB:LOC_Os06g11780	MYB	MP00180	114	126	0.767965	0.984987	0.0208284	1
ERF:LOC_Os02g45420	ERF	MP00558	70	83	0.715858	0.985566	0.0216621	1
MYB:LOC_Os06g43090	MYB	MP00400	92	105	0.743713	0.986049	0.020046	1
G2-like:LOC_Os01g74020	G2-like	MP00014	116	129	0.763265	0.987503	0.0174311	1
G2-like:LOC_Os03g20900	G2-like	MP00331	114	129	0.750105	0.99114	0.0125667	1
MYB:LOC_Os08g33940	MYB	MP00235	137	153	0.760039	0.993393	0.00922774	1
MYB:LOC_Os07g31470	MYB	MP00350	87	104	0.710056	0.993634	0.00956363	1
bZIP:LOC_Os01g64020	bZIP	MP00131	77	96	0.680811	0.996011	0.00625124	1
G2-like:LOC_Os09g12770	G2-like	MP00252	94	116	0.687823	0.997781	0.00342946	0.922526
MYB:LOC_Os02g46780	MYB	MP00144	106	129	0.697466	0.998147	0.00282157	0.759002
MYB:LOC_Os04g50770	MYB	MP00249	88	112	0.666917	0.998641	0.00216656	0.582804
ERF:LOC_Os10g41130	ERF	MP00312	51	73	0.592999	0.998759	0.00223836	0.60212
G2-like:LOC_Os02g47190	G2-like	MP00544	104	131	0.673859	0.99924	0.00119695	0.321979
G2-like:LOC_Os09g12750	G2-like	MP00378	95	123	0.65558	0.99944	0.000906742	0.243914
bZIP:LOC_Os09g31390	bZIP	MP00491	85	114	0.632879	0.999615	0.000646792	0.173987
MYB:LOC_Os04g43680	MYB	MP00375	98	129	0.644827	0.999722	0.000457926	0.123182
MYB:LOC_Os02g41510	MYB	MP00375	98	129	0.644827	0.999722	0.000457926	0.123182
ARR-B:LOC_Os03g12350	ARR-B	MP00054	123	159	0.656621	0.999893	0.000172079	0.0462892
CAMTA:LOC_Os07g43030	CAMTA	MP00501	92	128	0.610077	0.999931	0.000120211	0.0323368
bZIP:LOC_Os04g54474	bZIP	MP00502	77	113	0.578388	0.999953	8.62022e-05	0.0231884
CAMTA:LOC_Os03g09100	CAMTA	MP00043	55	91	0.513013	0.999982	3.68872e-05	0.00992266
M-type_MADS:LOC_Os01g18440	M-type_MADS	MP00553	0	0	NA	1	1	1
Dof:LOC_Os09g29960	Dof	MP00672	0	0	NA	1	1	1
ERF:LOC_Os05g41760	ERF	MP00645	0	0	NA	1	1	1
C2H2:LOC_Os07g38240	C2H2	MP00306	0	0	NA	1	1	1
HD-ZIP:LOC_Os08g37580	HD-ZIP	MP00051	0	0	NA	1	1	1
